# Supplementary material for: Protein-protein interactions in neurodegenerative diseases: A conspiracy theory
Source: PLoS Comput Biol. 2020 Oct 13;16(10):e1008267. doi: 10.1371/journal.pcbi.1008267 (PMC7584458; doi:10.1371/journal.pcbi.1008267)
Supplement: S1 Data — A low-resolution graph of the structural brain connectome. The graph is expressed in a standard format (graphml) based on the human-readable XML markup language. This graph consists of 83 vertices (anatomical regions of interest) and 1,654 edges; data for the graph was sourced from freely-available patient connectome data (https://braingraph.org). (GRAPHML) [file pcbi.1008267.s008.graphml]

<graphml xmlns="http://graphml.graphdrawing.org/xmlns" xmlns:xsi="http://www.w3.org/2001/XMLSchema-instance" xsi:schemaLocation="http://graphml.graphdrawing.org/xmlns http://graphml.graphdrawing.org/xmlns/1.0/graphml.xsd">
  <key attr.name="FA_std" attr.type="double" for="edge" id="d13" />
  <key attr.name="fiber_length_mean" attr.type="double" for="edge" id="d12" />
  <key attr.name="fiber_length_std" attr.type="double" for="edge" id="d11" />
  <key attr.name="FA_mean" attr.type="double" for="edge" id="d10" />
  <key attr.name="number_of_fibers" attr.type="int" for="edge" id="d9" />
  <key attr.name="dn_hemisphere" attr.type="string" for="node" id="d7" />
  <key attr.name="dn_name" attr.type="string" for="node" id="d6" />
  <key attr.name="dn_fsname" attr.type="string" for="node" id="d5" />
  <key attr.name="dn_region" attr.type="string" for="node" id="d4" />
  <key attr.name="dn_correspondence_id" attr.type="string" for="node" id="d3" />
  <key attr.name="dn_position_z" attr.type="double" for="node" id="d2" />
  <key attr.name="dn_position_y" attr.type="double" for="node" id="d1" />
  <key attr.name="dn_position_x" attr.type="double" for="node" id="d0" />
  <graph edgedefault="undirected">
    <node id="1">
      <data key="d0">34.0419230769</data>
      <data key="d1">82.1757692308</data>
      <data key="d2">31.7769230769</data>
      <data key="d3">1</data>
      <data key="d4">cortical</data>
      <data key="d5">lateralorbitofrontal</data>
      <data key="d6">rh.lateralorbitofrontal</data>
      <data key="d7">right</data>
    </node>
    <node id="2">
      <data key="d0">24.2897603486</data>
      <data key="d1">88.7309368192</data>
      <data key="d2">36.0174291939</data>
      <data key="d3">2</data>
      <data key="d4">cortical</data>
      <data key="d5">parsorbitalis</data>
      <data key="d6">rh.parsorbitalis</data>
      <data key="d7">right</data>
    </node>
    <node id="3">
      <data key="d0">39.9471947195</data>
      <data key="d1">100.095709571</data>
      <data key="d2">36.7425742574</data>
      <data key="d5">frontalpole</data>
      <data key="d3">3</data>
      <data key="d6">rh.frontalpole</data>
      <data key="d4">cortical</data>
      <data key="d7">right</data>
    </node>
    <node id="4">
      <data key="d0">42.5898520085</data>
      <data key="d1">84.8689217759</data>
      <data key="d2">32.4878435518</data>
      <data key="d3">4</data>
      <data key="d4">cortical</data>
      <data key="d5">medialorbitofrontal</data>
      <data key="d6">rh.medialorbitofrontal</data>
      <data key="d7">right</data>
    </node>
    <node id="5">
      <data key="d0">21.4954682779</data>
      <data key="d1">79.7679758308</data>
      <data key="d2">39.7220543807</data>
      <data key="d3">5</data>
      <data key="d4">cortical</data>
      <data key="d5">parstriangularis</data>
      <data key="d6">rh.parstriangularis</data>
      <data key="d7">right</data>
    </node>
    <node id="6">
      <data key="d0">20.955539873</data>
      <data key="d1">68.2582921665</data>
      <data key="d2">42.5038814397</data>
      <data key="d3">6</data>
      <data key="d4">cortical</data>
      <data key="d5">parsopercularis</data>
      <data key="d6">rh.parsopercularis</data>
      <data key="d7">right</data>
    </node>
    <node id="7">
      <data key="d0">28.1136461472</data>
      <data key="d1">85.0258286698</data>
      <data key="d2">49.0718897977</data>
      <data key="d3">7</data>
      <data key="d4">cortical</data>
      <data key="d5">rostralmiddlefrontal</data>
      <data key="d6">rh.rostralmiddlefrontal</data>
      <data key="d7">right</data>
    </node>
    <node id="8">
      <data key="d0">38.9716407833</data>
      <data key="d1">72.297209093</data>
      <data key="d2">58.6162502813</data>
      <data key="d3">8</data>
      <data key="d4">cortical</data>
      <data key="d5">superiorfrontal</data>
      <data key="d6">rh.superiorfrontal</data>
      <data key="d7">right</data>
    </node>
    <node id="9">
      <data key="d0">27.3472803347</data>
      <data key="d1">62.9124825662</data>
      <data key="d2">59.5923988842</data>
      <data key="d3">9</data>
      <data key="d4">cortical</data>
      <data key="d5">caudalmiddlefrontal</data>
      <data key="d6">rh.caudalmiddlefrontal</data>
      <data key="d7">right</data>
    </node>
    <node id="10">
      <data key="d0">24.5545607163</data>
      <data key="d1">53.6901697445</data>
      <data key="d2">54.443014363</data>
      <data key="d3">10</data>
      <data key="d4">cortical</data>
      <data key="d5">precentral</data>
      <data key="d6">rh.precentral</data>
      <data key="d7">right</data>
    </node>
    <node id="11">
      <data key="d0">40.9532037437</data>
      <data key="d1">41.3326133909</data>
      <data key="d2">56.8689704824</data>
      <data key="d3">11</data>
      <data key="d4">cortical</data>
      <data key="d5">paracentral</data>
      <data key="d6">rh.paracentral</data>
      <data key="d7">right</data>
    </node>
    <node id="12">
      <data key="d0">41.7967377666</data>
      <data key="d1">80.4579673777</data>
      <data key="d2">41.7352572146</data>
      <data key="d3">12</data>
      <data key="d4">cortical</data>
      <data key="d5">rostralanteriorcingulate</data>
      <data key="d6">rh.rostralanteriorcingulate</data>
      <data key="d7">right</data>
    </node>
    <node id="13">
      <data key="d0">42.0170854271</data>
      <data key="d1">69.383919598</data>
      <data key="d2">50.159798995</data>
      <data key="d3">13</data>
      <data key="d4">cortical</data>
      <data key="d5">caudalanteriorcingulate</data>
      <data key="d6">rh.caudalanteriorcingulate</data>
      <data key="d7">right</data>
    </node>
    <node id="14">
      <data key="d0">41.9476439791</data>
      <data key="d1">48.5968586387</data>
      <data key="d2">48.627399651</data>
      <data key="d3">14</data>
      <data key="d4">cortical</data>
      <data key="d5">posteriorcingulate</data>
      <data key="d6">rh.posteriorcingulate</data>
      <data key="d7">right</data>
    </node>
    <node id="15">
      <data key="d0">41.7765363128</data>
      <data key="d1">38.1731843575</data>
      <data key="d2">39.0167597765</data>
      <data key="d3">15</data>
      <data key="d4">cortical</data>
      <data key="d5">isthmuscingulate</data>
      <data key="d6">rh.isthmuscingulate</data>
      <data key="d7">right</data>
    </node>
    <node id="16">
      <data key="d0">24.2159383033</data>
      <data key="d1">44.9418088338</data>
      <data key="d2">54.0107501753</data>
      <data key="d3">16</data>
      <data key="d4">cortical</data>
      <data key="d5">postcentral</data>
      <data key="d6">rh.postcentral</data>
      <data key="d7">right</data>
    </node>
    <node id="17">
      <data key="d0">18.7675094449</data>
      <data key="d1">40.4071490846</data>
      <data key="d2">48.5338564371</data>
      <data key="d3">17</data>
      <data key="d4">cortical</data>
      <data key="d5">supramarginal</data>
      <data key="d6">rh.supramarginal</data>
      <data key="d7">right</data>
    </node>
    <node id="18">
      <data key="d0">32.3348330161</data>
      <data key="d1">23.7425160062</data>
      <data key="d2">51.9207475342</data>
      <data key="d3">18</data>
      <data key="d4">cortical</data>
      <data key="d5">superiorparietal</data>
      <data key="d6">rh.superiorparietal</data>
      <data key="d7">right</data>
    </node>
    <node id="19">
      <data key="d0">20.7857394366</data>
      <data key="d1">26.1616197183</data>
      <data key="d2">40.7096830986</data>
      <data key="d3">19</data>
      <data key="d4">cortical</data>
      <data key="d5">inferiorparietal</data>
      <data key="d6">rh.inferiorparietal</data>
      <data key="d7">right</data>
    </node>
    <node id="20">
      <data key="d0">39.6554582051</data>
      <data key="d1">27.6855316126</data>
      <data key="d2">47.228273739</data>
      <data key="d3">20</data>
      <data key="d4">cortical</data>
      <data key="d5">precuneus</data>
      <data key="d6">rh.precuneus</data>
      <data key="d7">right</data>
    </node>
    <node id="21">
      <data key="d0">42.3296985247</data>
      <data key="d1">16.3822963438</data>
      <data key="d2">40.1597177678</data>
      <data key="d3">21</data>
      <data key="d4">cortical</data>
      <data key="d5">cuneus</data>
      <data key="d6">rh.cuneus</data>
      <data key="d7">right</data>
    </node>
    <node id="22">
      <data key="d0">40.3211488251</data>
      <data key="d1">20.2697998259</data>
      <data key="d2">32.4386422977</data>
      <data key="d3">22</data>
      <data key="d4">cortical</data>
      <data key="d5">pericalcarine</data>
      <data key="d6">rh.pericalcarine</data>
      <data key="d7">right</data>
    </node>
    <node id="23">
      <data key="d0">32.7036736351</data>
      <data key="d1">16.6817536026</data>
      <data key="d2">24.6992084433</data>
      <data key="d3">23</data>
      <data key="d4">cortical</data>
      <data key="d5">lateraloccipital</data>
      <data key="d6">rh.lateraloccipital</data>
      <data key="d7">right</data>
    </node>
    <node id="24">
      <data key="d0">40.3206599713</data>
      <data key="d1">28.4343615495</data>
      <data key="d2">27.7991391679</data>
      <data key="d3">24</data>
      <data key="d4">cortical</data>
      <data key="d5">lingual</data>
      <data key="d6">rh.lingual</data>
      <data key="d7">right</data>
    </node>
    <node id="25">
      <data key="d0">30.3199468968</data>
      <data key="d1">41.8752074345</data>
      <data key="d2">21.8881513442</data>
      <data key="d3">25</data>
      <data key="d4">cortical</data>
      <data key="d5">fusiform</data>
      <data key="d6">rh.fusiform</data>
      <data key="d7">right</data>
    </node>
    <node id="26">
      <data key="d0">33.5980253879</data>
      <data key="d1">47.6981664316</data>
      <data key="d2">24.442877292</data>
      <data key="d3">26</data>
      <data key="d4">cortical</data>
      <data key="d5">parahippocampal</data>
      <data key="d6">rh.parahippocampal</data>
      <data key="d7">right</data>
    </node>
    <node id="27">
      <data key="d0">34.2411924119</data>
      <data key="d1">62.6151761518</data>
      <data key="d2">21.4119241192</data>
      <data key="d3">27</data>
      <data key="d4">cortical</data>
      <data key="d5">entorhinal</data>
      <data key="d6">rh.entorhinal</data>
      <data key="d7">right</data>
    </node>
    <node id="28">
      <data key="d0">32.2294303797</data>
      <data key="d1">73.7041139241</data>
      <data key="d2">21.3481012658</data>
      <data key="d3">28</data>
      <data key="d4">cortical</data>
      <data key="d5">temporalpole</data>
      <data key="d6">rh.temporalpole</data>
      <data key="d7">right</data>
    </node>
    <node id="29">
      <data key="d0">21.3044261451</data>
      <data key="d1">47.3332475553</data>
      <data key="d2">19.8062274833</data>
      <data key="d3">29</data>
      <data key="d4">cortical</data>
      <data key="d5">inferiortemporal</data>
      <data key="d6">rh.inferiortemporal</data>
      <data key="d7">right</data>
    </node>
    <node id="30">
      <data key="d0">17.4159730034</data>
      <data key="d1">51.0715410574</data>
      <data key="d2">25.2078740157</data>
      <data key="d3">30</data>
      <data key="d4">cortical</data>
      <data key="d5">middletemporal</data>
      <data key="d6">rh.middletemporal</data>
      <data key="d7">right</data>
    </node>
    <node id="31">
      <data key="d0">19.171875</data>
      <data key="d1">40.184375</data>
      <data key="d2">33.3145833333</data>
      <data key="d3">31</data>
      <data key="d4">cortical</data>
      <data key="d5">bankssts</data>
      <data key="d6">rh.bankssts</data>
      <data key="d7">right</data>
    </node>
    <node id="32">
      <data key="d0">19.34870188</data>
      <data key="d1">59.0807967771</data>
      <data key="d2">31.7367949866</data>
      <data key="d3">32</data>
      <data key="d4">cortical</data>
      <data key="d5">superiortemporal</data>
      <data key="d6">rh.superiortemporal</data>
      <data key="d7">right</data>
    </node>
    <node id="33">
      <data key="d0">22.0572207084</data>
      <data key="d1">50.5504087193</data>
      <data key="d2">36.8991825613</data>
      <data key="d3">33</data>
      <data key="d4">cortical</data>
      <data key="d5">transversetemporal</data>
      <data key="d6">rh.transversetemporal</data>
      <data key="d7">right</data>
    </node>
    <node id="34">
      <data key="d0">27.2797558494</data>
      <data key="d1">61.8530010173</data>
      <data key="d2">36.1073245168</data>
      <data key="d3">34</data>
      <data key="d4">cortical</data>
      <data key="d5">insula</data>
      <data key="d6">rh.insula</data>
      <data key="d7">right</data>
    </node>
    <node id="35">
      <data key="d0">39.6514522822</data>
      <data key="d1">52.6784232365</data>
      <data key="d2">36.6473029046</data>
      <data key="d3">35</data>
      <data key="d4">subcortical</data>
      <data key="d5">Right-Thalamus-Proper</data>
      <data key="d6">Right-Thalamus-Proper</data>
      <data key="d7">right</data>
    </node>
    <node id="36">
      <data key="d0">38.9507948524</data>
      <data key="d1">64.8251324754</data>
      <data key="d2">41.0227100681</data>
      <data key="d3">36</data>
      <data key="d4">subcortical</data>
      <data key="d5">Right-Caudate</data>
      <data key="d6">Right-Caudate</data>
      <data key="d7">right</data>
    </node>
    <node id="37">
      <data key="d0">32.713960114</data>
      <data key="d1">63.3857549858</data>
      <data key="d2">35.6324786325</data>
      <data key="d3">37</data>
      <data key="d4">subcortical</data>
      <data key="d5">Right-Putamen</data>
      <data key="d6">Right-Putamen</data>
      <data key="d7">right</data>
    </node>
    <node id="38">
      <data key="d0">36.8515283843</data>
      <data key="d1">61.1331877729</data>
      <data key="d2">34.711790393</data>
      <data key="d3">38</data>
      <data key="d4">subcortical</data>
      <data key="d5">Right-Pallidum</data>
      <data key="d6">Right-Pallidum</data>
      <data key="d7">right</data>
    </node>
    <node id="39">
      <data key="d0">42.5253807107</data>
      <data key="d1">68.2639593909</data>
      <data key="d2">31.845177665</data>
      <data key="d3">39</data>
      <data key="d4">subcortical</data>
      <data key="d5">Right-Accumbens-area</data>
      <data key="d6">Right-Accumbens-area</data>
      <data key="d7">right</data>
    </node>
    <node id="40">
      <data key="d0">33.476342711</data>
      <data key="d1">51.2730179028</data>
      <data key="d2">28.0754475703</data>
      <data key="d3">40</data>
      <data key="d4">subcortical</data>
      <data key="d5">Right-Hippocampus</data>
      <data key="d6">Right-Hippocampus</data>
      <data key="d7">right</data>
    </node>
    <node id="41">
      <data key="d0">35.3705972435</data>
      <data key="d1">62.8499234303</data>
      <data key="d2">26.9188361409</data>
      <data key="d3">41</data>
      <data key="d4">subcortical</data>
      <data key="d5">Right-Amygdala</data>
      <data key="d6">Right-Amygdala</data>
      <data key="d7">right</data>
    </node>
    <node id="42">
      <data key="d0">56.5074626866</data>
      <data key="d1">83.6510305615</data>
      <data key="d2">31.2850035537</data>
      <data key="d3">42</data>
      <data key="d4">cortical</data>
      <data key="d5">lateralorbitofrontal</data>
      <data key="d6">lh.lateralorbitofrontal</data>
      <data key="d7">left</data>
    </node>
    <node id="43">
      <data key="d0">65.935106383</data>
      <data key="d1">88.9191489362</data>
      <data key="d2">35.7095744681</data>
      <data key="d3">43</data>
      <data key="d4">cortical</data>
      <data key="d5">parsorbitalis</data>
      <data key="d6">lh.parsorbitalis</data>
      <data key="d7">left</data>
    </node>
    <node id="44">
      <data key="d0">46.5754385965</data>
      <data key="d1">99.9824561404</data>
      <data key="d2">36.9684210526</data>
      <data key="d3">44</data>
      <data key="d4">cortical</data>
      <data key="d5">frontalpole</data>
      <data key="d6">lh.frontalpole</data>
      <data key="d7">left</data>
    </node>
    <node id="45">
      <data key="d0">47.860815047</data>
      <data key="d1">85.4764890282</data>
      <data key="d2">32.8764890282</data>
      <data key="d3">45</data>
      <data key="d4">cortical</data>
      <data key="d5">medialorbitofrontal</data>
      <data key="d6">lh.medialorbitofrontal</data>
      <data key="d7">left</data>
    </node>
    <node id="46">
      <data key="d0">67.3034901366</data>
      <data key="d1">78.8459787557</data>
      <data key="d2">38.9567526555</data>
      <data key="d3">46</data>
      <data key="d4">cortical</data>
      <data key="d5">parstriangularis</data>
      <data key="d6">lh.parstriangularis</data>
      <data key="d7">left</data>
    </node>
    <node id="47">
      <data key="d0">68.8278032037</data>
      <data key="d1">67.6996567506</data>
      <data key="d2">43.3100686499</data>
      <data key="d3">47</data>
      <data key="d4">cortical</data>
      <data key="d5">parsopercularis</data>
      <data key="d6">lh.parsopercularis</data>
      <data key="d7">left</data>
    </node>
    <node id="48">
      <data key="d0">60.95553585</data>
      <data key="d1">84.9657968077</data>
      <data key="d2">49.0653661008</data>
      <data key="d3">48</data>
      <data key="d4">cortical</data>
      <data key="d5">rostralmiddlefrontal</data>
      <data key="d6">lh.rostralmiddlefrontal</data>
      <data key="d7">left</data>
    </node>
    <node id="49">
      <data key="d0">50.0347638999</data>
      <data key="d1">72.4101460763</data>
      <data key="d2">58.793001925</data>
      <data key="d3">49</data>
      <data key="d4">cortical</data>
      <data key="d5">superiorfrontal</data>
      <data key="d6">lh.superiorfrontal</data>
      <data key="d7">left</data>
    </node>
    <node id="50">
      <data key="d0">62.5717837166</data>
      <data key="d1">62.9633312617</data>
      <data key="d2">58.7535736482</data>
      <data key="d3">50</data>
      <data key="d4">cortical</data>
      <data key="d5">caudalmiddlefrontal</data>
      <data key="d6">lh.caudalmiddlefrontal</data>
      <data key="d7">left</data>
    </node>
    <node id="51">
      <data key="d0">64.4110636384</data>
      <data key="d1">52.2023836294</data>
      <data key="d2">55.0292331909</data>
      <data key="d3">51</data>
      <data key="d4">cortical</data>
      <data key="d5">precentral</data>
      <data key="d6">lh.precentral</data>
      <data key="d7">left</data>
    </node>
    <node id="52">
      <data key="d0">49.3050847458</data>
      <data key="d1">38.2001093494</data>
      <data key="d2">58.9945325314</data>
      <data key="d3">52</data>
      <data key="d4">cortical</data>
      <data key="d5">paracentral</data>
      <data key="d6">lh.paracentral</data>
      <data key="d7">left</data>
    </node>
    <node id="53">
      <data key="d0">48.0220408163</data>
      <data key="d1">81.8685714286</data>
      <data key="d2">41.7616326531</data>
      <data key="d3">53</data>
      <data key="d4">cortical</data>
      <data key="d5">rostralanteriorcingulate</data>
      <data key="d6">lh.rostralanteriorcingulate</data>
      <data key="d7">left</data>
    </node>
    <node id="54">
      <data key="d0">47.4203718674</data>
      <data key="d1">70.4801940178</data>
      <data key="d2">50.4260307195</data>
      <data key="d3">54</data>
      <data key="d4">cortical</data>
      <data key="d5">caudalanteriorcingulate</data>
      <data key="d6">lh.caudalanteriorcingulate</data>
      <data key="d7">left</data>
    </node>
    <node id="55">
      <data key="d0">48.1032204789</data>
      <data key="d1">49.1874483898</data>
      <data key="d2">48.7448389761</data>
      <data key="d3">55</data>
      <data key="d4">cortical</data>
      <data key="d5">posteriorcingulate</data>
      <data key="d6">lh.posteriorcingulate</data>
      <data key="d7">left</data>
    </node>
    <node id="56">
      <data key="d0">49.7083764219</data>
      <data key="d1">38.5935884178</data>
      <data key="d2">38.2637021717</data>
      <data key="d3">56</data>
      <data key="d4">cortical</data>
      <data key="d5">isthmuscingulate</data>
      <data key="d6">lh.isthmuscingulate</data>
      <data key="d7">left</data>
    </node>
    <node id="57">
      <data key="d0">67.9351966874</data>
      <data key="d1">44.4838509317</data>
      <data key="d2">54.1186335404</data>
      <data key="d3">57</data>
      <data key="d4">cortical</data>
      <data key="d5">postcentral</data>
      <data key="d6">lh.postcentral</data>
      <data key="d7">left</data>
    </node>
    <node id="58">
      <data key="d0">72.0843258695</data>
      <data key="d1">36.7070033349</data>
      <data key="d2">46.769890424</data>
      <data key="d3">58</data>
      <data key="d4">cortical</data>
      <data key="d5">supramarginal</data>
      <data key="d6">lh.supramarginal</data>
      <data key="d7">left</data>
    </node>
    <node id="59">
      <data key="d0">58.4920875786</data>
      <data key="d1">22.8790375027</data>
      <data key="d2">49.5892044223</data>
      <data key="d3">59</data>
      <data key="d4">cortical</data>
      <data key="d5">superiorparietal</data>
      <data key="d6">lh.superiorparietal</data>
      <data key="d7">left</data>
    </node>
    <node id="60">
      <data key="d0">68.1187594554</data>
      <data key="d1">22.6338880484</data>
      <data key="d2">38.9457892083</data>
      <data key="d3">60</data>
      <data key="d4">cortical</data>
      <data key="d5">inferiorparietal</data>
      <data key="d6">lh.inferiorparietal</data>
      <data key="d7">left</data>
    </node>
    <node id="61">
      <data key="d0">52.0414688983</data>
      <data key="d1">28.6385211092</data>
      <data key="d2">45.3457406945</data>
      <data key="d3">61</data>
      <data key="d4">cortical</data>
      <data key="d5">precuneus</data>
      <data key="d6">lh.precuneus</data>
      <data key="d7">left</data>
    </node>
    <node id="62">
      <data key="d0">50.7456197274</data>
      <data key="d1">17.3945489942</data>
      <data key="d2">39.0441271901</data>
      <data key="d3">62</data>
      <data key="d4">cortical</data>
      <data key="d5">cuneus</data>
      <data key="d6">lh.cuneus</data>
      <data key="d7">left</data>
    </node>
    <node id="63">
      <data key="d0">52.3684210526</data>
      <data key="d1">20.7052631579</data>
      <data key="d2">29.5778947368</data>
      <data key="d3">63</data>
      <data key="d4">cortical</data>
      <data key="d5">pericalcarine</data>
      <data key="d6">lh.pericalcarine</data>
      <data key="d7">left</data>
    </node>
    <node id="64">
      <data key="d0">59.1414075993</data>
      <data key="d1">17.822970639</data>
      <data key="d2">23.4453799655</data>
      <data key="d3">64</data>
      <data key="d4">cortical</data>
      <data key="d5">lateraloccipital</data>
      <data key="d6">lh.lateraloccipital</data>
      <data key="d7">left</data>
    </node>
    <node id="65">
      <data key="d0">52.046901746</data>
      <data key="d1">28.4580623074</data>
      <data key="d2">25.6860664156</data>
      <data key="d3">65</data>
      <data key="d4">cortical</data>
      <data key="d5">lingual</data>
      <data key="d6">lh.lingual</data>
      <data key="d7">left</data>
    </node>
    <node id="66">
      <data key="d0">63.0540362438</data>
      <data key="d1">43.1874794069</data>
      <data key="d2">20.8728171334</data>
      <data key="d3">66</data>
      <data key="d4">cortical</data>
      <data key="d5">fusiform</data>
      <data key="d6">lh.fusiform</data>
      <data key="d7">left</data>
    </node>
    <node id="67">
      <data key="d0">58.1462962963</data>
      <data key="d1">48.7333333333</data>
      <data key="d2">24.4740740741</data>
      <data key="d3">67</data>
      <data key="d4">cortical</data>
      <data key="d5">parahippocampal</data>
      <data key="d6">lh.parahippocampal</data>
      <data key="d7">left</data>
    </node>
    <node id="68">
      <data key="d0">58.4387990762</data>
      <data key="d1">62.1200923788</data>
      <data key="d2">20.8822170901</data>
      <data key="d3">68</data>
      <data key="d4">cortical</data>
      <data key="d5">entorhinal</data>
      <data key="d6">lh.entorhinal</data>
      <data key="d7">left</data>
    </node>
    <node id="69">
      <data key="d0">59.7966942149</data>
      <data key="d1">73.0727272727</data>
      <data key="d2">21.0396694215</data>
      <data key="d3">69</data>
      <data key="d4">cortical</data>
      <data key="d5">temporalpole</data>
      <data key="d6">lh.temporalpole</data>
      <data key="d7">left</data>
    </node>
    <node id="70">
      <data key="d0">71.3257320549</data>
      <data key="d1">50.3892200052</data>
      <data key="d2">21.3322104172</data>
      <data key="d3">70</data>
      <data key="d4">cortical</data>
      <data key="d5">inferiortemporal</data>
      <data key="d6">lh.inferiortemporal</data>
      <data key="d7">left</data>
    </node>
    <node id="71">
      <data key="d0">74.1452777778</data>
      <data key="d1">50.9383333333</data>
      <data key="d2">26.1438888889</data>
      <data key="d3">71</data>
      <data key="d4">cortical</data>
      <data key="d5">middletemporal</data>
      <data key="d6">lh.middletemporal</data>
      <data key="d7">left</data>
    </node>
    <node id="72">
      <data key="d0">72.6554455446</data>
      <data key="d1">38.7801980198</data>
      <data key="d2">32.5198019802</data>
      <data key="d3">72</data>
      <data key="d4">cortical</data>
      <data key="d5">bankssts</data>
      <data key="d6">lh.bankssts</data>
      <data key="d7">left</data>
    </node>
    <node id="73">
      <data key="d0">71.7214271316</data>
      <data key="d1">59.2263656521</data>
      <data key="d2">32.5293287644</data>
      <data key="d3">73</data>
      <data key="d4">cortical</data>
      <data key="d5">superiortemporal</data>
      <data key="d6">lh.superiortemporal</data>
      <data key="d7">left</data>
    </node>
    <node id="74">
      <data key="d0">67.9563106796</data>
      <data key="d1">50.5388349515</data>
      <data key="d2">37.4708737864</data>
      <data key="d3">74</data>
      <data key="d4">cortical</data>
      <data key="d5">transversetemporal</data>
      <data key="d6">lh.transversetemporal</data>
      <data key="d7">left</data>
    </node>
    <node id="75">
      <data key="d0">62.9554347826</data>
      <data key="d1">61.2782608696</data>
      <data key="d2">36.7304347826</data>
      <data key="d3">75</data>
      <data key="d4">cortical</data>
      <data key="d5">insula</data>
      <data key="d6">lh.insula</data>
      <data key="d7">left</data>
    </node>
    <node id="76">
      <data key="d0">51.3794310722</data>
      <data key="d1">52.0450765864</data>
      <data key="d2">36.2722100656</data>
      <data key="d3">76</data>
      <data key="d4">subcortical</data>
      <data key="d5">Left-Thalamus-Proper</data>
      <data key="d6">Left-Thalamus-Proper</data>
      <data key="d7">left</data>
    </node>
    <node id="77">
      <data key="d0">51.3088133241</data>
      <data key="d1">65.0416377516</data>
      <data key="d2">41.5114503817</data>
      <data key="d3">77</data>
      <data key="d4">subcortical</data>
      <data key="d5">Left-Caudate</data>
      <data key="d6">Left-Caudate</data>
      <data key="d7">left</data>
    </node>
    <node id="78">
      <data key="d0">57.9220705347</data>
      <data key="d1">62.7992036405</data>
      <data key="d2">35.9874857793</data>
      <data key="d3">78</data>
      <data key="d4">subcortical</data>
      <data key="d5">Left-Putamen</data>
      <data key="d6">Left-Putamen</data>
      <data key="d7">left</data>
    </node>
    <node id="79">
      <data key="d0">54.3254716981</data>
      <data key="d1">61.3325471698</data>
      <data key="d2">34.375</data>
      <data key="d3">79</data>
      <data key="d4">subcortical</data>
      <data key="d5">Left-Pallidum</data>
      <data key="d6">Left-Pallidum</data>
      <data key="d7">left</data>
    </node>
    <node id="80">
      <data key="d0">48.3341523342</data>
      <data key="d1">67.886977887</data>
      <data key="d2">32.0786240786</data>
      <data key="d3">80</data>
      <data key="d4">subcortical</data>
      <data key="d5">Left-Accumbens-area</data>
      <data key="d6">Left-Accumbens-area</data>
      <data key="d7">left</data>
    </node>
    <node id="81">
      <data key="d0">58.2214912281</data>
      <data key="d1">51.9298245614</data>
      <data key="d2">27.6666666667</data>
      <data key="d3">81</data>
      <data key="d4">subcortical</data>
      <data key="d5">Left-Hippocampus</data>
      <data key="d6">Left-Hippocampus</data>
      <data key="d7">left</data>
    </node>
    <node id="82">
      <data key="d0">55.9972027972</data>
      <data key="d1">63.5706293706</data>
      <data key="d2">26.6503496503</data>
      <data key="d3">82</data>
      <data key="d4">subcortical</data>
      <data key="d5">Left-Amygdala</data>
      <data key="d6">Left-Amygdala</data>
      <data key="d7">left</data>
    </node>
    <node id="83">
      <data key="d0">45.6395410415</data>
      <data key="d1">49.9777581642</data>
      <data key="d2">17.0194174757</data>
      <data key="d3">83</data>
      <data key="d4">subcortical</data>
      <data key="d5">Brain-Stem</data>
      <data key="d6">Brain-Stem</data>
      <data key="d7">left</data>
    </node>
    <edge source="1" target="2">
      <data key="d9">5.62910798122</data>
      <data key="d10">0.178233936269</data>
      <data key="d11">0.816500084943</data>
      <data key="d12">15.9575699282</data>
      <data key="d13">0.116142955546</data>
    </edge>
    <edge source="1" target="36">
      <data key="d9">17.1525821596</data>
      <data key="d10">0.373044167113</data>
      <data key="d11">13.5481460667</data>
      <data key="d12">24.6907563121</data>
      <data key="d13">0.159818813636</data>
    </edge>
    <edge source="1" target="37">
      <data key="d9">85.3943661972</data>
      <data key="d10">0.414124298914</data>
      <data key="d11">9.93310928945</data>
      <data key="d12">26.2458581664</data>
      <data key="d13">0.149842764064</data>
    </edge>
    <edge source="1" target="7">
      <data key="d9">54.9530516432</data>
      <data key="d10">0.338659692983</data>
      <data key="d11">6.34211897906</data>
      <data key="d12">23.6863587648</data>
      <data key="d13">0.179366512271</data>
    </edge>
    <edge source="1" target="8">
      <data key="d9">11.7511737089</data>
      <data key="d10">0.511626962063</data>
      <data key="d11">7.16976683154</data>
      <data key="d12">30.6340231834</data>
      <data key="d13">0.15694348566</data>
    </edge>
    <edge source="1" target="9">
      <data key="d9">3.83333333333</data>
      <data key="d10">0.377871043841</data>
      <data key="d11">3.29998776983</data>
      <data key="d12">54.6380707914</data>
      <data key="d13">0.145267333606</data>
    </edge>
    <edge source="1" target="12">
      <data key="d9">5.17840375587</data>
      <data key="d10">0.484942331622</data>
      <data key="d11">1.89267445186</data>
      <data key="d12">19.1318340484</data>
      <data key="d13">0.122076474139</data>
    </edge>
    <edge source="1" target="34">
      <data key="d9">6.10798122066</data>
      <data key="d10">0.349721828429</data>
      <data key="d11">1.88149269034</data>
      <data key="d12">22.4906928994</data>
      <data key="d13">0.111409826161</data>
    </edge>
    <edge source="1" target="18">
      <data key="d9">0.929577464789</data>
      <data key="d10">0.412094006633</data>
      <data key="d11">0.0</data>
      <data key="d12">111.77316383</data>
      <data key="d13">0.126235214537</data>
    </edge>
    <edge source="1" target="4">
      <data key="d9">18.9647887324</data>
      <data key="d10">0.310302994468</data>
      <data key="d11">3.52272362762</data>
      <data key="d12">15.9055467236</data>
      <data key="d13">0.152979539988</data>
    </edge>
    <edge source="1" target="5">
      <data key="d9">34.6314553991</data>
      <data key="d10">0.311894277206</data>
      <data key="d11">6.89934738968</data>
      <data key="d12">20.039535086</data>
      <data key="d13">0.168881041345</data>
    </edge>
    <edge source="2" target="5">
      <data key="d9">8.28403755869</data>
      <data key="d10">0.266629609905</data>
      <data key="d11">9.79999031534</data>
      <data key="d12">15.5465615095</data>
      <data key="d13">0.14913627841</data>
    </edge>
    <edge source="2" target="7">
      <data key="d9">9.38732394366</data>
      <data key="d10">0.193231602796</data>
      <data key="d11">8.19322863438</data>
      <data key="d12">17.8771144612</data>
      <data key="d13">0.140762071746</data>
    </edge>
    <edge source="4" target="36">
      <data key="d9">13.5234741784</data>
      <data key="d10">0.380404409205</data>
      <data key="d11">5.79415942367</data>
      <data key="d12">18.8528593669</data>
      <data key="d13">0.203089325936</data>
    </edge>
    <edge source="4" target="37">
      <data key="d9">24.0046948357</data>
      <data key="d10">0.438085038111</data>
      <data key="d11">5.30472110921</data>
      <data key="d12">27.339226865</data>
      <data key="d13">0.135179624717</data>
    </edge>
    <edge source="4" target="7">
      <data key="d9">23.544600939</data>
      <data key="d10">0.346223600897</data>
      <data key="d11">3.13086805622</data>
      <data key="d12">16.6104836806</data>
      <data key="d13">0.160207934562</data>
    </edge>
    <edge source="4" target="8">
      <data key="d9">6.54929577465</data>
      <data key="d10">0.426201300478</data>
      <data key="d11">4.98895984869</data>
      <data key="d12">23.1820245067</data>
      <data key="d13">0.151665504203</data>
    </edge>
    <edge source="4" target="12">
      <data key="d9">1.97417840376</data>
      <data key="d10">0.379824856678</data>
      <data key="d11">0.0</data>
      <data key="d12">15.589057692</data>
      <data key="d13">0.0924296878709</data>
    </edge>
    <edge source="5" target="36">
      <data key="d9">2.95305164319</data>
      <data key="d10">0.394842950583</data>
      <data key="d11">1.46543282426</data>
      <data key="d12">23.4721224235</data>
      <data key="d13">0.0869778105039</data>
    </edge>
    <edge source="5" target="6">
      <data key="d9">15.5281690141</data>
      <data key="d10">0.282963338712</data>
      <data key="d11">0.0999975215337</data>
      <data key="d12">18.038190232</data>
      <data key="d13">0.149188167715</data>
    </edge>
    <edge source="5" target="7">
      <data key="d9">78.8896713615</data>
      <data key="d10">0.307617787649</data>
      <data key="d11">11.5837802886</data>
      <data key="d12">26.4065236738</data>
      <data key="d13">0.145761259058</data>
    </edge>
    <edge source="5" target="8">
      <data key="d9">10.0164319249</data>
      <data key="d10">0.304179300023</data>
      <data key="d11">9.89071139378</data>
      <data key="d12">36.0338567141</data>
      <data key="d13">0.151911092838</data>
    </edge>
    <edge source="5" target="9">
      <data key="d9">1.87323943662</data>
      <data key="d10">0.34760799034</data>
      <data key="d11">10.3704770199</data>
      <data key="d12">35.1988640461</data>
      <data key="d13">0.19022004077</data>
    </edge>
    <edge source="5" target="12">
      <data key="d9">7.19014084507</data>
      <data key="d10">0.391647660365</data>
      <data key="d11">5.36415555662</data>
      <data key="d12">26.0440942765</data>
      <data key="d13">0.115624210044</data>
    </edge>
    <edge source="5" target="34">
      <data key="d9">1.88732394366</data>
      <data key="d10">0.346741757913</data>
      <data key="d11">11.7609561135</data>
      <data key="d12">23.1074970601</data>
      <data key="d13">0.128444267645</data>
    </edge>
    <edge source="5" target="13">
      <data key="d9">1.99295774648</data>
      <data key="d10">0.365007369086</data>
      <data key="d11">17.1215222765</data>
      <data key="d12">28.7450628074</data>
      <data key="d13">0.167397346651</data>
    </edge>
    <edge source="5" target="16">
      <data key="d9">0.253521126761</data>
      <data key="d10">0.329383633001</data>
      <data key="d11">0.0</data>
      <data key="d12">62.435246691</data>
      <data key="d13">0.162469923852</data>
    </edge>
    <edge source="5" target="17">
      <data key="d9">1.19014084507</data>
      <data key="d10">0.339531497179</data>
      <data key="d11">0.0</data>
      <data key="d12">69.2768380418</data>
      <data key="d13">0.190884318787</data>
    </edge>
    <edge source="5" target="18">
      <data key="d9">0.516431924883</data>
      <data key="d10">0.427157159529</data>
      <data key="d11">0.0</data>
      <data key="d12">93.401642011</data>
      <data key="d13">0.14445707365</data>
    </edge>
    <edge source="5" target="38">
      <data key="d9">0.0680751173709</data>
      <data key="d10">0.398593036064</data>
      <data key="d11">0.200046539852</data>
      <data key="d12">48.494738629</data>
      <data key="d13">0.204254083109</data>
    </edge>
    <edge source="6" target="34">
      <data key="d9">10.5657276995</data>
      <data key="d10">0.330127773572</data>
      <data key="d11">2.76145076935</data>
      <data key="d12">17.2832018</data>
      <data key="d13">0.158727244727</data>
    </edge>
    <edge source="6" target="36">
      <data key="d9">13.8403755869</data>
      <data key="d10">0.459172086018</data>
      <data key="d11">7.97335612894</data>
      <data key="d12">22.2690222034</data>
      <data key="d13">0.155281081921</data>
    </edge>
    <edge source="6" target="7">
      <data key="d9">30.2910798122</data>
      <data key="d10">0.302048702287</data>
      <data key="d11">12.5869590807</data>
      <data key="d12">27.8851030548</data>
      <data key="d13">0.162719933531</data>
    </edge>
    <edge source="6" target="8">
      <data key="d9">21.6291079812</data>
      <data key="d10">0.371813260454</data>
      <data key="d11">7.8110613702</data>
      <data key="d12">34.1881734675</data>
      <data key="d13">0.153980026281</data>
    </edge>
    <edge source="6" target="9">
      <data key="d9">8.28403755869</data>
      <data key="d10">0.304677690778</data>
      <data key="d11">3.70000032992</data>
      <data key="d12">23.148525053</data>
      <data key="d13">0.216324102934</data>
    </edge>
    <edge source="6" target="10">
      <data key="d9">10.455399061</data>
      <data key="d10">0.448459036257</data>
      <data key="d11">6.5527069167</data>
      <data key="d12">20.067442297</data>
      <data key="d13">0.169097404056</data>
    </edge>
    <edge source="6" target="12">
      <data key="d9">1.77699530516</data>
      <data key="d10">0.409454988991</data>
      <data key="d11">3.02139063112</data>
      <data key="d12">36.9794127697</data>
      <data key="d13">0.106798422322</data>
    </edge>
    <edge source="6" target="13">
      <data key="d9">7.220657277</data>
      <data key="d10">0.408145230014</data>
      <data key="d11">2.62023117191</data>
      <data key="d12">29.5038799975</data>
      <data key="d13">0.139728845693</data>
    </edge>
    <edge source="6" target="16">
      <data key="d9">2.78638497653</data>
      <data key="d10">0.434450132249</data>
      <data key="d11">15.0592890228</data>
      <data key="d12">29.6498874418</data>
      <data key="d13">0.174125846082</data>
    </edge>
    <edge source="6" target="17">
      <data key="d9">6.39906103286</data>
      <data key="d10">0.472853817213</data>
      <data key="d11">9.00943911033</data>
      <data key="d12">47.6913766491</data>
      <data key="d13">0.148026597102</data>
    </edge>
    <edge source="6" target="38">
      <data key="d9">3.64788732394</data>
      <data key="d10">0.527804753552</data>
      <data key="d11">3.34796694275</data>
      <data key="d12">32.203412305</data>
      <data key="d13">0.150098913057</data>
    </edge>
    <edge source="6" target="37">
      <data key="d9">32.5492957746</data>
      <data key="d10">0.402476499655</data>
      <data key="d11">5.41960601693</data>
      <data key="d12">21.6788789461</data>
      <data key="d13">0.155072150617</data>
    </edge>
    <edge source="7" target="8">
      <data key="d9">112.14084507</data>
      <data key="d10">0.376777395595</data>
      <data key="d11">17.088214052</data>
      <data key="d12">23.8364028153</data>
      <data key="d13">0.185688790412</data>
    </edge>
    <edge source="7" target="9">
      <data key="d9">48.3920187793</data>
      <data key="d10">0.380675934173</data>
      <data key="d11">16.9188286811</data>
      <data key="d12">27.4964233851</data>
      <data key="d13">0.173124174159</data>
    </edge>
    <edge source="7" target="10">
      <data key="d9">7.08450704225</data>
      <data key="d10">0.4210899266</data>
      <data key="d11">0.0</data>
      <data key="d12">51.1298201381</data>
      <data key="d13">0.184610278729</data>
    </edge>
    <edge source="7" target="12">
      <data key="d9">14.734741784</data>
      <data key="d10">0.387000617428</data>
      <data key="d11">7.93360390082</data>
      <data key="d12">23.1252845422</data>
      <data key="d13">0.154043084297</data>
    </edge>
    <edge source="7" target="34">
      <data key="d9">16.6384976526</data>
      <data key="d10">0.373240105087</data>
      <data key="d11">4.72756155506</data>
      <data key="d12">25.5540951991</data>
      <data key="d13">0.14776776096</data>
    </edge>
    <edge source="7" target="13">
      <data key="d9">10.9577464789</data>
      <data key="d10">0.421168998436</data>
      <data key="d11">0.0</data>
      <data key="d12">26.1735831803</data>
      <data key="d13">0.11986413628</data>
    </edge>
    <edge source="7" target="36">
      <data key="d9">34.2582159624</data>
      <data key="d10">0.393521145657</data>
      <data key="d11">7.31778284942</data>
      <data key="d12">27.6463332474</data>
      <data key="d13">0.169570118978</data>
    </edge>
    <edge source="7" target="37">
      <data key="d9">101.920187793</data>
      <data key="d10">0.436071761893</data>
      <data key="d11">6.82120861014</data>
      <data key="d12">37.9170953389</data>
      <data key="d13">0.123960055247</data>
    </edge>
    <edge source="8" target="34">
      <data key="d9">6.05399061033</data>
      <data key="d10">0.381899137701</data>
      <data key="d11">11.1682091402</data>
      <data key="d12">35.226076723</data>
      <data key="d13">0.139089624949</data>
    </edge>
    <edge source="8" target="9">
      <data key="d9">80.7746478873</data>
      <data key="d10">0.375253977496</data>
      <data key="d11">12.7610929728</data>
      <data key="d12">26.8423226592</data>
      <data key="d13">0.172187302823</data>
    </edge>
    <edge source="8" target="10">
      <data key="d9">65.7394366197</data>
      <data key="d10">0.435441207158</data>
      <data key="d11">19.4443265745</data>
      <data key="d12">32.5135201503</data>
      <data key="d13">0.160016012249</data>
    </edge>
    <edge source="8" target="11">
      <data key="d9">66.3849765258</data>
      <data key="d10">0.424214365213</data>
      <data key="d11">14.8014614085</data>
      <data key="d12">33.1928007393</data>
      <data key="d13">0.17710703624</data>
    </edge>
    <edge source="8" target="12">
      <data key="d9">7.95774647887</data>
      <data key="d10">0.345341277957</data>
      <data key="d11">14.389231661</data>
      <data key="d12">24.7839195352</data>
      <data key="d13">0.190239404864</data>
    </edge>
    <edge source="8" target="13">
      <data key="d9">16.9835680751</data>
      <data key="d10">0.380863724356</data>
      <data key="d11">7.36878696958</data>
      <data key="d12">19.4887682033</data>
      <data key="d13">0.152526093232</data>
    </edge>
    <edge source="8" target="14">
      <data key="d9">22.0539906103</data>
      <data key="d10">0.378983976219</data>
      <data key="d11">5.07501407114</data>
      <data key="d12">29.9227288572</data>
      <data key="d13">0.162998650597</data>
    </edge>
    <edge source="8" target="16">
      <data key="d9">9.48591549296</data>
      <data key="d10">0.486834063801</data>
      <data key="d11">1.59999275504</data>
      <data key="d12">44.8906918292</data>
      <data key="d13">0.0976683709897</data>
    </edge>
    <edge source="8" target="36">
      <data key="d9">34.5234741784</data>
      <data key="d10">0.355659013242</data>
      <data key="d11">9.76959862339</data>
      <data key="d12">26.6762394816</data>
      <data key="d13">0.183903471509</data>
    </edge>
    <edge source="8" target="37">
      <data key="d9">36.558685446</data>
      <data key="d10">0.417046143934</data>
      <data key="d11">11.2375835047</data>
      <data key="d12">41.2793518394</data>
      <data key="d13">0.151971323928</data>
    </edge>
    <edge source="9" target="34">
      <data key="d9">22.9530516432</data>
      <data key="d10">0.361604544926</data>
      <data key="d11">12.6437570326</data>
      <data key="d12">23.3362074602</data>
      <data key="d13">0.152599616099</data>
    </edge>
    <edge source="9" target="36">
      <data key="d9">33.7136150235</data>
      <data key="d10">0.312403945631</data>
      <data key="d11">12.85025349</data>
      <data key="d12">20.6612176628</data>
      <data key="d13">0.137243959786</data>
    </edge>
    <edge source="9" target="10">
      <data key="d9">68.8169014085</data>
      <data key="d10">0.435620467136</data>
      <data key="d11">9.88298446508</data>
      <data key="d12">22.96809967</data>
      <data key="d13">0.163090442353</data>
    </edge>
    <edge source="9" target="11">
      <data key="d9">6.47417840376</data>
      <data key="d10">0.499622815721</data>
      <data key="d11">0.0</data>
      <data key="d12">40.7346047918</data>
      <data key="d13">0.152377190798</data>
    </edge>
    <edge source="9" target="12">
      <data key="d9">0.887323943662</data>
      <data key="d10">0.451374519162</data>
      <data key="d11">0.0</data>
      <data key="d12">42.9014228287</data>
      <data key="d13">0.127120855152</data>
    </edge>
    <edge source="9" target="16">
      <data key="d9">8.31455399061</data>
      <data key="d10">0.402705984259</data>
      <data key="d11">9.97395813907</data>
      <data key="d12">32.896570035</data>
      <data key="d13">0.146135603505</data>
    </edge>
    <edge source="9" target="17">
      <data key="d9">8.5985915493</data>
      <data key="d10">0.381455478059</data>
      <data key="d11">4.04227707701</data>
      <data key="d12">40.8798134484</data>
      <data key="d13">0.137239999108</data>
    </edge>
    <edge source="9" target="18">
      <data key="d9">19.2863849765</data>
      <data key="d10">0.405977247193</data>
      <data key="d11">4.35976132011</data>
      <data key="d12">56.69609053</data>
      <data key="d13">0.0898622696849</data>
    </edge>
    <edge source="9" target="20">
      <data key="d9">5.71830985915</data>
      <data key="d10">0.408939571464</data>
      <data key="d11">5.70457917926</data>
      <data key="d12">67.3558543938</data>
      <data key="d13">0.153610762538</data>
    </edge>
    <edge source="9" target="38">
      <data key="d9">5.76525821596</data>
      <data key="d10">0.526834082096</data>
      <data key="d11">0.400001522896</data>
      <data key="d12">37.4273984164</data>
      <data key="d13">0.112692778699</data>
    </edge>
    <edge source="9" target="37">
      <data key="d9">75.8568075117</data>
      <data key="d10">0.427738304899</data>
      <data key="d11">10.7322390911</data>
      <data key="d12">27.5944581984</data>
      <data key="d13">0.116128027884</data>
    </edge>
    <edge source="10" target="34">
      <data key="d9">44.9131455399</data>
      <data key="d10">0.403299982967</data>
      <data key="d11">8.80172329583</data>
      <data key="d12">25.9503551341</data>
      <data key="d13">0.141421921915</data>
    </edge>
    <edge source="10" target="35">
      <data key="d9">27.8591549296</data>
      <data key="d10">0.417478171316</data>
      <data key="d11">3.96326578244</data>
      <data key="d12">37.4018230887</data>
      <data key="d13">0.138361899202</data>
    </edge>
    <edge source="10" target="36">
      <data key="d9">36.8145539906</data>
      <data key="d10">0.437129919643</data>
      <data key="d11">11.3708658496</data>
      <data key="d12">26.8309949755</data>
      <data key="d13">0.13950013297</data>
    </edge>
    <edge source="10" target="37">
      <data key="d9">225.307511737</data>
      <data key="d10">0.48279028598</data>
      <data key="d11">8.50042855452</data>
      <data key="d12">36.0495486865</data>
      <data key="d13">0.136677884742</data>
    </edge>
    <edge source="10" target="11">
      <data key="d9">80.20657277</data>
      <data key="d10">0.323117491276</data>
      <data key="d11">3.20738876112</data>
      <data key="d12">16.7873635138</data>
      <data key="d13">0.192989128635</data>
    </edge>
    <edge source="10" target="13">
      <data key="d9">1.11971830986</data>
      <data key="d10">0.455426888451</data>
      <data key="d11">0.899783670069</data>
      <data key="d12">42.2778598489</data>
      <data key="d13">0.111298936367</data>
    </edge>
    <edge source="10" target="14">
      <data key="d9">20.8450704225</data>
      <data key="d10">0.38997962642</data>
      <data key="d11">4.47779259036</data>
      <data key="d12">24.7496437627</data>
      <data key="d13">0.176418670336</data>
    </edge>
    <edge source="10" target="16">
      <data key="d9">79.720657277</data>
      <data key="d10">0.466042287493</data>
      <data key="d11">12.4714545433</data>
      <data key="d12">22.9135273244</data>
      <data key="d13">0.143553057743</data>
    </edge>
    <edge source="10" target="17">
      <data key="d9">83.5704225352</data>
      <data key="d10">0.460474533972</data>
      <data key="d11">8.41165721087</data>
      <data key="d12">34.285685101</data>
      <data key="d13">0.148484619854</data>
    </edge>
    <edge source="10" target="18">
      <data key="d9">46.9694835681</data>
      <data key="d10">0.551577678655</data>
      <data key="d11">1.7228326043</data>
      <data key="d12">35.423672794</data>
      <data key="d13">0.0620063952051</data>
    </edge>
    <edge source="10" target="38">
      <data key="d9">38.2910798122</data>
      <data key="d10">0.510426307716</data>
      <data key="d11">8.40214335725</data>
      <data key="d12">44.4160730454</data>
      <data key="d13">0.172002418475</data>
    </edge>
    <edge source="11" target="34">
      <data key="d9">0.880281690141</data>
      <data key="d10">0.513808057901</data>
      <data key="d11">1.30000208524</data>
      <data key="d12">34.1988567166</data>
      <data key="d13">0.132141385603</data>
    </edge>
    <edge source="11" target="37">
      <data key="d9">4.17605633803</data>
      <data key="d10">0.556006219788</data>
      <data key="d11">1.55803928695</data>
      <data key="d12">42.6963508373</data>
      <data key="d13">0.156488873075</data>
    </edge>
    <edge source="11" target="38">
      <data key="d9">0.849765258216</data>
      <data key="d10">0.544412147548</data>
      <data key="d11">1.17755965776</data>
      <data key="d12">43.5709853656</data>
      <data key="d13">0.171829193694</data>
    </edge>
    <edge source="11" target="16">
      <data key="d9">16.4600938967</data>
      <data key="d10">0.367862508637</data>
      <data key="d11">8.4828540879</data>
      <data key="d12">16.3017891888</data>
      <data key="d13">0.19889267641</data>
    </edge>
    <edge source="11" target="17">
      <data key="d9">8.0985915493</data>
      <data key="d10">0.33518124178</data>
      <data key="d11">1.4000034196</data>
      <data key="d12">29.260819015</data>
      <data key="d13">0.160307737951</data>
    </edge>
    <edge source="11" target="18">
      <data key="d9">25.0258215962</data>
      <data key="d10">0.469479954725</data>
      <data key="d11">3.8925389251</data>
      <data key="d12">17.2841077004</data>
      <data key="d13">0.152618821352</data>
    </edge>
    <edge source="11" target="20">
      <data key="d9">4.60328638498</data>
      <data key="d10">0.129370501784</data>
      <data key="d11">0.0</data>
      <data key="d12">19.2853898136</data>
      <data key="d13">0.106386445811</data>
    </edge>
    <edge source="12" target="34">
      <data key="d9">1.49530516432</data>
      <data key="d10">0.447182423623</data>
      <data key="d11">11.2999943691</data>
      <data key="d12">25.4255158442</data>
      <data key="d13">0.100337516373</data>
    </edge>
    <edge source="12" target="77">
      <data key="d9">3.29107981221</data>
      <data key="d10">0.652810616555</data>
      <data key="d11">1.23592067471</data>
      <data key="d12">17.0643780113</data>
      <data key="d13">0.224595707447</data>
    </edge>
    <edge source="12" target="14">
      <data key="d9">4.38262910798</data>
      <data key="d10">0.490366611722</data>
      <data key="d11">2.76145657127</data>
      <data key="d12">60.029606057</data>
      <data key="d13">0.175597057078</data>
    </edge>
    <edge source="12" target="13">
      <data key="d9">5.58920187793</data>
      <data key="d10">0.352037073151</data>
      <data key="d11">3.54400132963</data>
      <data key="d12">19.77558678</data>
      <data key="d13">0.193253796507</data>
    </edge>
    <edge source="12" target="36">
      <data key="d9">42.5633802817</data>
      <data key="d10">0.485163001667</data>
      <data key="d11">10.9464638014</data>
      <data key="d12">15.422637557</data>
      <data key="d13">0.226157071872</data>
    </edge>
    <edge source="12" target="37">
      <data key="d9">32.1572769953</data>
      <data key="d10">0.468860123457</data>
      <data key="d11">8.16374150997</data>
      <data key="d12">29.9761579401</data>
      <data key="d13">0.0985232243225</data>
    </edge>
    <edge source="13" target="34">
      <data key="d9">1.50704225352</data>
      <data key="d10">0.353070517843</data>
      <data key="d11">13.7029206664</data>
      <data key="d12">22.8894699585</data>
      <data key="d13">0.148133315758</data>
    </edge>
    <edge source="13" target="36">
      <data key="d9">42.7769953052</data>
      <data key="d10">0.500498376595</data>
      <data key="d11">3.94472967458</data>
      <data key="d12">13.0848859808</data>
      <data key="d13">0.227305150992</data>
    </edge>
    <edge source="13" target="14">
      <data key="d9">20.8215962441</data>
      <data key="d10">0.44677906197</data>
      <data key="d11">12.3182301466</data>
      <data key="d12">32.4092726566</data>
      <data key="d13">0.155424170545</data>
    </edge>
    <edge source="13" target="37">
      <data key="d9">8.12910798122</data>
      <data key="d10">0.426021751106</data>
      <data key="d11">3.65810713014</data>
      <data key="d12">30.1980896425</data>
      <data key="d13">0.117306536883</data>
    </edge>
    <edge source="14" target="34">
      <data key="d9">2.37089201878</data>
      <data key="d10">0.509086929963</data>
      <data key="d11">3.15868241152</data>
      <data key="d12">28.8033481174</data>
      <data key="d13">0.205970234623</data>
    </edge>
    <edge source="14" target="35">
      <data key="d9">12.7183098592</data>
      <data key="d10">0.450382190228</data>
      <data key="d11">4.50124547768</data>
      <data key="d12">24.7615976238</data>
      <data key="d13">0.162882062886</data>
    </edge>
    <edge source="14" target="36">
      <data key="d9">33.0093896714</data>
      <data key="d10">0.49668119997</data>
      <data key="d11">2.78015768785</data>
      <data key="d12">14.6169762283</data>
      <data key="d13">0.253872278614</data>
    </edge>
    <edge source="14" target="37">
      <data key="d9">20.1924882629</data>
      <data key="d10">0.503403275981</data>
      <data key="d11">3.97548851994</data>
      <data key="d12">33.4990874728</data>
      <data key="d13">0.195573026631</data>
    </edge>
    <edge source="14" target="38">
      <data key="d9">5.6338028169</data>
      <data key="d10">0.50051673473</data>
      <data key="d11">1.49611637905</data>
      <data key="d12">37.6850478946</data>
      <data key="d13">0.187554117427</data>
    </edge>
    <edge source="14" target="76">
      <data key="d9">1.71830985915</data>
      <data key="d10">0.620806618342</data>
      <data key="d11">0.999994277938</data>
      <data key="d12">21.5713890068</data>
      <data key="d13">0.167549062411</data>
    </edge>
    <edge source="14" target="15">
      <data key="d9">5.71830985915</data>
      <data key="d10">0.371486634919</data>
      <data key="d11">4.92544765084</data>
      <data key="d12">23.7005692394</data>
      <data key="d13">0.179258052002</data>
    </edge>
    <edge source="14" target="16">
      <data key="d9">8.84741784038</data>
      <data key="d10">0.414387612571</data>
      <data key="d11">10.7773921238</data>
      <data key="d12">27.1526583898</data>
      <data key="d13">0.177839572753</data>
    </edge>
    <edge source="14" target="17">
      <data key="d9">19.9953051643</data>
      <data key="d10">0.417795550761</data>
      <data key="d11">7.07412903961</data>
      <data key="d12">30.0802569997</data>
      <data key="d13">0.1426842087</data>
    </edge>
    <edge source="14" target="18">
      <data key="d9">9.07276995305</data>
      <data key="d10">0.342040228075</data>
      <data key="d11">3.30547958272</data>
      <data key="d12">23.8736124846</data>
      <data key="d13">0.169266488349</data>
    </edge>
    <edge source="14" target="20">
      <data key="d9">4.17605633803</data>
      <data key="d10">0.201567389148</data>
      <data key="d11">5.29999821501</data>
      <data key="d12">21.2158054384</data>
      <data key="d13">0.14077504977</data>
    </edge>
    <edge source="15" target="34">
      <data key="d9">1.33333333333</data>
      <data key="d10">0.55442352792</data>
      <data key="d11">1.89999959594</data>
      <data key="d12">34.7222215246</data>
      <data key="d13">0.231118426676</data>
    </edge>
    <edge source="15" target="35">
      <data key="d9">6.07511737089</data>
      <data key="d10">0.597276844837</data>
      <data key="d11">5.10621608744</data>
      <data key="d12">18.1007494825</data>
      <data key="d13">0.252043151353</data>
    </edge>
    <edge source="15" target="36">
      <data key="d9">9.0</data>
      <data key="d10">0.529285673986</data>
      <data key="d11">2.81472060928</data>
      <data key="d12">17.2111998383</data>
      <data key="d13">0.287770374203</data>
    </edge>
    <edge source="15" target="37">
      <data key="d9">1.95070422535</data>
      <data key="d10">0.511912766373</data>
      <data key="d11">3.44580320678</data>
      <data key="d12">40.3312824425</data>
      <data key="d13">0.219704655633</data>
    </edge>
    <edge source="15" target="81">
      <data key="d9">0.406103286385</data>
      <data key="d10">0.330544057519</data>
      <data key="d11">4.18263093642</data>
      <data key="d12">19.2860271323</data>
      <data key="d13">0.233789289672</data>
    </edge>
    <edge source="15" target="40">
      <data key="d9">12.5492957746</data>
      <data key="d10">0.275188065861</data>
      <data key="d11">4.03279795951</data>
      <data key="d12">16.8875448647</data>
      <data key="d13">0.222607428483</data>
    </edge>
    <edge source="15" target="76">
      <data key="d9">2.12441314554</data>
      <data key="d10">0.440615788063</data>
      <data key="d11">1.19478156571</data>
      <data key="d12">20.8442675839</data>
      <data key="d13">0.282908806394</data>
    </edge>
    <edge source="15" target="16">
      <data key="d9">0.884976525822</data>
      <data key="d10">0.384322404861</data>
      <data key="d11">0.200010297927</data>
      <data key="d12">37.6485226816</data>
      <data key="d13">0.249753259763</data>
    </edge>
    <edge source="15" target="17">
      <data key="d9">5.47417840376</data>
      <data key="d10">0.442880964868</data>
      <data key="d11">0.0999965668998</data>
      <data key="d12">33.9908540506</data>
      <data key="d13">0.237538192484</data>
    </edge>
    <edge source="15" target="18">
      <data key="d9">10.9812206573</data>
      <data key="d10">0.50259120856</data>
      <data key="d11">1.36952210688</data>
      <data key="d12">29.6573163246</data>
      <data key="d13">0.220066395243</data>
    </edge>
    <edge source="15" target="19">
      <data key="d9">1.84507042254</data>
      <data key="d10">0.415020102953</data>
      <data key="d11">3.62722113952</data>
      <data key="d12">33.7369047157</data>
      <data key="d13">0.228174991786</data>
    </edge>
    <edge source="15" target="20">
      <data key="d9">13.1478873239</data>
      <data key="d10">0.174561141562</data>
      <data key="d11">4.98888356738</data>
      <data key="d12">17.2262844974</data>
      <data key="d13">0.110599745114</data>
    </edge>
    <edge source="15" target="23">
      <data key="d9">0.166666666667</data>
      <data key="d10">0.404558802673</data>
      <data key="d11">0.100008007936</data>
      <data key="d12">39.7693504861</data>
      <data key="d13">0.194899556228</data>
    </edge>
    <edge source="15" target="25">
      <data key="d9">0.0352112676056</data>
      <data key="d10">0.257623068894</data>
      <data key="d11">0.0</data>
      <data key="d12">21.9083323479</data>
      <data key="d13">0.145531885458</data>
    </edge>
    <edge source="16" target="34">
      <data key="d9">11.5892018779</data>
      <data key="d10">0.387667628574</data>
      <data key="d11">14.9987722712</data>
      <data key="d12">25.7699414439</data>
      <data key="d13">0.156302810357</data>
    </edge>
    <edge source="16" target="17">
      <data key="d9">68.8356807512</data>
      <data key="d10">0.401876574715</data>
      <data key="d11">13.0736485579</data>
      <data key="d12">26.044201402</data>
      <data key="d13">0.172717033094</data>
    </edge>
    <edge source="16" target="18">
      <data key="d9">14.9107981221</data>
      <data key="d10">0.480946372537</data>
      <data key="d11">1.72626123346</data>
      <data key="d12">21.7807526394</data>
      <data key="d13">0.165728807677</data>
    </edge>
    <edge source="16" target="20">
      <data key="d9">4.77230046948</data>
      <data key="d10">0.447426896168</data>
      <data key="d11">3.98717062615</data>
      <data key="d12">32.5037356169</data>
      <data key="d13">0.128478045944</data>
    </edge>
    <edge source="16" target="38">
      <data key="d9">8.4014084507</data>
      <data key="d10">0.577819480359</data>
      <data key="d11">3.88958423998</data>
      <data key="d12">46.328504341</data>
      <data key="d13">0.1397228165</data>
    </edge>
    <edge source="16" target="37">
      <data key="d9">52.7394366197</data>
      <data key="d10">0.467650668864</data>
      <data key="d11">6.55663739645</data>
      <data key="d12">40.0955701422</data>
      <data key="d13">0.169118371408</data>
    </edge>
    <edge source="17" target="32">
      <data key="d9">2.69248826291</data>
      <data key="d10">0.0831191467516</data>
      <data key="d11">1.60000177026</data>
      <data key="d12">21.2400527784</data>
      <data key="d13">0.0464016855239</data>
    </edge>
    <edge source="17" target="34">
      <data key="d9">20.5985915493</data>
      <data key="d10">0.369943971987</data>
      <data key="d11">8.41359832764</data>
      <data key="d12">25.8809281285</data>
      <data key="d13">0.145170893124</data>
    </edge>
    <edge source="17" target="35">
      <data key="d9">9.02816901408</data>
      <data key="d10">0.427972684588</data>
      <data key="d11">0.0</data>
      <data key="d12">28.5294792502</data>
      <data key="d13">0.138003198914</data>
    </edge>
    <edge source="17" target="36">
      <data key="d9">14.7511737089</data>
      <data key="d10">0.360705730843</data>
      <data key="d11">3.27223463878</data>
      <data key="d12">26.6455002313</data>
      <data key="d13">0.189849330029</data>
    </edge>
    <edge source="17" target="40">
      <data key="d9">17.1502347418</data>
      <data key="d10">0.353630786105</data>
      <data key="d11">11.9868696594</data>
      <data key="d12">34.2127282776</data>
      <data key="d13">0.173678896967</data>
    </edge>
    <edge source="17" target="18">
      <data key="d9">70.3262910798</data>
      <data key="d10">0.402122492677</data>
      <data key="d11">8.70308620063</data>
      <data key="d12">29.8377344221</data>
      <data key="d13">0.142381519784</data>
    </edge>
    <edge source="17" target="19">
      <data key="d9">46.2394366197</data>
      <data key="d10">0.38457637299</data>
      <data key="d11">6.82234899436</data>
      <data key="d12">20.4214819325</data>
      <data key="d13">0.170641117443</data>
    </edge>
    <edge source="17" target="20">
      <data key="d9">14.4624413146</data>
      <data key="d10">0.432144323054</data>
      <data key="d11">9.91187033449</data>
      <data key="d12">31.8043324755</data>
      <data key="d13">0.164183685424</data>
    </edge>
    <edge source="17" target="31">
      <data key="d9">5.40845070423</data>
      <data key="d10">0.460371489309</data>
      <data key="d11">8.11809263446</data>
      <data key="d12">17.8244011895</data>
      <data key="d13">0.151394313025</data>
    </edge>
    <edge source="17" target="37">
      <data key="d9">33.6690140845</data>
      <data key="d10">0.494694438734</data>
      <data key="d11">11.7146567606</data>
      <data key="d12">37.8954256387</data>
      <data key="d13">0.171409149791</data>
    </edge>
    <edge source="18" target="19">
      <data key="d9">45.1197183099</data>
      <data key="d10">0.426885621689</data>
      <data key="d11">11.7644091901</data>
      <data key="d12">21.5223540506</data>
      <data key="d13">0.147086174989</data>
    </edge>
    <edge source="18" target="20">
      <data key="d9">169.187793427</data>
      <data key="d10">0.372836467505</data>
      <data key="d11">8.09306411221</data>
      <data key="d12">17.3212544206</data>
      <data key="d13">0.201865199413</data>
    </edge>
    <edge source="18" target="21">
      <data key="d9">10.8708920188</data>
      <data key="d10">0.43471496582</data>
      <data key="d11">3.91212318889</data>
      <data key="d12">13.812199967</data>
      <data key="d13">0.186868545268</data>
    </edge>
    <edge source="18" target="22">
      <data key="d9">20.955399061</data>
      <data key="d10">0.344122488334</data>
      <data key="d11">4.19558121745</data>
      <data key="d12">15.9319792578</data>
      <data key="d13">0.187915586417</data>
    </edge>
    <edge source="18" target="23">
      <data key="d9">13.3474178404</data>
      <data key="d10">0.372419397366</data>
      <data key="d11">9.70498559419</data>
      <data key="d12">18.4064244342</data>
      <data key="d13">0.167061783915</data>
    </edge>
    <edge source="18" target="24">
      <data key="d9">7.08215962441</data>
      <data key="d10">0.386195799487</data>
      <data key="d11">2.66880010458</data>
      <data key="d12">27.0778844909</data>
      <data key="d13">0.182846490792</data>
    </edge>
    <edge source="18" target="25">
      <data key="d9">4.61971830986</data>
      <data key="d10">0.33878582654</data>
      <data key="d11">5.15742248151</data>
      <data key="d12">32.0546455028</data>
      <data key="d13">0.193706142561</data>
    </edge>
    <edge source="18" target="26">
      <data key="d9">0.612676056338</data>
      <data key="d10">0.454708407624</data>
      <data key="d11">0.0</data>
      <data key="d12">48.9473139051</data>
      <data key="d13">0.207166676533</data>
    </edge>
    <edge source="18" target="31">
      <data key="d9">6.03286384977</data>
      <data key="d10">0.468924972468</data>
      <data key="d11">5.6989894497</data>
      <data key="d12">35.40925264</data>
      <data key="d13">0.140555040467</data>
    </edge>
    <edge source="18" target="32">
      <data key="d9">2.00704225352</data>
      <data key="d10">0.516727818852</data>
      <data key="d11">4.59998899541</data>
      <data key="d12">37.7583493889</data>
      <data key="d13">0.12729699894</data>
    </edge>
    <edge source="18" target="34">
      <data key="d9">20.3568075117</data>
      <data key="d10">0.531716962542</data>
      <data key="d11">0.0</data>
      <data key="d12">36.8655047105</data>
      <data key="d13">0.0689573110023</data>
    </edge>
    <edge source="18" target="37">
      <data key="d9">28.5751173709</data>
      <data key="d10">0.444911066949</data>
      <data key="d11">1.09998321954</data>
      <data key="d12">47.7295469192</data>
      <data key="d13">0.144859739121</data>
    </edge>
    <edge source="18" target="40">
      <data key="d9">5.46713615023</data>
      <data key="d10">0.405850027824</data>
      <data key="d11">9.51008408053</data>
      <data key="d12">49.6357502656</data>
      <data key="d13">0.180607011338</data>
    </edge>
    <edge source="19" target="32">
      <data key="d9">19.7957746479</data>
      <data key="d10">0.517814956273</data>
      <data key="d11">5.4453022253</data>
      <data key="d12">31.1988817295</data>
      <data key="d13">0.104801052586</data>
    </edge>
    <edge source="19" target="33">
      <data key="d9">9.42488262911</data>
      <data key="d10">0.613347355169</data>
      <data key="d11">0.0999956122568</data>
      <data key="d12">30.7843563731</data>
      <data key="d13">0.056242959432</data>
    </edge>
    <edge source="19" target="34">
      <data key="d9">59.0492957746</data>
      <data key="d10">0.531697343035</data>
      <data key="d11">3.59644515106</data>
      <data key="d12">37.7537461918</data>
      <data key="d13">0.0866906628198</data>
    </edge>
    <edge source="19" target="40">
      <data key="d9">34.3990610329</data>
      <data key="d10">0.430106505983</data>
      <data key="d11">12.8190502396</data>
      <data key="d12">37.0846692689</data>
      <data key="d13">0.184816173752</data>
    </edge>
    <edge source="19" target="20">
      <data key="d9">38.5751173709</data>
      <data key="d10">0.414464299686</data>
      <data key="d11">7.27761653239</data>
      <data key="d12">21.0367756656</data>
      <data key="d13">0.206690668364</data>
    </edge>
    <edge source="19" target="22">
      <data key="d9">10.1103286385</data>
      <data key="d10">0.391211662503</data>
      <data key="d11">11.5597540817</data>
      <data key="d12">20.4805638506</data>
      <data key="d13">0.164292306119</data>
    </edge>
    <edge source="19" target="23">
      <data key="d9">39.9460093897</data>
      <data key="d10">0.383104648959</data>
      <data key="d11">10.0893496996</data>
      <data key="d12">20.3613990056</data>
      <data key="d13">0.169680761929</data>
    </edge>
    <edge source="19" target="24">
      <data key="d9">28.5516431925</data>
      <data key="d10">0.355605096105</data>
      <data key="d11">7.40713256213</data>
      <data key="d12">25.6831147645</data>
      <data key="d13">0.208505185591</data>
    </edge>
    <edge source="19" target="25">
      <data key="d9">45.1314553991</data>
      <data key="d10">0.274049236208</data>
      <data key="d11">14.9617587079</data>
      <data key="d12">30.0916691867</data>
      <data key="d13">0.167041702194</data>
    </edge>
    <edge source="19" target="26">
      <data key="d9">6.86854460094</data>
      <data key="d10">0.345382950254</data>
      <data key="d11">7.23533436159</data>
      <data key="d12">34.9743037227</data>
      <data key="d13">0.212570707208</data>
    </edge>
    <edge source="19" target="29">
      <data key="d9">20.0821596244</data>
      <data key="d10">0.406505145349</data>
      <data key="d11">7.38696947081</data>
      <data key="d12">32.0684741353</data>
      <data key="d13">0.16913147545</data>
    </edge>
    <edge source="19" target="30">
      <data key="d9">9.56807511737</data>
      <data key="d10">0.407850306822</data>
      <data key="d11">18.7784326833</data>
      <data key="d12">29.3812847787</data>
      <data key="d13">0.173394145906</data>
    </edge>
    <edge source="19" target="31">
      <data key="d9">14.9577464789</data>
      <data key="d10">0.370016111669</data>
      <data key="d11">6.6931739983</data>
      <data key="d12">19.1251006972</data>
      <data key="d13">0.18989699474</data>
    </edge>
    <edge source="20" target="33">
      <data key="d9">0.269953051643</data>
      <data key="d10">0.500556269778</data>
      <data key="d11">0.0</data>
      <data key="d12">32.7094922762</data>
      <data key="d13">0.130036607647</data>
    </edge>
    <edge source="20" target="34">
      <data key="d9">3.4882629108</data>
      <data key="d10">0.488928423089</data>
      <data key="d11">2.94089047257</data>
      <data key="d12">40.6958678433</data>
      <data key="d13">0.209528564525</data>
    </edge>
    <edge source="20" target="36">
      <data key="d9">1.29812206573</data>
      <data key="d10">0.362297084875</data>
      <data key="d11">0.0</data>
      <data key="d12">35.4202269359</data>
      <data key="d13">0.188785044414</data>
    </edge>
    <edge source="20" target="37">
      <data key="d9">3.79342723005</data>
      <data key="d10">0.466232314463</data>
      <data key="d11">19.2187046312</data>
      <data key="d12">49.6479781222</data>
      <data key="d13">0.183905533376</data>
    </edge>
    <edge source="20" target="40">
      <data key="d9">12.8497652582</data>
      <data key="d10">0.226831315522</data>
      <data key="d11">5.26863894815</data>
      <data key="d12">22.5861449366</data>
      <data key="d13">0.172706405932</data>
    </edge>
    <edge source="20" target="21">
      <data key="d9">1.62441314554</data>
      <data key="d10">0.133530350832</data>
      <data key="d11">0.0</data>
      <data key="d12">14.1805084386</data>
      <data key="d13">0.0938298515005</data>
    </edge>
    <edge source="20" target="22">
      <data key="d9">4.63145539906</data>
      <data key="d10">0.415452330116</data>
      <data key="d11">6.66365778098</data>
      <data key="d12">15.8010917352</data>
      <data key="d13">0.174706694604</data>
    </edge>
    <edge source="20" target="23">
      <data key="d9">16.6431924883</data>
      <data key="d10">0.396601000647</data>
      <data key="d11">12.9764243342</data>
      <data key="d12">18.9418689028</data>
      <data key="d13">0.183167728788</data>
    </edge>
    <edge source="20" target="24">
      <data key="d9">5.720657277</data>
      <data key="d10">0.177133527295</data>
      <data key="d11">0.0</data>
      <data key="d12">17.3079789074</data>
      <data key="d13">0.154902530118</data>
    </edge>
    <edge source="20" target="25">
      <data key="d9">1.47887323944</data>
      <data key="d10">0.285338269004</data>
      <data key="d11">0.0</data>
      <data key="d12">25.5271273037</data>
      <data key="d13">0.140984276124</data>
    </edge>
    <edge source="20" target="31">
      <data key="d9">1.279342723</data>
      <data key="d10">0.493762655356</data>
      <data key="d11">0.0</data>
      <data key="d12">34.8000905559</data>
      <data key="d13">0.165129557224</data>
    </edge>
    <edge source="21" target="22">
      <data key="d9">8.72769953052</data>
      <data key="d10">0.282876775429</data>
      <data key="d11">3.74847826282</data>
      <data key="d12">13.7216205316</data>
      <data key="d13">0.204051658022</data>
    </edge>
    <edge source="21" target="23">
      <data key="d9">13.5985915493</data>
      <data key="d10">0.325322723389</data>
      <data key="d11">2.4000015378</data>
      <data key="d12">16.4217038711</data>
      <data key="d13">0.206171731392</data>
    </edge>
    <edge source="22" target="23">
      <data key="d9">64.9765258216</data>
      <data key="d10">0.273628539596</data>
      <data key="d11">8.5091056555</data>
      <data key="d12">16.1670379345</data>
      <data key="d13">0.159554725666</data>
    </edge>
    <edge source="22" target="24">
      <data key="d9">10.4225352113</data>
      <data key="d10">0.173899907866</data>
      <data key="d11">4.51988636887</data>
      <data key="d12">15.1814410029</data>
      <data key="d13">0.137860737224</data>
    </edge>
    <edge source="22" target="25">
      <data key="d9">5.04460093897</data>
      <data key="d10">0.194769683106</data>
      <data key="d11">7.06108038484</data>
      <data key="d12">18.4189124201</data>
      <data key="d13">0.125998475886</data>
    </edge>
    <edge source="23" target="40">
      <data key="d9">4.40845070423</data>
      <data key="d10">0.408755237109</data>
      <data key="d11">0.0</data>
      <data key="d12">38.7120128258</data>
      <data key="d13">0.186432197327</data>
    </edge>
    <edge source="23" target="24">
      <data key="d9">60.4953051643</data>
      <data key="d10">0.274647360104</data>
      <data key="d11">10.1155142946</data>
      <data key="d12">19.5093313405</data>
      <data key="d13">0.186322916617</data>
    </edge>
    <edge source="23" target="25">
      <data key="d9">69.1267605634</data>
      <data key="d10">0.17942711515</data>
      <data key="d11">7.93099973748</data>
      <data key="d12">19.4263396766</data>
      <data key="d13">0.112332988864</data>
    </edge>
    <edge source="23" target="26">
      <data key="d9">1.97183098592</data>
      <data key="d10">0.153347303283</data>
      <data key="d11">5.00000762939</data>
      <data key="d12">33.5602040496</data>
      <data key="d13">0.111213875478</data>
    </edge>
    <edge source="23" target="29">
      <data key="d9">6.37089201878</data>
      <data key="d10">0.375275192974</data>
      <data key="d11">0.0</data>
      <data key="d12">23.0954139108</data>
      <data key="d13">0.163627737716</data>
    </edge>
    <edge source="23" target="30">
      <data key="d9">2.41549295775</data>
      <data key="d10">0.29897242326</data>
      <data key="d11">0.0</data>
      <data key="d12">22.5904093873</data>
      <data key="d13">0.207801945663</data>
    </edge>
    <edge source="24" target="40">
      <data key="d9">2.64319248826</data>
      <data key="d10">0.352376447405</data>
      <data key="d11">0.0</data>
      <data key="d12">16.4186594683</data>
      <data key="d13">0.11636837922</data>
    </edge>
    <edge source="24" target="25">
      <data key="d9">14.7464788732</data>
      <data key="d10">0.149871305246</data>
      <data key="d11">4.43114645807</data>
      <data key="d12">17.2880628258</data>
      <data key="d13">0.0684672852176</data>
    </edge>
    <edge source="24" target="26">
      <data key="d9">1.7441314554</data>
      <data key="d10">0.111478178293</data>
      <data key="d11">2.03238359616</data>
      <data key="d12">16.9550349184</data>
      <data key="d13">0.045489205869</data>
    </edge>
    <edge source="24" target="29">
      <data key="d9">1.79812206573</data>
      <data key="d10">0.271119569477</data>
      <data key="d11">0.0</data>
      <data key="d12">20.14742874</data>
      <data key="d13">0.175117524559</data>
    </edge>
    <edge source="25" target="32">
      <data key="d9">6.57511737089</data>
      <data key="d10">0.269014792322</data>
      <data key="d11">7.02156668285</data>
      <data key="d12">21.7427161883</data>
      <data key="d13">0.144282446667</data>
    </edge>
    <edge source="25" target="34">
      <data key="d9">4.93896713615</data>
      <data key="d10">0.367010794188</data>
      <data key="d11">1.38883702923</data>
      <data key="d12">26.4003929973</data>
      <data key="d13">0.0576156391409</data>
    </edge>
    <edge source="25" target="40">
      <data key="d9">6.65023474178</data>
      <data key="d10">0.219132064928</data>
      <data key="d11">3.79283418112</data>
      <data key="d12">20.5245789564</data>
      <data key="d13">0.11779981585</data>
    </edge>
    <edge source="25" target="41">
      <data key="d9">0.992957746479</data>
      <data key="d10">0.235992155213</data>
      <data key="d11">0.0</data>
      <data key="d12">12.6544452814</data>
      <data key="d13">0.0662141445666</data>
    </edge>
    <edge source="25" target="26">
      <data key="d9">3.52816901408</data>
      <data key="d10">0.169925962176</data>
      <data key="d11">2.4020829222</data>
      <data key="d12">17.3249016678</data>
      <data key="d13">0.0747644768123</data>
    </edge>
    <edge source="25" target="28">
      <data key="d9">0.138497652582</data>
      <data key="d10">0.337011421428</data>
      <data key="d11">0.0</data>
      <data key="d12">18.8852631963</data>
      <data key="d13">0.0947099744015</data>
    </edge>
    <edge source="25" target="29">
      <data key="d9">21.4741784038</data>
      <data key="d10">0.235486147215</data>
      <data key="d11">7.39902669807</data>
      <data key="d12">19.0885278688</data>
      <data key="d13">0.149596120493</data>
    </edge>
    <edge source="25" target="30">
      <data key="d9">19.3568075117</data>
      <data key="d10">0.299526535702</data>
      <data key="d11">4.45733226611</data>
      <data key="d12">21.3582624053</data>
      <data key="d13">0.165045249439</data>
    </edge>
    <edge source="25" target="31">
      <data key="d9">13.5422535211</data>
      <data key="d10">0.45386805428</data>
      <data key="d11">9.01829358253</data>
      <data key="d12">24.9717090194</data>
      <data key="d13">0.204363582267</data>
    </edge>
    <edge source="26" target="40">
      <data key="d9">5.15258215962</data>
      <data key="d10">0.230683344061</data>
      <data key="d11">0.453553696963</data>
      <data key="d12">13.6572588422</data>
      <data key="d13">0.14881601942</data>
    </edge>
    <edge source="26" target="29">
      <data key="d9">2.91784037559</data>
      <data key="d10">0.295879332746</data>
      <data key="d11">0.0</data>
      <data key="d12">20.5297546265</data>
      <data key="d13">0.156242945778</data>
    </edge>
    <edge source="26" target="30">
      <data key="d9">2.90845070423</data>
      <data key="d10">0.233449674632</data>
      <data key="d11">0.0</data>
      <data key="d12">22.1851919868</data>
      <data key="d13">0.154971227879</data>
    </edge>
    <edge source="26" target="31">
      <data key="d9">3.17136150235</data>
      <data key="d10">0.127870662396</data>
      <data key="d11">0.0</data>
      <data key="d12">21.9812459718</data>
      <data key="d13">0.045924951665</data>
    </edge>
    <edge source="27" target="34">
      <data key="d9">0.859154929577</data>
      <data key="d10">0.359189082127</data>
      <data key="d11">5.21791883234</data>
      <data key="d12">17.6619624385</data>
      <data key="d13">0.110868963031</data>
    </edge>
    <edge source="27" target="37">
      <data key="d9">0.0328638497653</data>
      <data key="d10">0.361357050357</data>
      <data key="d11">0.0</data>
      <data key="d12">21.1333389282</data>
      <data key="d13">0.123949257915</data>
    </edge>
    <edge source="29" target="32">
      <data key="d9">14.441314554</data>
      <data key="d10">0.362513432071</data>
      <data key="d11">6.20205815107</data>
      <data key="d12">24.2005061751</data>
      <data key="d13">0.0948856114708</data>
    </edge>
    <edge source="29" target="34">
      <data key="d9">10.5985915493</data>
      <data key="d10">0.349512685644</data>
      <data key="d11">4.43267237294</data>
      <data key="d12">23.8711370412</data>
      <data key="d13">0.0888594338879</data>
    </edge>
    <edge source="29" target="37">
      <data key="d9">0.568075117371</data>
      <data key="d10">0.39641116006</data>
      <data key="d11">0.0</data>
      <data key="d12">28.4070549037</data>
      <data key="d13">0.0858836364385</data>
    </edge>
    <edge source="29" target="40">
      <data key="d9">8.96478873239</data>
      <data key="d10">0.278086243742</data>
      <data key="d11">2.94777732133</data>
      <data key="d12">23.3536971785</data>
      <data key="d13">0.14764659931</data>
    </edge>
    <edge source="29" target="41">
      <data key="d9">5.41314553991</data>
      <data key="d10">0.301652394581</data>
      <data key="d11">1.45656698158</data>
      <data key="d12">13.6070855438</data>
      <data key="d13">0.0734277964939</data>
    </edge>
    <edge source="29" target="30">
      <data key="d9">68.8943661972</data>
      <data key="d10">0.251810741276</data>
      <data key="d11">4.4499515024</data>
      <data key="d12">20.431838</data>
      <data key="d13">0.140627641984</data>
    </edge>
    <edge source="29" target="31">
      <data key="d9">33.661971831</data>
      <data key="d10">0.288882323411</data>
      <data key="d11">9.49015571105</data>
      <data key="d12">26.6472046028</data>
      <data key="d13">0.212273109929</data>
    </edge>
    <edge source="30" target="32">
      <data key="d9">20.4600938967</data>
      <data key="d10">0.390989367594</data>
      <data key="d11">16.4304568442</data>
      <data key="d12">24.7454496265</data>
      <data key="d13">0.125614050775</data>
    </edge>
    <edge source="30" target="34">
      <data key="d9">9.48591549296</data>
      <data key="d10">0.28730915868</data>
      <data key="d11">0.0</data>
      <data key="d12">25.8318976417</data>
      <data key="d13">0.121309984488</data>
    </edge>
    <edge source="30" target="40">
      <data key="d9">11.6408450704</data>
      <data key="d10">0.342001922371</data>
      <data key="d11">1.70000318639</data>
      <data key="d12">25.6717105445</data>
      <data key="d13">0.0737891712346</data>
    </edge>
    <edge source="30" target="31">
      <data key="d9">22.0938967136</data>
      <data key="d10">0.449674417666</data>
      <data key="d11">17.1164953791</data>
      <data key="d12">26.3864989277</data>
      <data key="d13">0.168598699563</data>
    </edge>
    <edge source="31" target="32">
      <data key="d9">19.8685446009</data>
      <data key="d10">0.560107071815</data>
      <data key="d11">8.076069369</data>
      <data key="d12">23.6970299502</data>
      <data key="d13">0.118558925443</data>
    </edge>
    <edge source="31" target="34">
      <data key="d9">9.1220657277</data>
      <data key="d10">0.506092753387</data>
      <data key="d11">0.0</data>
      <data key="d12">24.7124571647</data>
      <data key="d13">0.141072003559</data>
    </edge>
    <edge source="31" target="40">
      <data key="d9">21.9295774648</data>
      <data key="d10">0.425827638117</data>
      <data key="d11">5.69778343226</data>
      <data key="d12">25.0800601872</data>
      <data key="d13">0.183206975521</data>
    </edge>
    <edge source="32" target="33">
      <data key="d9">6.12910798122</data>
      <data key="d10">0.494485466569</data>
      <data key="d11">0.0</data>
      <data key="d12">14.1879494054</data>
      <data key="d13">0.102652845545</data>
    </edge>
    <edge source="32" target="34">
      <data key="d9">12.5751173709</data>
      <data key="d10">0.348398903642</data>
      <data key="d11">7.84081665145</data>
      <data key="d12">19.7419627536</data>
      <data key="d13">0.152735627121</data>
    </edge>
    <edge source="32" target="40">
      <data key="d9">22.2417840376</data>
      <data key="d10">0.364352594608</data>
      <data key="d11">5.67422342911</data>
      <data key="d12">21.0474825445</data>
      <data key="d13">0.168914123457</data>
    </edge>
    <edge source="33" target="40">
      <data key="d9">2.85211267606</data>
      <data key="d10">0.333533822674</data>
      <data key="d11">0.800002077219</data>
      <data key="d12">23.3328090001</data>
      <data key="d13">0.113510149243</data>
    </edge>
    <edge source="34" target="35">
      <data key="d9">14.2723004695</data>
      <data key="d10">0.481881272179</data>
      <data key="d11">5.63497889369</data>
      <data key="d12">18.774665036</data>
      <data key="d13">0.129147559488</data>
    </edge>
    <edge source="34" target="36">
      <data key="d9">6.33568075117</data>
      <data key="d10">0.439019793556</data>
      <data key="d11">0.0</data>
      <data key="d12">19.7413925767</data>
      <data key="d13">0.131428608141</data>
    </edge>
    <edge source="34" target="37">
      <data key="d9">78.2441314554</data>
      <data key="d10">0.359975487295</data>
      <data key="d11">6.27425156006</data>
      <data key="d12">16.701986126</data>
      <data key="d13">0.14976798973</data>
    </edge>
    <edge source="34" target="40">
      <data key="d9">25.5070422535</data>
      <data key="d10">0.443333838228</data>
      <data key="d11">8.91546869995</data>
      <data key="d12">17.7711897047</data>
      <data key="d13">0.164903879571</data>
    </edge>
    <edge source="34" target="41">
      <data key="d9">28.3943661972</data>
      <data key="d10">0.437003922731</data>
      <data key="d11">10.0237916848</data>
      <data key="d12">16.5348396907</data>
      <data key="d13">0.155370988315</data>
    </edge>
    <edge source="35" target="36">
      <data key="d9">19.3004694836</data>
      <data key="d10">0.351267718489</data>
      <data key="d11">4.09702677254</data>
      <data key="d12">15.2213619191</data>
      <data key="d13">0.146643837762</data>
    </edge>
    <edge source="35" target="37">
      <data key="d9">18.5328638498</data>
      <data key="d10">0.522594859829</data>
      <data key="d11">4.01143306575</data>
      <data key="d12">17.2664509796</data>
      <data key="d13">0.149727863365</data>
    </edge>
    <edge source="35" target="38">
      <data key="d9">8.20657276995</data>
      <data key="d10">0.534982939298</data>
      <data key="d11">6.72889808142</data>
      <data key="d12">15.599116985</data>
      <data key="d13">0.213854324067</data>
    </edge>
    <edge source="35" target="39">
      <data key="d9">6.22535211268</data>
      <data key="d10">0.314043180539</data>
      <data key="d11">1.8478093348</data>
      <data key="d12">18.4216602701</data>
      <data key="d13">0.0984293601868</data>
    </edge>
    <edge source="35" target="40">
      <data key="d9">55.1877934272</data>
      <data key="d10">0.503788481933</data>
      <data key="d11">2.67549333581</data>
      <data key="d12">15.7715447406</data>
      <data key="d13">0.219094010467</data>
    </edge>
    <edge source="35" target="41">
      <data key="d9">5.65492957746</data>
      <data key="d10">0.493242915084</data>
      <data key="d11">2.22910353907</data>
      <data key="d12">19.3668976781</data>
      <data key="d13">0.178132971347</data>
    </edge>
    <edge source="35" target="76">
      <data key="d9">43.4178403756</data>
      <data key="d10">0.582681518917</data>
      <data key="d11">6.20347582692</data>
      <data key="d12">21.2699727902</data>
      <data key="d13">0.237122523581</data>
    </edge>
    <edge source="35" target="77">
      <data key="d9">2.62676056338</data>
      <data key="d10">0.426249904703</data>
      <data key="d11">4.78562577416</data>
      <data key="d12">26.9778729112</data>
      <data key="d13">0.205098142776</data>
    </edge>
    <edge source="35" target="80">
      <data key="d9">1.05399061033</data>
      <data key="d10">0.492255220549</data>
      <data key="d11">0.80553167315</data>
      <data key="d12">23.7851680528</data>
      <data key="d13">0.218985621615</data>
    </edge>
    <edge source="35" target="83">
      <data key="d9">35.8896713615</data>
      <data key="d10">0.407417519728</data>
      <data key="d11">6.65605476105</data>
      <data key="d12">16.9143497172</data>
      <data key="d13">0.155324845047</data>
    </edge>
    <edge source="35" target="55">
      <data key="d9">1.09624413146</data>
      <data key="d10">0.483892203476</data>
      <data key="d11">1.18133712528</data>
      <data key="d12">20.9925396898</data>
      <data key="d13">0.224457213724</data>
    </edge>
    <edge source="35" target="56">
      <data key="d9">0.894366197183</data>
      <data key="d10">0.629552841187</data>
      <data key="d11">1.1271204145</data>
      <data key="d12">20.0604571687</data>
      <data key="d13">0.229784031092</data>
    </edge>
    <edge source="36" target="37">
      <data key="d9">66.6948356808</data>
      <data key="d10">0.503564268145</data>
      <data key="d11">7.03980583516</data>
      <data key="d12">19.2982327686</data>
      <data key="d13">0.169059845596</data>
    </edge>
    <edge source="36" target="38">
      <data key="d9">54.8638497653</data>
      <data key="d10">0.558884253324</data>
      <data key="d11">4.50266240484</data>
      <data key="d12">18.1812292165</data>
      <data key="d13">0.163842812597</data>
    </edge>
    <edge source="36" target="39">
      <data key="d9">2.08215962441</data>
      <data key="d10">0.128890737787</data>
      <data key="d11">4.09999598061</data>
      <data key="d12">16.5448590386</data>
      <data key="d13">0.150017260067</data>
    </edge>
    <edge source="36" target="40">
      <data key="d9">18.3215962441</data>
      <data key="d10">0.527401581975</data>
      <data key="d11">6.20802976915</data>
      <data key="d12">28.6646251648</data>
      <data key="d13">0.162655341401</data>
    </edge>
    <edge source="36" target="41">
      <data key="d9">4.80751173709</data>
      <data key="d10">0.573652239813</data>
      <data key="d11">0.0</data>
      <data key="d12">26.2481945902</data>
      <data key="d13">0.131162430725</data>
    </edge>
    <edge source="36" target="54">
      <data key="d9">4.55868544601</data>
      <data key="d10">0.496750061329</data>
      <data key="d11">0.0</data>
      <data key="d12">14.4347544489</data>
      <data key="d13">0.263189603994</data>
    </edge>
    <edge source="36" target="76">
      <data key="d9">7.60563380282</data>
      <data key="d10">0.371834966871</data>
      <data key="d11">0.0</data>
      <data key="d12">27.4559118582</data>
      <data key="d13">0.116629522519</data>
    </edge>
    <edge source="36" target="77">
      <data key="d9">155.654929577</data>
      <data key="d10">0.570715142973</data>
      <data key="d11">4.16134974121</data>
      <data key="d12">22.2188932189</data>
      <data key="d13">0.243562594498</data>
    </edge>
    <edge source="36" target="83">
      <data key="d9">1.78873239437</data>
      <data key="d10">0.377504043038</data>
      <data key="d11">2.73632908344</data>
      <data key="d12">32.5835213639</data>
      <data key="d13">0.142915869105</data>
    </edge>
    <edge source="37" target="38">
      <data key="d9">8.6103286385</data>
      <data key="d10">0.630041336156</data>
      <data key="d11">2.66187101525</data>
      <data key="d12">14.7559368121</data>
      <data key="d13">0.0981258272476</data>
    </edge>
    <edge source="37" target="39">
      <data key="d9">1.18544600939</data>
      <data key="d10">0.190222518785</data>
      <data key="d11">0.0</data>
      <data key="d12">14.8085195382</data>
      <data key="d13">0.0502450797001</data>
    </edge>
    <edge source="37" target="40">
      <data key="d9">5.34507042254</data>
      <data key="d10">0.458729712877</data>
      <data key="d11">6.01821296807</data>
      <data key="d12">21.2688758757</data>
      <data key="d13">0.139387404764</data>
    </edge>
    <edge source="37" target="41">
      <data key="d9">4.91549295775</data>
      <data key="d10">0.378045654297</data>
      <data key="d11">6.49999882625</data>
      <data key="d12">15.4639252981</data>
      <data key="d13">0.12216324087</data>
    </edge>
    <edge source="37" target="76">
      <data key="d9">0.145539906103</data>
      <data key="d10">0.410200825444</data>
      <data key="d11">0.0</data>
      <data key="d12">59.9979328822</data>
      <data key="d13">0.19961616807</data>
    </edge>
    <edge source="38" target="39">
      <data key="d9">2.20422535211</data>
      <data key="d10">0.463202208281</data>
      <data key="d11">8.72136719138</data>
      <data key="d12">13.461223645</data>
      <data key="d13">0.174087384652</data>
    </edge>
    <edge source="38" target="40">
      <data key="d9">12.7323943662</data>
      <data key="d10">0.559247666511</data>
      <data key="d11">4.61146486654</data>
      <data key="d12">19.2740483627</data>
      <data key="d13">0.151559455963</data>
    </edge>
    <edge source="38" target="41">
      <data key="d9">3.02582159624</data>
      <data key="d10">0.595236041329</data>
      <data key="d11">0.0</data>
      <data key="d12">15.6566758271</data>
      <data key="d13">0.129190226729</data>
    </edge>
    <edge source="39" target="40">
      <data key="d9">7.04694835681</data>
      <data key="d10">0.480446816852</data>
      <data key="d11">5.46617933133</data>
      <data key="d12">26.8873549823</data>
      <data key="d13">0.174010777087</data>
    </edge>
    <edge source="39" target="41">
      <data key="d9">1.24178403756</data>
      <data key="d10">0.447104442732</data>
      <data key="d11">3.84476529904</data>
      <data key="d12">17.47204626</data>
      <data key="d13">0.14878966281</data>
    </edge>
    <edge source="39" target="77">
      <data key="d9">1.07276995305</data>
      <data key="d10">0.174126206022</data>
      <data key="d11">0.0</data>
      <data key="d12">14.5501820351</data>
      <data key="d13">0.10426340524</data>
    </edge>
    <edge source="39" target="80">
      <data key="d9">0.478873239437</data>
      <data key="d10">0.323631535406</data>
      <data key="d11">0.0</data>
      <data key="d12">13.1347177538</data>
      <data key="d13">0.0670465750912</data>
    </edge>
    <edge source="39" target="83">
      <data key="d9">4.95539906103</data>
      <data key="d10">0.307594555336</data>
      <data key="d11">0.0</data>
      <data key="d12">28.2738919185</data>
      <data key="d13">0.0824920352771</data>
    </edge>
    <edge source="40" target="76">
      <data key="d9">2.56572769953</data>
      <data key="d10">0.556864500357</data>
      <data key="d11">4.67714831494</data>
      <data key="d12">28.9738578907</data>
      <data key="d13">0.247415293272</data>
    </edge>
    <edge source="40" target="81">
      <data key="d9">0.692488262911</data>
      <data key="d10">0.557846164703</data>
      <data key="d11">0.0</data>
      <data key="d12">27.8480071891</data>
      <data key="d13">0.186041964509</data>
    </edge>
    <edge source="41" target="83">
      <data key="d9">1.00704225352</data>
      <data key="d10">0.274960790362</data>
      <data key="d11">0.0</data>
      <data key="d12">21.4852423733</data>
      <data key="d13">0.210971173621</data>
    </edge>
    <edge source="42" target="48">
      <data key="d9">63.3802816901</data>
      <data key="d10">0.349112182674</data>
      <data key="d11">9.10962419202</data>
      <data key="d12">23.9548537739</data>
      <data key="d13">0.160450153939</data>
    </edge>
    <edge source="42" target="47">
      <data key="d9">3.16901408451</data>
      <data key="d10">0.231879412386</data>
      <data key="d11">0.89999960396</data>
      <data key="d12">40.521147237</data>
      <data key="d13">0.159042029692</data>
    </edge>
    <edge source="42" target="43">
      <data key="d9">4.21126760563</data>
      <data key="d10">0.175313225006</data>
      <data key="d11">0.50001430491</data>
      <data key="d12">15.6320187786</data>
      <data key="d13">0.121059273263</data>
    </edge>
    <edge source="42" target="77">
      <data key="d9">18.0938967136</data>
      <data key="d10">0.376923705506</data>
      <data key="d11">8.97583391571</data>
      <data key="d12">24.8241224974</data>
      <data key="d13">0.152514954868</data>
    </edge>
    <edge source="42" target="78">
      <data key="d9">70.6830985915</data>
      <data key="d10">0.395971138939</data>
      <data key="d11">14.5132252084</data>
      <data key="d12">26.9764654648</data>
      <data key="d13">0.128875865301</data>
    </edge>
    <edge source="42" target="45">
      <data key="d9">24.1713615023</data>
      <data key="d10">0.36249070601</data>
      <data key="d11">3.2271056721</data>
      <data key="d12">17.3209916335</data>
      <data key="d13">0.149408538408</data>
    </edge>
    <edge source="42" target="80">
      <data key="d9">7.31924882629</data>
      <data key="d10">0.336799028185</data>
      <data key="d11">1.08073653008</data>
      <data key="d12">24.3668451809</data>
      <data key="d13">0.124263330506</data>
    </edge>
    <edge source="42" target="49">
      <data key="d9">12.4084507042</data>
      <data key="d10">0.394323500689</data>
      <data key="d11">15.2512942906</data>
      <data key="d12">33.8482534084</data>
      <data key="d13">0.140526166505</data>
    </edge>
    <edge source="42" target="50">
      <data key="d9">9.33333333333</data>
      <data key="d10">0.377505664452</data>
      <data key="d11">9.5503897649</data>
      <data key="d12">55.1123156653</data>
      <data key="d13">0.107528167801</data>
    </edge>
    <edge source="42" target="51">
      <data key="d9">2.27464788732</data>
      <data key="d10">0.365263330942</data>
      <data key="d11">15.7315365385</data>
      <data key="d12">76.8411002622</data>
      <data key="d13">0.104706626555</data>
    </edge>
    <edge source="42" target="46">
      <data key="d9">40.4319248826</data>
      <data key="d10">0.381858849684</data>
      <data key="d11">19.5597017767</data>
      <data key="d12">20.186959942</data>
      <data key="d13">0.12168119041</data>
    </edge>
    <edge source="42" target="57">
      <data key="d9">0.255868544601</data>
      <data key="d10">0.367962176983</data>
      <data key="d11">4.7972370885</data>
      <data key="d12">99.4474787003</data>
      <data key="d13">0.111578346604</data>
    </edge>
    <edge source="42" target="59">
      <data key="d9">2.83802816901</data>
      <data key="d10">0.384583795721</data>
      <data key="d11">0.0</data>
      <data key="d12">114.630592293</data>
      <data key="d13">0.117369003765</data>
    </edge>
    <edge source="42" target="53">
      <data key="d9">9.30046948357</data>
      <data key="d10">0.42947402803</data>
      <data key="d11">12.4709028831</data>
      <data key="d12">19.9454124057</data>
      <data key="d13">0.112326944866</data>
    </edge>
    <edge source="43" target="48">
      <data key="d9">7.71830985915</data>
      <data key="d10">0.27662815736</data>
      <data key="d11">5.41634058366</data>
      <data key="d12">17.4235203894</data>
      <data key="d13">0.166030237241</data>
    </edge>
    <edge source="43" target="57">
      <data key="d9">0.0140845070423</data>
      <data key="d10">0.345736712217</data>
      <data key="d11">0.0</data>
      <data key="d12">101.099995422</data>
      <data key="d13">0.0992989846462</data>
    </edge>
    <edge source="43" target="46">
      <data key="d9">6.3896713615</data>
      <data key="d10">0.186029928702</data>
      <data key="d11">5.72204589844e-06</data>
      <data key="d12">14.7447754514</data>
      <data key="d13">0.11723372878</data>
    </edge>
    <edge source="44" target="48">
      <data key="d9">0.183098591549</data>
      <data key="d10">0.271344440739</data>
      <data key="d11">0.0999975215337</data>
      <data key="d12">24.7325576279</data>
      <data key="d13">0.114850050312</data>
    </edge>
    <edge source="44" target="45">
      <data key="d9">1.05164319249</data>
      <data key="d10">0.124430510957</data>
      <data key="d11">0.0</data>
      <data key="d12">15.7185473569</data>
      <data key="d13">0.0560680186343</data>
    </edge>
    <edge source="45" target="48">
      <data key="d9">24.5962441315</data>
      <data key="d10">0.286842655813</data>
      <data key="d11">7.87347261664</data>
      <data key="d12">18.8822900871</data>
      <data key="d13">0.155054133029</data>
    </edge>
    <edge source="45" target="77">
      <data key="d9">17.9882629108</data>
      <data key="d10">0.331407877136</data>
      <data key="d11">5.41644518277</data>
      <data key="d12">20.2328109089</data>
      <data key="d13">0.175318447349</data>
    </edge>
    <edge source="45" target="78">
      <data key="d9">26.9319248826</data>
      <data key="d10">0.355486006619</data>
      <data key="d11">21.4978351431</data>
      <data key="d12">30.7334410602</data>
      <data key="d13">0.164073500335</data>
    </edge>
    <edge source="45" target="80">
      <data key="d9">3.48356807512</data>
      <data key="d10">0.241679807909</data>
      <data key="d11">0.499999046325</data>
      <data key="d12">21.0064779949</data>
      <data key="d13">0.116709037331</data>
    </edge>
    <edge source="45" target="49">
      <data key="d9">17.7042253521</data>
      <data key="d10">0.372539380072</data>
      <data key="d11">23.0734683134</data>
      <data key="d12">22.618179175</data>
      <data key="d13">0.15762515533</data>
    </edge>
    <edge source="45" target="50">
      <data key="d9">1.22300469484</data>
      <data key="d10">0.388754691184</data>
      <data key="d11">10.3433334036</data>
      <data key="d12">58.6306689423</data>
      <data key="d13">0.168739554742</data>
    </edge>
    <edge source="45" target="52">
      <data key="d9">0.302816901408</data>
      <data key="d10">0.393549553163</data>
      <data key="d11">0.0</data>
      <data key="d12">93.0176296528</data>
      <data key="d13">0.154361350734</data>
    </edge>
    <edge source="45" target="46">
      <data key="d9">5.03990610329</data>
      <data key="d10">0.381547931476</data>
      <data key="d11">1.6874491366</data>
      <data key="d12">29.0630880692</data>
      <data key="d13">0.122090620346</data>
    </edge>
    <edge source="45" target="53">
      <data key="d9">5.07981220657</data>
      <data key="d10">0.393266256442</data>
      <data key="d11">14.7945307107</data>
      <data key="d12">16.5552314156</data>
      <data key="d13">0.140406459962</data>
    </edge>
    <edge source="46" target="78">
      <data key="d9">4.03286384977</data>
      <data key="d10">0.370716939446</data>
      <data key="d11">12.3392828511</data>
      <data key="d12">32.7525695549</data>
      <data key="d13">0.106972298297</data>
    </edge>
    <edge source="46" target="77">
      <data key="d9">2.25117370892</data>
      <data key="d10">0.388274397805</data>
      <data key="d11">12.5251742353</data>
      <data key="d12">23.3164808005</data>
      <data key="d13">0.121024939394</data>
    </edge>
    <edge source="46" target="48">
      <data key="d9">69.8802816901</data>
      <data key="d10">0.360202430414</data>
      <data key="d11">7.52022941448</data>
      <data key="d12">25.0321692496</data>
      <data key="d13">0.119355085896</data>
    </edge>
    <edge source="46" target="49">
      <data key="d9">11.5328638498</data>
      <data key="d10">0.385314916059</data>
      <data key="d11">2.06451610324</data>
      <data key="d12">36.2826709753</data>
      <data key="d13">0.134375167878</data>
    </edge>
    <edge source="46" target="50">
      <data key="d9">3.46009389671</data>
      <data key="d10">0.390230971599</data>
      <data key="d11">0.0</data>
      <data key="d12">32.4128295393</data>
      <data key="d13">0.0914402212338</data>
    </edge>
    <edge source="46" target="51">
      <data key="d9">1.78403755869</data>
      <data key="d10">0.379450627877</data>
      <data key="d11">0.0</data>
      <data key="d12">44.3403919516</data>
      <data key="d13">0.127988605051</data>
    </edge>
    <edge source="46" target="47">
      <data key="d9">21.0352112676</data>
      <data key="d10">0.255509970581</data>
      <data key="d11">6.56219749117</data>
      <data key="d12">17.1180708309</data>
      <data key="d13">0.162475155717</data>
    </edge>
    <edge source="46" target="53">
      <data key="d9">9.35211267606</data>
      <data key="d10">0.382652388733</data>
      <data key="d11">7.38881172869</data>
      <data key="d12">24.7942981637</data>
      <data key="d13">0.119950985914</data>
    </edge>
    <edge source="47" target="82">
      <data key="d9">0.018779342723</data>
      <data key="d10">0.532933477819</data>
      <data key="d11">0.0</data>
      <data key="d12">55.375</data>
      <data key="d13">0.155588644177</data>
    </edge>
    <edge source="47" target="49">
      <data key="d9">12.4835680751</data>
      <data key="d10">0.360588343003</data>
      <data key="d11">0.0</data>
      <data key="d12">38.7755504804</data>
      <data key="d13">0.108319723057</data>
    </edge>
    <edge source="47" target="75">
      <data key="d9">11.1244131455</data>
      <data key="d10">0.414763883741</data>
      <data key="d11">13.7370811114</data>
      <data key="d12">21.8252638935</data>
      <data key="d13">0.129178709588</data>
    </edge>
    <edge source="47" target="76">
      <data key="d9">0.69014084507</data>
      <data key="d10">0.486153677235</data>
      <data key="d11">0.0</data>
      <data key="d12">48.5077451058</data>
      <data key="d13">0.113963070963</data>
    </edge>
    <edge source="47" target="77">
      <data key="d9">11.8356807512</data>
      <data key="d10">0.411390635262</data>
      <data key="d11">4.18897574312</data>
      <data key="d12">23.4386195031</data>
      <data key="d13">0.119462505441</data>
    </edge>
    <edge source="47" target="48">
      <data key="d9">26.2042253521</data>
      <data key="d10">0.343011838887</data>
      <data key="d11">9.48568825425</data>
      <data key="d12">28.3195808268</data>
      <data key="d13">0.130549569673</data>
    </edge>
    <edge source="47" target="81">
      <data key="d9">2.6455399061</data>
      <data key="d10">0.532072861506</data>
      <data key="d11">0.0</data>
      <data key="d12">77.4346442336</data>
      <data key="d13">0.163689663848</data>
    </edge>
    <edge source="47" target="50">
      <data key="d9">5.87089201878</data>
      <data key="d10">0.406798863379</data>
      <data key="d11">1.15217889156</data>
      <data key="d12">24.1685237258</data>
      <data key="d13">0.119816727387</data>
    </edge>
    <edge source="47" target="51">
      <data key="d9">12.3873239437</data>
      <data key="d10">0.482994355351</data>
      <data key="d11">1.43526542136</data>
      <data key="d12">19.2404532274</data>
      <data key="d13">0.110504288741</data>
    </edge>
    <edge source="47" target="78">
      <data key="d9">20.2042253521</data>
      <data key="d10">0.419761703805</data>
      <data key="d11">4.90373019488</data>
      <data key="d12">22.5594750926</data>
      <data key="d13">0.135615810229</data>
    </edge>
    <edge source="47" target="54">
      <data key="d9">5.07042253521</data>
      <data key="d10">0.431759988108</data>
      <data key="d11">0.0</data>
      <data key="d12">31.2128523896</data>
      <data key="d13">0.131510692179</data>
    </edge>
    <edge source="47" target="57">
      <data key="d9">3.3779342723</data>
      <data key="d10">0.434877542761</data>
      <data key="d11">0.893026961117</data>
      <data key="d12">31.2050893648</data>
      <data key="d13">0.157069267234</data>
    </edge>
    <edge source="47" target="58">
      <data key="d9">11.1854460094</data>
      <data key="d10">0.477160137715</data>
      <data key="d11">6.20344688127</data>
      <data key="d12">51.961546922</data>
      <data key="d13">0.128062017811</data>
    </edge>
    <edge source="47" target="79">
      <data key="d9">1.36384976526</data>
      <data key="d10">0.512000929123</data>
      <data key="d11">0.0</data>
      <data key="d12">33.1341361531</data>
      <data key="d13">0.144777744735</data>
    </edge>
    <edge source="47" target="53">
      <data key="d9">3.46244131455</data>
      <data key="d10">0.376837952795</data>
      <data key="d11">0.959992727411</data>
      <data key="d12">38.4207360068</data>
      <data key="d13">0.122441724178</data>
    </edge>
    <edge source="48" target="75">
      <data key="d9">17.9647887324</data>
      <data key="d10">0.322000962319</data>
      <data key="d11">7.65509198832</data>
      <data key="d12">26.5799419913</data>
      <data key="d13">0.115177865268</data>
    </edge>
    <edge source="48" target="77">
      <data key="d9">36.7323943662</data>
      <data key="d10">0.424808364816</data>
      <data key="d11">7.40701438748</data>
      <data key="d12">28.4316379982</data>
      <data key="d13">0.150905995359</data>
    </edge>
    <edge source="48" target="49">
      <data key="d9">90.5211267606</data>
      <data key="d10">0.325849605587</data>
      <data key="d11">9.28300629387</data>
      <data key="d12">24.7132435534</data>
      <data key="d13">0.167981276567</data>
    </edge>
    <edge source="48" target="50">
      <data key="d9">56.058685446</data>
      <data key="d10">0.347259310951</data>
      <data key="d11">14.7334379875</data>
      <data key="d12">29.5828891768</data>
      <data key="d13">0.189177515297</data>
    </edge>
    <edge source="48" target="51">
      <data key="d9">7.40375586854</data>
      <data key="d10">0.373722501914</data>
      <data key="d11">13.3788845803</data>
      <data key="d12">54.6044722353</data>
      <data key="d13">0.112152529109</data>
    </edge>
    <edge source="48" target="78">
      <data key="d9">69.603286385</data>
      <data key="d10">0.438013707232</data>
      <data key="d11">14.7317644161</data>
      <data key="d12">38.5136108352</data>
      <data key="d13">0.123426919953</data>
    </edge>
    <edge source="48" target="54">
      <data key="d9">12.1384976526</data>
      <data key="d10">0.406775784032</data>
      <data key="d11">6.33148601427</data>
      <data key="d12">25.7219666972</data>
      <data key="d13">0.185021718577</data>
    </edge>
    <edge source="48" target="55">
      <data key="d9">1.93427230047</data>
      <data key="d10">0.452779122911</data>
      <data key="d11">2.22136222835</data>
      <data key="d12">70.8097613153</data>
      <data key="d13">0.161908609874</data>
    </edge>
    <edge source="48" target="57">
      <data key="d9">0.971830985915</data>
      <data key="d10">0.352288738728</data>
      <data key="d11">14.3394133218</data>
      <data key="d12">68.8677041438</data>
      <data key="d13">0.114015686699</data>
    </edge>
    <edge source="48" target="59">
      <data key="d9">7.0234741784</data>
      <data key="d10">0.425945639351</data>
      <data key="d11">11.1874296218</data>
      <data key="d12">95.9537376839</data>
      <data key="d13">0.1444646685</data>
    </edge>
    <edge source="48" target="53">
      <data key="d9">29.5915492958</data>
      <data key="d10">0.347066260647</data>
      <data key="d11">9.52693866129</data>
      <data key="d12">23.4485571767</data>
      <data key="d13">0.160336019893</data>
    </edge>
    <edge source="49" target="77">
      <data key="d9">50.1079812207</data>
      <data key="d10">0.436545566145</data>
      <data key="d11">10.7888877802</data>
      <data key="d12">27.9973482874</data>
      <data key="d13">0.170859680362</data>
    </edge>
    <edge source="49" target="76">
      <data key="d9">1.18075117371</data>
      <data key="d10">0.325625115253</data>
      <data key="d11">0.0</data>
      <data key="d12">43.0270000044</data>
      <data key="d13">0.153773976469</data>
    </edge>
    <edge source="49" target="50">
      <data key="d9">69.382629108</data>
      <data key="d10">0.451487885849</data>
      <data key="d11">24.7666365242</data>
      <data key="d12">27.9056007378</data>
      <data key="d13">0.15847897242</data>
    </edge>
    <edge source="49" target="51">
      <data key="d9">55.1338028169</data>
      <data key="d10">0.392533267837</data>
      <data key="d11">13.3681768573</data>
      <data key="d12">30.0931419337</data>
      <data key="d13">0.168282508402</data>
    </edge>
    <edge source="49" target="52">
      <data key="d9">69.6807511737</data>
      <data key="d10">0.442702624384</data>
      <data key="d11">30.0149837798</data>
      <data key="d12">33.3591844578</data>
      <data key="d13">0.146430368818</data>
    </edge>
    <edge source="49" target="78">
      <data key="d9">40.9366197183</data>
      <data key="d10">0.475627404701</data>
      <data key="d11">8.78048049146</data>
      <data key="d12">41.6016255207</data>
      <data key="d13">0.159458042964</data>
    </edge>
    <edge source="49" target="54">
      <data key="d9">37.0375586854</data>
      <data key="d10">0.390915058132</data>
      <data key="d11">12.2006117552</data>
      <data key="d12">19.7235796562</data>
      <data key="d13">0.186668330717</data>
    </edge>
    <edge source="49" target="55">
      <data key="d9">26.0821596244</data>
      <data key="d10">0.40014849211</data>
      <data key="d11">23.2495169641</data>
      <data key="d12">34.3437445524</data>
      <data key="d13">0.16796026721</data>
    </edge>
    <edge source="49" target="79">
      <data key="d9">1.60093896714</data>
      <data key="d10">0.541970231587</data>
      <data key="d11">1.10000229315</data>
      <data key="d12">48.1081024154</data>
      <data key="d13">0.193933558853</data>
    </edge>
    <edge source="49" target="53">
      <data key="d9">27.8779342723</data>
      <data key="d10">0.405226241073</data>
      <data key="d11">23.9161940417</data>
      <data key="d12">25.1704946279</data>
      <data key="d13">0.169586569129</data>
    </edge>
    <edge source="50" target="77">
      <data key="d9">52.6924882629</data>
      <data key="d10">0.4551859444</data>
      <data key="d11">7.46018538967</data>
      <data key="d12">20.6818402926</data>
      <data key="d13">0.135987346925</data>
    </edge>
    <edge source="50" target="75">
      <data key="d9">16.8615023474</data>
      <data key="d10">0.454642300529</data>
      <data key="d11">10.0529867743</data>
      <data key="d12">22.5130497692</data>
      <data key="d13">0.108010467328</data>
    </edge>
    <edge source="50" target="76">
      <data key="d9">4.41784037559</data>
      <data key="d10">0.443620699928</data>
      <data key="d11">4.08509417086</data>
      <data key="d12">33.3545624513</data>
      <data key="d13">0.132004063425</data>
    </edge>
    <edge source="50" target="82">
      <data key="d9">0.103286384977</data>
      <data key="d10">0.538928185553</data>
      <data key="d11">0.0</data>
      <data key="d12">51.8060711043</data>
      <data key="d13">0.148581308685</data>
    </edge>
    <edge source="50" target="51">
      <data key="d9">71.6455399061</data>
      <data key="d10">0.431939202845</data>
      <data key="d11">9.02225181274</data>
      <data key="d12">24.1508449477</data>
      <data key="d13">0.136494092875</data>
    </edge>
    <edge source="50" target="52">
      <data key="d9">7.56103286385</data>
      <data key="d10">0.521502462442</data>
      <data key="d11">0.524937222527</data>
      <data key="d12">36.6763163077</data>
      <data key="d13">0.137489445388</data>
    </edge>
    <edge source="50" target="78">
      <data key="d9">89.7910798122</data>
      <data key="d10">0.471023376457</data>
      <data key="d11">13.0452753749</data>
      <data key="d12">25.6465167139</data>
      <data key="d13">0.138163124476</data>
    </edge>
    <edge source="50" target="59">
      <data key="d9">19.6854460094</data>
      <data key="d10">0.484486718335</data>
      <data key="d11">7.57929084061</data>
      <data key="d12">56.4013933</data>
      <data key="d13">0.12374074349</data>
    </edge>
    <edge source="50" target="57">
      <data key="d9">7.01643192488</data>
      <data key="d10">0.466575929624</data>
      <data key="d11">12.0127678658</data>
      <data key="d12">31.2201318325</data>
      <data key="d13">0.14491997639</data>
    </edge>
    <edge source="50" target="79">
      <data key="d9">5.82159624413</data>
      <data key="d10">0.532811343315</data>
      <data key="d11">4.68268857072</data>
      <data key="d12">34.1782740005</data>
      <data key="d13">0.147049396675</data>
    </edge>
    <edge source="50" target="61">
      <data key="d9">10.1643192488</data>
      <data key="d10">0.548190565458</data>
      <data key="d11">1.28354550792</data>
      <data key="d12">65.5790113713</data>
      <data key="d13">0.0937090411835</data>
    </edge>
    <edge source="50" target="53">
      <data key="d9">3.76995305164</data>
      <data key="d10">0.513718519754</data>
      <data key="d11">7.70628018916</data>
      <data key="d12">47.2039527776</data>
      <data key="d13">0.117846108105</data>
    </edge>
    <edge source="51" target="59">
      <data key="d9">51.661971831</data>
      <data key="d10">0.509008155877</data>
      <data key="d11">12.4786624524</data>
      <data key="d12">32.2728011539</data>
      <data key="d13">0.120868033062</data>
    </edge>
    <edge source="51" target="81">
      <data key="d9">4.14788732394</data>
      <data key="d10">0.527517113701</data>
      <data key="d11">0.0</data>
      <data key="d12">66.1927719384</data>
      <data key="d13">0.148328134267</data>
    </edge>
    <edge source="51" target="75">
      <data key="d9">47.2276995305</data>
      <data key="d10">0.416736251062</data>
      <data key="d11">9.24635531817</data>
      <data key="d12">23.6093594407</data>
      <data key="d13">0.158022790872</data>
    </edge>
    <edge source="51" target="76">
      <data key="d9">54.0868544601</data>
      <data key="d10">0.457023374496</data>
      <data key="d11">6.1026335821</data>
      <data key="d12">36.0108623383</data>
      <data key="d13">0.136583152797</data>
    </edge>
    <edge source="51" target="77">
      <data key="d9">42.2042253521</data>
      <data key="d10">0.387890987361</data>
      <data key="d11">12.4744360525</data>
      <data key="d12">25.1433612704</data>
      <data key="d13">0.146553654091</data>
    </edge>
    <edge source="51" target="52">
      <data key="d9">74.1150234742</data>
      <data key="d10">0.393358119842</data>
      <data key="d11">12.9465815172</data>
      <data key="d12">16.7049839666</data>
      <data key="d13">0.209329096648</data>
    </edge>
    <edge source="51" target="78">
      <data key="d9">196.469483568</data>
      <data key="d10">0.505992793765</data>
      <data key="d11">8.33366831713</data>
      <data key="d12">32.9125446165</data>
      <data key="d13">0.132180669167</data>
    </edge>
    <edge source="51" target="55">
      <data key="d9">22.8028169014</data>
      <data key="d10">0.408043953886</data>
      <data key="d11">1.67556213511</data>
      <data key="d12">24.3671933843</data>
      <data key="d13">0.158738865568</data>
    </edge>
    <edge source="51" target="57">
      <data key="d9">74.9037558685</data>
      <data key="d10">0.387392088238</data>
      <data key="d11">14.9573264023</data>
      <data key="d12">23.9558686343</data>
      <data key="d13">0.185604427692</data>
    </edge>
    <edge source="51" target="58">
      <data key="d9">63.7910798122</data>
      <data key="d10">0.386657955962</data>
      <data key="d11">10.4299759125</data>
      <data key="d12">35.3565013686</data>
      <data key="d13">0.178902761798</data>
    </edge>
    <edge source="51" target="79">
      <data key="d9">31.8990610329</data>
      <data key="d10">0.527551636504</data>
      <data key="d11">6.4684642008</data>
      <data key="d12">41.1048291262</data>
      <data key="d13">0.172415622513</data>
    </edge>
    <edge source="51" target="61">
      <data key="d9">16.0892018779</data>
      <data key="d10">0.516437993017</data>
      <data key="d11">0.997792031635</data>
      <data key="d12">42.274007935</data>
      <data key="d13">0.109175631582</data>
    </edge>
    <edge source="51" target="53">
      <data key="d9">0.765258215962</data>
      <data key="d10">0.442195294851</data>
      <data key="d11">14.3000028597</data>
      <data key="d12">72.0550842862</data>
      <data key="d13">0.16599248815</data>
    </edge>
    <edge source="52" target="76">
      <data key="d9">2.41549295775</data>
      <data key="d10">0.47478628596</data>
      <data key="d11">0.0</data>
      <data key="d12">28.5122681873</data>
      <data key="d13">0.139832678396</data>
    </edge>
    <edge source="52" target="78">
      <data key="d9">3.69248826291</data>
      <data key="d10">0.531873680595</data>
      <data key="d11">4.00957990326</data>
      <data key="d12">43.0210766995</data>
      <data key="d13">0.127538021432</data>
    </edge>
    <edge source="52" target="53">
      <data key="d9">1.43192488263</data>
      <data key="d10">0.430026310273</data>
      <data key="d11">2.54049201045</data>
      <data key="d12">80.3322251488</data>
      <data key="d13">0.154433291066</data>
    </edge>
    <edge source="52" target="55">
      <data key="d9">1.46009389671</data>
      <data key="d10">0.304627302921</data>
      <data key="d11">0.0</data>
      <data key="d12">16.7974013125</data>
      <data key="d13">0.108547881448</data>
    </edge>
    <edge source="52" target="57">
      <data key="d9">14.779342723</data>
      <data key="d10">0.412489532546</data>
      <data key="d11">17.0404820162</data>
      <data key="d12">16.9734080622</data>
      <data key="d13">0.167359931646</data>
    </edge>
    <edge source="52" target="58">
      <data key="d9">5.06338028169</data>
      <data key="d10">0.38413105128</data>
      <data key="d11">0.0</data>
      <data key="d12">32.71692874</data>
      <data key="d13">0.154913153009</data>
    </edge>
    <edge source="52" target="59">
      <data key="d9">14.3685446009</data>
      <data key="d10">0.286048926196</data>
      <data key="d11">0.0</data>
      <data key="d12">17.7228369635</data>
      <data key="d13">0.218385835074</data>
    </edge>
    <edge source="52" target="61">
      <data key="d9">5.10328638498</data>
      <data key="d10">0.514812655868</data>
      <data key="d11">4.31711939103</data>
      <data key="d12">17.8233847603</data>
      <data key="d13">0.140088078363</data>
    </edge>
    <edge source="53" target="77">
      <data key="d9">57.70657277</data>
      <data key="d10">0.468884965918</data>
      <data key="d11">10.0908697221</data>
      <data key="d12">18.3304595101</data>
      <data key="d13">0.203704420896</data>
    </edge>
    <edge source="53" target="75">
      <data key="d9">4.79812206573</data>
      <data key="d10">0.452920566906</data>
      <data key="d11">0.0</data>
      <data key="d12">24.9705450331</data>
      <data key="d13">0.142892447822</data>
    </edge>
    <edge source="53" target="78">
      <data key="d9">43.3286384977</data>
      <data key="d10">0.419398851631</data>
      <data key="d11">9.63961831251</data>
      <data key="d12">33.3244027509</data>
      <data key="d13">0.140284164633</data>
    </edge>
    <edge source="53" target="54">
      <data key="d9">16.2276995305</data>
      <data key="d10">0.403176054867</data>
      <data key="d11">17.1277702671</data>
      <data key="d12">24.7472002259</data>
      <data key="d13">0.18419291215</data>
    </edge>
    <edge source="53" target="55">
      <data key="d9">18.0469483568</data>
      <data key="d10">0.419686567851</data>
      <data key="d11">4.94289128412</data>
      <data key="d12">62.7078073394</data>
      <data key="d13">0.226454722005</data>
    </edge>
    <edge source="53" target="56">
      <data key="d9">8.34741784038</data>
      <data key="d10">0.530734027942</data>
      <data key="d11">0.38779148091</data>
      <data key="d12">88.9636612066</data>
      <data key="d13">0.218377653801</data>
    </edge>
    <edge source="54" target="77">
      <data key="d9">53.8591549296</data>
      <data key="d10">0.48172651954</data>
      <data key="d11">5.79160306095</data>
      <data key="d12">13.7228009774</data>
      <data key="d13">0.200093930007</data>
    </edge>
    <edge source="54" target="78">
      <data key="d9">12.4131455399</data>
      <data key="d10">0.460702952034</data>
      <data key="d11">3.97974819441</data>
      <data key="d12">28.8668017704</data>
      <data key="d13">0.148891649538</data>
    </edge>
    <edge source="54" target="55">
      <data key="d9">25.058685446</data>
      <data key="d10">0.441188885673</data>
      <data key="d11">14.2763125828</data>
      <data key="d12">32.5463258705</data>
      <data key="d13">0.170738492704</data>
    </edge>
    <edge source="54" target="56">
      <data key="d9">6.85680751174</data>
      <data key="d10">0.556225374255</data>
      <data key="d11">1.82208139811</data>
      <data key="d12">60.2715871633</data>
      <data key="d13">0.174545225118</data>
    </edge>
    <edge source="54" target="59">
      <data key="d9">0.699530516432</data>
      <data key="d10">0.390644295868</data>
      <data key="d11">0.0</data>
      <data key="d12">82.541670224</data>
      <data key="d13">0.148882948629</data>
    </edge>
    <edge source="55" target="75">
      <data key="d9">1.96948356808</data>
      <data key="d10">0.428231849707</data>
      <data key="d11">0.504359758329</data>
      <data key="d12">30.4125385483</data>
      <data key="d13">0.160003987328</data>
    </edge>
    <edge source="55" target="76">
      <data key="d9">20.4154929577</data>
      <data key="d10">0.438143620039</data>
      <data key="d11">4.74723713664</data>
      <data key="d12">23.4283361695</data>
      <data key="d13">0.20033351574</data>
    </edge>
    <edge source="55" target="77">
      <data key="d9">41.2981220657</data>
      <data key="d10">0.467273116676</data>
      <data key="d11">2.24356933061</data>
      <data key="d12">14.5153166687</data>
      <data key="d13">0.247643748761</data>
    </edge>
    <edge source="55" target="78">
      <data key="d9">18.1948356808</data>
      <data key="d10">0.499528653872</data>
      <data key="d11">5.60699123216</data>
      <data key="d12">30.2233466366</data>
      <data key="d13">0.17029988527</data>
    </edge>
    <edge source="55" target="79">
      <data key="d9">6.37558685446</data>
      <data key="d10">0.528793930273</data>
      <data key="d11">4.15564465237</data>
      <data key="d12">34.9061832358</data>
      <data key="d13">0.189394308639</data>
    </edge>
    <edge source="55" target="56">
      <data key="d9">8.25117370892</data>
      <data key="d10">0.564312171936</data>
      <data key="d11">12.5768094227</data>
      <data key="d12">24.7458579645</data>
      <data key="d13">0.19382265636</data>
    </edge>
    <edge source="55" target="58">
      <data key="d9">18.1572769953</data>
      <data key="d10">0.441621490741</data>
      <data key="d11">6.09999836156</data>
      <data key="d12">31.8039485189</data>
      <data key="d13">0.188623858492</data>
    </edge>
    <edge source="55" target="59">
      <data key="d9">11.6666666667</data>
      <data key="d10">0.559230249578</data>
      <data key="d11">2.67207415993</data>
      <data key="d12">23.1713501957</data>
      <data key="d13">0.115962988686</data>
    </edge>
    <edge source="55" target="61">
      <data key="d9">4.70187793427</data>
      <data key="d10">0.553692168253</data>
      <data key="d11">0.0942812642058</data>
      <data key="d12">21.0442457092</data>
      <data key="d13">0.162149855532</data>
    </edge>
    <edge source="56" target="65">
      <data key="d9">1.94131455399</data>
      <data key="d10">0.152316601245</data>
      <data key="d11">1.85621806758</data>
      <data key="d12">14.6695436921</data>
      <data key="d13">0.111883451786</data>
    </edge>
    <edge source="56" target="66">
      <data key="d9">0.164319248826</data>
      <data key="d10">0.213864367941</data>
      <data key="d11">0.0</data>
      <data key="d12">30.5306150281</data>
      <data key="d13">0.156184280506</data>
    </edge>
    <edge source="56" target="75">
      <data key="d9">2.02582159624</data>
      <data key="d10">0.49333033803</data>
      <data key="d11">2.67347918979</data>
      <data key="d12">30.3550120036</data>
      <data key="d13">0.181133842449</data>
    </edge>
    <edge source="56" target="76">
      <data key="d9">14.279342723</data>
      <data key="d10">0.396605464986</data>
      <data key="d11">5.01951852047</data>
      <data key="d12">20.1144352121</data>
      <data key="d13">0.267968425503</data>
    </edge>
    <edge source="56" target="77">
      <data key="d9">9.97417840376</data>
      <data key="d10">0.641011326472</data>
      <data key="d11">3.73906559566</data>
      <data key="d12">18.8752913678</data>
      <data key="d13">0.269867304446</data>
    </edge>
    <edge source="56" target="78">
      <data key="d9">2.76291079812</data>
      <data key="d10">0.489555547214</data>
      <data key="d11">3.89801057217</data>
      <data key="d12">39.6390956403</data>
      <data key="d13">0.229451176503</data>
    </edge>
    <edge source="56" target="81">
      <data key="d9">14.5211267606</data>
      <data key="d10">0.200389517548</data>
      <data key="d11">4.17885531811</data>
      <data key="d12">17.0261011189</data>
      <data key="d13">0.15154490662</data>
    </edge>
    <edge source="56" target="83">
      <data key="d9">0.12441314554</data>
      <data key="d10">0.0850382580477</data>
      <data key="d11">0.0</data>
      <data key="d12">19.4304607655</data>
      <data key="d13">0.0550684698027</data>
    </edge>
    <edge source="56" target="57">
      <data key="d9">1.58685446009</data>
      <data key="d10">0.491199373664</data>
      <data key="d11">0.399999623</data>
      <data key="d12">38.2438153039</data>
      <data key="d13">0.201701158079</data>
    </edge>
    <edge source="56" target="58">
      <data key="d9">8.38262910798</data>
      <data key="d10">0.357238428933</data>
      <data key="d11">0.0</data>
      <data key="d12">34.661425291</data>
      <data key="d13">0.205924962454</data>
    </edge>
    <edge source="56" target="59">
      <data key="d9">19.5234741784</data>
      <data key="d10">0.483661573268</data>
      <data key="d11">6.15207141176</data>
      <data key="d12">26.9072982907</data>
      <data key="d13">0.202088374255</data>
    </edge>
    <edge source="56" target="61">
      <data key="d9">20.1830985915</data>
      <data key="d10">0.205644083023</data>
      <data key="d11">3.88779968873</data>
      <data key="d12">17.3291923802</data>
      <data key="d13">0.152716122876</data>
    </edge>
    <edge source="56" target="62">
      <data key="d9">0.093896713615</data>
      <data key="d10">0.302965465345</data>
      <data key="d11">5.39479660939e-06</data>
      <data key="d12">22.6423075872</data>
      <data key="d13">0.214994756509</data>
    </edge>
    <edge source="56" target="63">
      <data key="d9">0.183098591549</data>
      <data key="d10">0.349173670851</data>
      <data key="d11">4.42216542866</data>
      <data key="d12">27.2702108568</data>
      <data key="d13">0.202779780541</data>
    </edge>
    <edge source="57" target="75">
      <data key="d9">22.1877934272</data>
      <data key="d10">0.437711349939</data>
      <data key="d11">6.94808938726</data>
      <data key="d12">21.7110903605</data>
      <data key="d13">0.142793358287</data>
    </edge>
    <edge source="57" target="76">
      <data key="d9">17.2769953052</data>
      <data key="d10">0.469045352763</data>
      <data key="d11">4.84445393601</data>
      <data key="d12">34.912005303</data>
      <data key="d13">0.124632800353</data>
    </edge>
    <edge source="57" target="77">
      <data key="d9">8.82159624413</data>
      <data key="d10">0.371562924592</data>
      <data key="d11">9.17650044409</data>
      <data key="d12">27.0743143219</data>
      <data key="d13">0.161636768274</data>
    </edge>
    <edge source="57" target="78">
      <data key="d9">45.9765258216</data>
      <data key="d10">0.532958383114</data>
      <data key="d11">6.57330684862</data>
      <data key="d12">34.9118675593</data>
      <data key="d13">0.109188990808</data>
    </edge>
    <edge source="57" target="81">
      <data key="d9">1.14788732394</data>
      <data key="d10">0.535492300589</data>
      <data key="d11">0.0</data>
      <data key="d12">57.7674246629</data>
      <data key="d13">0.155571803415</data>
    </edge>
    <edge source="57" target="59">
      <data key="d9">19.9084507042</data>
      <data key="d10">0.340875416198</data>
      <data key="d11">3.15396972471</data>
      <data key="d12">20.8561135155</data>
      <data key="d13">0.158880228998</data>
    </edge>
    <edge source="57" target="58">
      <data key="d9">58.8802816901</data>
      <data key="d10">0.345915670449</data>
      <data key="d11">7.57587367687</data>
      <data key="d12">26.4088250506</data>
      <data key="d13">0.182801400513</data>
    </edge>
    <edge source="57" target="79">
      <data key="d9">8.76056338028</data>
      <data key="d10">0.569041781955</data>
      <data key="d11">2.94279441145</data>
      <data key="d12">42.7076985441</data>
      <data key="d13">0.129332649581</data>
    </edge>
    <edge source="57" target="61">
      <data key="d9">5.60798122066</data>
      <data key="d10">0.474706634918</data>
      <data key="d11">12.1931171951</data>
      <data key="d12">28.6699950372</data>
      <data key="d13">0.172189889313</data>
    </edge>
    <edge source="58" target="64">
      <data key="d9">0.753521126761</data>
      <data key="d10">0.36160214742</data>
      <data key="d11">0.0</data>
      <data key="d12">45.084129654</data>
      <data key="d13">0.168843507566</data>
    </edge>
    <edge source="58" target="65">
      <data key="d9">2.60328638498</data>
      <data key="d10">0.438994896298</data>
      <data key="d11">8.94664845714</data>
      <data key="d12">35.4936617288</data>
      <data key="d13">0.147659368619</data>
    </edge>
    <edge source="58" target="66">
      <data key="d9">1.58450704225</data>
      <data key="d10">0.332565041414</data>
      <data key="d11">6.5006889565</data>
      <data key="d12">44.4748916284</data>
      <data key="d13">0.181045706944</data>
    </edge>
    <edge source="58" target="70">
      <data key="d9">0.870892018779</data>
      <data key="d10">0.221579696193</data>
      <data key="d11">10.2788335401</data>
      <data key="d12">49.0486468595</data>
      <data key="d13">0.150920075571</data>
    </edge>
    <edge source="58" target="72">
      <data key="d9">1.89436619718</data>
      <data key="d10">0.288089348288</data>
      <data key="d11">0.0</data>
      <data key="d12">19.5902088487</data>
      <data key="d13">0.171463597417</data>
    </edge>
    <edge source="58" target="73">
      <data key="d9">5.34976525822</data>
      <data key="d10">0.440304960054</data>
      <data key="d11">6.22093154751</data>
      <data key="d12">21.0554578239</data>
      <data key="d13">0.160304570157</data>
    </edge>
    <edge source="58" target="74">
      <data key="d9">0.24882629108</data>
      <data key="d10">0.498478302002</data>
      <data key="d11">0.400010109565</data>
      <data key="d12">28.308703159</data>
      <data key="d13">0.110120683705</data>
    </edge>
    <edge source="58" target="75">
      <data key="d9">24.5563380282</data>
      <data key="d10">0.341733530405</data>
      <data key="d11">8.67971093981</data>
      <data key="d12">25.3795118079</data>
      <data key="d13">0.192188747637</data>
    </edge>
    <edge source="58" target="76">
      <data key="d9">11.9835680751</data>
      <data key="d10">0.293102443618</data>
      <data key="d11">0.999982833715</data>
      <data key="d12">32.510069348</data>
      <data key="d13">0.172965860617</data>
    </edge>
    <edge source="58" target="77">
      <data key="d9">13.9154929577</data>
      <data key="d10">0.388050854691</data>
      <data key="d11">0.0</data>
      <data key="d12">27.5169666618</data>
      <data key="d13">0.201796221424</data>
    </edge>
    <edge source="58" target="81">
      <data key="d9">8.02112676056</data>
      <data key="d10">0.443790776233</data>
      <data key="d11">15.7635744725</data>
      <data key="d12">34.3464666543</data>
      <data key="d13">0.149076248701</data>
    </edge>
    <edge source="58" target="59">
      <data key="d9">81.9131455399</data>
      <data key="d10">0.403010954607</data>
      <data key="d11">5.74783604481</data>
      <data key="d12">29.1775276701</data>
      <data key="d13">0.135495469055</data>
    </edge>
    <edge source="58" target="60">
      <data key="d9">26.0281690141</data>
      <data key="d10">0.362514085407</data>
      <data key="d11">5.95147409852</data>
      <data key="d12">18.1820093779</data>
      <data key="d13">0.180793328098</data>
    </edge>
    <edge source="58" target="61">
      <data key="d9">14.5938967136</data>
      <data key="d10">0.515151009909</data>
      <data key="d11">6.70866612464</data>
      <data key="d12">34.1144545264</data>
      <data key="d13">0.153073737244</data>
    </edge>
    <edge source="59" target="60">
      <data key="d9">29.5492957746</data>
      <data key="d10">0.35919262951</data>
      <data key="d11">4.38826968682</data>
      <data key="d12">19.9724197503</data>
      <data key="d13">0.21158668109</data>
    </edge>
    <edge source="59" target="61">
      <data key="d9">159.943661972</data>
      <data key="d10">0.379049197849</data>
      <data key="d11">6.1776671235</data>
      <data key="d12">17.4043340009</data>
      <data key="d13">0.209872455909</data>
    </edge>
    <edge source="59" target="62">
      <data key="d9">14.3427230047</data>
      <data key="d10">0.382228456695</data>
      <data key="d11">2.14722864364</data>
      <data key="d12">13.4781875779</data>
      <data key="d13">0.152682915724</data>
    </edge>
    <edge source="59" target="63">
      <data key="d9">20.4061032864</data>
      <data key="d10">0.366501647916</data>
      <data key="d11">6.33350830415</data>
      <data key="d12">15.5742435519</data>
      <data key="d13">0.186706825194</data>
    </edge>
    <edge source="59" target="64">
      <data key="d9">10.8450704225</data>
      <data key="d10">0.277225006358</data>
      <data key="d11">10.6547237352</data>
      <data key="d12">19.0751632542</data>
      <data key="d13">0.17131571349</data>
    </edge>
    <edge source="59" target="65">
      <data key="d9">6.58685446009</data>
      <data key="d10">0.299236729509</data>
      <data key="d11">9.59789004274</data>
      <data key="d12">26.9664687956</data>
      <data key="d13">0.195292285765</data>
    </edge>
    <edge source="59" target="66">
      <data key="d9">3.44835680751</data>
      <data key="d10">0.305090538541</data>
      <data key="d11">3.18468555537</data>
      <data key="d12">31.0459018232</data>
      <data key="d13">0.199461680714</data>
    </edge>
    <edge source="59" target="70">
      <data key="d9">0.453051643192</data>
      <data key="d10">0.229495091693</data>
      <data key="d11">0.0</data>
      <data key="d12">40.5065114412</data>
      <data key="d13">0.159997080072</data>
    </edge>
    <edge source="59" target="73">
      <data key="d9">12.0399061033</data>
      <data key="d10">0.521868940036</data>
      <data key="d11">1.91397638452</data>
      <data key="d12">27.5497218375</data>
      <data key="d13">0.0993278134919</data>
    </edge>
    <edge source="59" target="74">
      <data key="d9">1.23004694836</data>
      <data key="d10">0.529882861231</data>
      <data key="d11">11.0971555256</data>
      <data key="d12">33.0639786906</data>
      <data key="d13">0.0849531934525</data>
    </edge>
    <edge source="59" target="75">
      <data key="d9">35.2323943662</data>
      <data key="d10">0.511274283461</data>
      <data key="d11">11.8075079948</data>
      <data key="d12">27.914601754</data>
      <data key="d13">0.102376298623</data>
    </edge>
    <edge source="59" target="76">
      <data key="d9">14.896713615</data>
      <data key="d10">0.48751714198</data>
      <data key="d11">6.65799276016</data>
      <data key="d12">36.5930644299</data>
      <data key="d13">0.168810559193</data>
    </edge>
    <edge source="59" target="78">
      <data key="d9">31.4460093897</data>
      <data key="d10">0.510798507267</data>
      <data key="d11">9.65824274038</data>
      <data key="d12">44.6366113655</data>
      <data key="d13">0.140722829439</data>
    </edge>
    <edge source="59" target="81">
      <data key="d9">2.779342723</data>
      <data key="d10">0.306846076212</data>
      <data key="d11">3.24862665357</data>
      <data key="d12">44.3788608365</data>
      <data key="d13">0.21098104523</data>
    </edge>
    <edge source="60" target="64">
      <data key="d9">35.1009389671</data>
      <data key="d10">0.312669626476</data>
      <data key="d11">10.8255956943</data>
      <data key="d12">20.1539776584</data>
      <data key="d13">0.210454637998</data>
    </edge>
    <edge source="60" target="65">
      <data key="d9">27.0305164319</data>
      <data key="d10">0.251450079348</data>
      <data key="d11">11.8018126331</data>
      <data key="d12">25.9583540798</data>
      <data key="d13">0.1740784303</data>
    </edge>
    <edge source="60" target="66">
      <data key="d9">37.4225352113</data>
      <data key="d10">0.261014753013</data>
      <data key="d11">11.4007998231</data>
      <data key="d12">30.1922943534</data>
      <data key="d13">0.170317509208</data>
    </edge>
    <edge source="60" target="67">
      <data key="d9">3.50704225352</data>
      <data key="d10">0.233210866828</data>
      <data key="d11">0.10001182598</data>
      <data key="d12">36.4364476441</data>
      <data key="d13">0.135727469857</data>
    </edge>
    <edge source="60" target="70">
      <data key="d9">11.6009389671</data>
      <data key="d10">0.198987065869</data>
      <data key="d11">6.90767339796</data>
      <data key="d12">29.5909166845</data>
      <data key="d13">0.135628920405</data>
    </edge>
    <edge source="60" target="72">
      <data key="d9">7.53521126761</data>
      <data key="d10">0.234837039081</data>
      <data key="d11">6.42202842404</data>
      <data key="d12">19.1405440271</data>
      <data key="d13">0.166602405654</data>
    </edge>
    <edge source="60" target="73">
      <data key="d9">35.5305164319</data>
      <data key="d10">0.490173932418</data>
      <data key="d11">11.8930306165</data>
      <data key="d12">26.1787387749</data>
      <data key="d13">0.114978283127</data>
    </edge>
    <edge source="60" target="74">
      <data key="d9">6.31924882629</data>
      <data key="d10">0.489274551619</data>
      <data key="d11">0.0</data>
      <data key="d12">32.1675661599</data>
      <data key="d13">0.0779003652604</data>
    </edge>
    <edge source="60" target="75">
      <data key="d9">35.6361502347</data>
      <data key="d10">0.491069396513</data>
      <data key="d11">5.67158803223</data>
      <data key="d12">36.9231273619</data>
      <data key="d13">0.146740759699</data>
    </edge>
    <edge source="60" target="81">
      <data key="d9">23.1150234742</data>
      <data key="d10">0.4004005915</data>
      <data key="d11">11.3211724354</data>
      <data key="d12">36.6187098835</data>
      <data key="d13">0.184459352216</data>
    </edge>
    <edge source="60" target="61">
      <data key="d9">31.3169014085</data>
      <data key="d10">0.410823901397</data>
      <data key="d11">8.04751379611</data>
      <data key="d12">20.1891898535</data>
      <data key="d13">0.188046198726</data>
    </edge>
    <edge source="60" target="63">
      <data key="d9">16.485915493</data>
      <data key="d10">0.332080998098</data>
      <data key="d11">5.61542654876</data>
      <data key="d12">19.5394519029</data>
      <data key="d13">0.197364396098</data>
    </edge>
    <edge source="61" target="64">
      <data key="d9">9.98591549296</data>
      <data key="d10">0.279281994528</data>
      <data key="d11">4.89546200041</data>
      <data key="d12">21.4072158781</data>
      <data key="d13">0.158575098679</data>
    </edge>
    <edge source="61" target="65">
      <data key="d9">5.65727699531</data>
      <data key="d10">0.279032465481</data>
      <data key="d11">7.6793837187</data>
      <data key="d12">17.3409428674</data>
      <data key="d13">0.178486659108</data>
    </edge>
    <edge source="61" target="66">
      <data key="d9">1.3661971831</data>
      <data key="d10">0.22851085058</data>
      <data key="d11">17.6252300948</data>
      <data key="d12">26.1466564545</data>
      <data key="d13">0.134422872116</data>
    </edge>
    <edge source="61" target="67">
      <data key="d9">0.680751173709</data>
      <data key="d10">0.182700774955</data>
      <data key="d11">5.61666365415</data>
      <data key="d12">28.8642930073</data>
      <data key="d13">0.133773011894</data>
    </edge>
    <edge source="61" target="70">
      <data key="d9">0.204225352113</data>
      <data key="d10">0.246908169585</data>
      <data key="d11">3.87927666388</data>
      <data key="d12">28.8173483815</data>
      <data key="d13">0.132995130048</data>
    </edge>
    <edge source="61" target="75">
      <data key="d9">4.38262910798</data>
      <data key="d10">0.535796502296</data>
      <data key="d11">14.2289383713</data>
      <data key="d12">37.6913642925</data>
      <data key="d13">0.135418900109</data>
    </edge>
    <edge source="61" target="76">
      <data key="d9">3.44600938967</data>
      <data key="d10">0.445571049998</data>
      <data key="d11">2.79397505513</data>
      <data key="d12">31.8913764241</data>
      <data key="d13">0.209892561051</data>
    </edge>
    <edge source="61" target="78">
      <data key="d9">4.85680751174</data>
      <data key="d10">0.511447842064</data>
      <data key="d11">3.03026758213</data>
      <data key="d12">51.5383978051</data>
      <data key="d13">0.196234639249</data>
    </edge>
    <edge source="61" target="81">
      <data key="d9">8.82159624413</data>
      <data key="d10">0.151004636311</data>
      <data key="d11">5.34919806507</data>
      <data key="d12">22.9797736307</data>
      <data key="d13">0.081895440184</data>
    </edge>
    <edge source="61" target="63">
      <data key="d9">5.00704225352</data>
      <data key="d10">0.372673262999</data>
      <data key="d11">13.2024586863</data>
      <data key="d12">16.7348483097</data>
      <data key="d13">0.184124663525</data>
    </edge>
    <edge source="62" target="64">
      <data key="d9">16.8215962441</data>
      <data key="d10">0.238094720896</data>
      <data key="d11">5.25296169483</data>
      <data key="d12">16.9242484082</data>
      <data key="d13">0.169727793434</data>
    </edge>
    <edge source="62" target="65">
      <data key="d9">1.66197183099</data>
      <data key="d10">0.252201464352</data>
      <data key="d11">0.0</data>
      <data key="d12">20.5989233136</data>
      <data key="d13">0.185773732768</data>
    </edge>
    <edge source="62" target="66">
      <data key="d9">0.488262910798</data>
      <data key="d10">0.235429813725</data>
      <data key="d11">0.0</data>
      <data key="d12">26.1536029652</data>
      <data key="d13">0.156080959414</data>
    </edge>
    <edge source="62" target="63">
      <data key="d9">12.9577464789</data>
      <data key="d10">0.311658190008</data>
      <data key="d11">4.21896651512</data>
      <data key="d12">14.2521742944</data>
      <data key="d13">0.174672098264</data>
    </edge>
    <edge source="63" target="64">
      <data key="d9">73.9671361502</data>
      <data key="d10">0.221991477664</data>
      <data key="d11">6.50842556918</data>
      <data key="d12">15.9990966668</data>
      <data key="d13">0.15247499606</data>
    </edge>
    <edge source="63" target="65">
      <data key="d9">16.4624413146</data>
      <data key="d10">0.197804301833</data>
      <data key="d11">9.41538401531</data>
      <data key="d12">15.7242969203</data>
      <data key="d13">0.143185284389</data>
    </edge>
    <edge source="63" target="66">
      <data key="d9">8.54225352113</data>
      <data key="d10">0.125484730393</data>
      <data key="d11">9.0733804566</data>
      <data key="d12">18.7097566949</data>
      <data key="d13">0.0609493864443</data>
    </edge>
    <edge source="64" target="65">
      <data key="d9">64.603286385</data>
      <data key="d10">0.179311056596</data>
      <data key="d11">4.98775836454</data>
      <data key="d12">19.5601897895</data>
      <data key="d13">0.0885039735388</data>
    </edge>
    <edge source="64" target="66">
      <data key="d9">56.8145539906</data>
      <data key="d10">0.141212287355</data>
      <data key="d11">4.73609270559</data>
      <data key="d12">19.0283314458</data>
      <data key="d13">0.0849445129931</data>
    </edge>
    <edge source="64" target="67">
      <data key="d9">1.91314553991</data>
      <data key="d10">0.208831315399</data>
      <data key="d11">0.0</data>
      <data key="d12">34.5177594326</data>
      <data key="d13">0.0949890201724</data>
    </edge>
    <edge source="64" target="70">
      <data key="d9">4.67840375587</data>
      <data key="d10">0.295523558319</data>
      <data key="d11">24.3334573542</data>
      <data key="d12">22.9582759088</data>
      <data key="d13">0.161772128026</data>
    </edge>
    <edge source="64" target="71">
      <data key="d9">1.77230046948</data>
      <data key="d10">0.348189489547</data>
      <data key="d11">0.0</data>
      <data key="d12">23.1199443171</data>
      <data key="d13">0.178989091166</data>
    </edge>
    <edge source="64" target="72">
      <data key="d9">3.27699530516</data>
      <data key="d10">0.174977104619</data>
      <data key="d11">9.69738703775</data>
      <data key="d12">20.0495254796</data>
      <data key="d13">0.118318777765</data>
    </edge>
    <edge source="65" target="66">
      <data key="d9">20.7746478873</data>
      <data key="d10">0.186460586811</data>
      <data key="d11">10.7687902467</data>
      <data key="d12">18.1048271965</data>
      <data key="d13">0.107118790466</data>
    </edge>
    <edge source="65" target="67">
      <data key="d9">1.92723004695</data>
      <data key="d10">0.162412528334</data>
      <data key="d11">5.1233721373</data>
      <data key="d12">16.8950958362</data>
      <data key="d13">0.0843340059181</data>
    </edge>
    <edge source="65" target="70">
      <data key="d9">2.68075117371</data>
      <data key="d10">0.241370254562</data>
      <data key="d11">7.70000253653</data>
      <data key="d12">19.1312870738</data>
      <data key="d13">0.111084919021</data>
    </edge>
    <edge source="65" target="71">
      <data key="d9">0.80985915493</data>
      <data key="d10">0.0969387783724</data>
      <data key="d11">0.0</data>
      <data key="d12">21.9269907234</data>
      <data key="d13">0.0358603397319</data>
    </edge>
    <edge source="65" target="72">
      <data key="d9">3.11971830986</data>
      <data key="d10">0.201714626578</data>
      <data key="d11">0.0</data>
      <data key="d12">21.1316795741</data>
      <data key="d13">0.0820999815114</data>
    </edge>
    <edge source="65" target="81">
      <data key="d9">3.33333333333</data>
      <data key="d10">0.308080826855</data>
      <data key="d11">5.93214010749</data>
      <data key="d12">17.5851122818</data>
      <data key="d13">0.15511479522</data>
    </edge>
    <edge source="66" target="67">
      <data key="d9">3.34976525822</data>
      <data key="d10">0.184381027567</data>
      <data key="d11">4.71404322982</data>
      <data key="d12">18.9243977486</data>
      <data key="d13">0.0871548100251</data>
    </edge>
    <edge source="66" target="68">
      <data key="d9">1.03755868545</data>
      <data key="d10">0.216997872538</data>
      <data key="d11">0.0</data>
      <data key="d12">21.1999489511</data>
      <data key="d13">0.142115824439</data>
    </edge>
    <edge source="66" target="70">
      <data key="d9">29.3145539906</data>
      <data key="d10">0.178401660841</data>
      <data key="d11">7.86169945746</data>
      <data key="d12">19.9534167987</data>
      <data key="d13">0.111045762801</data>
    </edge>
    <edge source="66" target="71">
      <data key="d9">18.382629108</data>
      <data key="d10">0.324609469628</data>
      <data key="d11">5.71635434083</data>
      <data key="d12">20.7451935111</data>
      <data key="d13">0.147447746623</data>
    </edge>
    <edge source="66" target="72">
      <data key="d9">31.1056338028</data>
      <data key="d10">0.240549955334</data>
      <data key="d11">15.1890905864</data>
      <data key="d12">26.8211269173</data>
      <data key="d13">0.152980964035</data>
    </edge>
    <edge source="66" target="73">
      <data key="d9">11.8568075117</data>
      <data key="d10">0.337877693823</data>
      <data key="d11">14.3604815157</data>
      <data key="d12">25.29558829</data>
      <data key="d13">0.152025025811</data>
    </edge>
    <edge source="66" target="78">
      <data key="d9">0.8779342723</data>
      <data key="d10">0.336349435049</data>
      <data key="d11">0.0</data>
      <data key="d12">35.5853039872</data>
      <data key="d13">0.044525902777</data>
    </edge>
    <edge source="66" target="81">
      <data key="d9">9.12676056338</data>
      <data key="d10">0.243535671394</data>
      <data key="d11">0.889047155265</data>
      <data key="d12">21.0538880538</data>
      <data key="d13">0.117179129327</data>
    </edge>
    <edge source="66" target="82">
      <data key="d9">1.61502347418</data>
      <data key="d10">0.387056811103</data>
      <data key="d11">0.299993511468</data>
      <data key="d12">16.6284439833</data>
      <data key="d13">0.0741171675344</data>
    </edge>
    <edge source="67" target="71">
      <data key="d9">1.39906103286</data>
      <data key="d10">0.360869089762</data>
      <data key="d11">0.0</data>
      <data key="d12">23.1847798664</data>
      <data key="d13">0.184570626467</data>
    </edge>
    <edge source="67" target="72">
      <data key="d9">3.54929577465</data>
      <data key="d10">0.210433757111</data>
      <data key="d11">5.12954609529</data>
      <data key="d12">26.0131893716</data>
      <data key="d13">0.130047796353</data>
    </edge>
    <edge source="67" target="73">
      <data key="d9">2.00938967136</data>
      <data key="d10">0.380610733889</data>
      <data key="d11">0.0</data>
      <data key="d12">23.008872315</data>
      <data key="d13">0.152652130526</data>
    </edge>
    <edge source="67" target="81">
      <data key="d9">6.20892018779</data>
      <data key="d10">0.262889072034</data>
      <data key="d11">0.659965231683</data>
      <data key="d12">13.8639179754</data>
      <data key="d13">0.137972104044</data>
    </edge>
    <edge source="67" target="82">
      <data key="d9">0.100938967136</data>
      <data key="d10">0.245327417829</data>
      <data key="d11">0.0</data>
      <data key="d12">25.565411984</data>
      <data key="d13">0.128081993001</data>
    </edge>
    <edge source="68" target="69">
      <data key="d9">0.481220657277</data>
      <data key="d10">0.320519657458</data>
      <data key="d11">0.100001335321</data>
      <data key="d12">14.1624629746</data>
      <data key="d13">0.065307763499</data>
    </edge>
    <edge source="68" target="70">
      <data key="d9">1.15258215962</data>
      <data key="d10">0.317328929901</data>
      <data key="d11">2.1587043836</data>
      <data key="d12">20.5505916398</data>
      <data key="d13">0.0687522210818</data>
    </edge>
    <edge source="68" target="71">
      <data key="d9">0.708920187793</data>
      <data key="d10">0.227744872312</data>
      <data key="d11">0.0</data>
      <data key="d12">28.7323326122</data>
      <data key="d13">0.122669129657</data>
    </edge>
    <edge source="68" target="73">
      <data key="d9">2.34037558685</data>
      <data key="d10">0.326656112912</data>
      <data key="d11">12.9823711883</data>
      <data key="d12">25.6141562543</data>
      <data key="d13">0.0904910063542</data>
    </edge>
    <edge source="68" target="75">
      <data key="d9">2.05164319249</data>
      <data key="d10">0.356337435283</data>
      <data key="d11">2.8331366826</data>
      <data key="d12">19.1623873825</data>
      <data key="d13">0.0776511289482</data>
    </edge>
    <edge source="68" target="82">
      <data key="d9">1.47183098592</data>
      <data key="d10">0.338302591229</data>
      <data key="d11">3.30000351992</data>
      <data key="d12">13.353519071</data>
      <data key="d13">0.0982929729358</data>
    </edge>
    <edge source="69" target="72">
      <data key="d9">0.798122065728</data>
      <data key="d10">0.366363562562</data>
      <data key="d11">0.700016014733</data>
      <data key="d12">64.3101431857</data>
      <data key="d13">0.156528966365</data>
    </edge>
    <edge source="69" target="73">
      <data key="d9">3.24647887324</data>
      <data key="d10">0.314967127631</data>
      <data key="d11">1.36949140886</data>
      <data key="d12">29.779364688</data>
      <data key="d13">0.11761819633</data>
    </edge>
    <edge source="69" target="74">
      <data key="d9">0.0492957746479</data>
      <data key="d10">0.362674302789</data>
      <data key="d11">0.0</data>
      <data key="d12">51.4823553048</data>
      <data key="d13">0.0707212894623</data>
    </edge>
    <edge source="69" target="75">
      <data key="d9">3.13145539906</data>
      <data key="d10">0.30940437873</data>
      <data key="d11">1.52314620255</data>
      <data key="d12">24.1512313861</data>
      <data key="d13">0.0987595313437</data>
    </edge>
    <edge source="69" target="78">
      <data key="d9">0.694835680751</data>
      <data key="d10">0.292055693385</data>
      <data key="d11">2.69999222224</data>
      <data key="d12">26.9858262677</data>
      <data key="d13">0.0957181022428</data>
    </edge>
    <edge source="69" target="81">
      <data key="d9">1.70422535211</data>
      <data key="d10">0.333447040091</data>
      <data key="d11">4.7758631061</data>
      <data key="d12">28.9133854091</data>
      <data key="d13">0.0898518945975</data>
    </edge>
    <edge source="69" target="82">
      <data key="d9">5.17370892019</data>
      <data key="d10">0.308795093978</data>
      <data key="d11">4.852049656</data>
      <data key="d12">15.6410721007</data>
      <data key="d13">0.146251176536</data>
    </edge>
    <edge source="70" target="71">
      <data key="d9">45.6478873239</data>
      <data key="d10">0.332242414686</data>
      <data key="d11">8.51790059427</data>
      <data key="d12">19.3733965857</data>
      <data key="d13">0.137126795672</data>
    </edge>
    <edge source="70" target="72">
      <data key="d9">43.6971830986</data>
      <data key="d10">0.362705616459</data>
      <data key="d11">18.3282458936</data>
      <data key="d12">26.131200336</data>
      <data key="d13">0.1491583514</data>
    </edge>
    <edge source="70" target="73">
      <data key="d9">14.7159624413</data>
      <data key="d10">0.375998510769</data>
      <data key="d11">11.8951473824</data>
      <data key="d12">27.8906651618</data>
      <data key="d13">0.139207764964</data>
    </edge>
    <edge source="70" target="75">
      <data key="d9">4.87323943662</data>
      <data key="d10">0.314699600682</data>
      <data key="d11">1.30843479387</data>
      <data key="d12">25.1225436181</data>
      <data key="d13">0.0765601776469</data>
    </edge>
    <edge source="70" target="81">
      <data key="d9">10.5281690141</data>
      <data key="d10">0.32541841751</data>
      <data key="d11">4.31986645205</data>
      <data key="d12">24.6931769148</data>
      <data key="d13">0.0958144728827</data>
    </edge>
    <edge source="70" target="82">
      <data key="d9">4.14788732394</data>
      <data key="d10">0.339292686573</data>
      <data key="d11">3.51958679765</data>
      <data key="d12">16.5701266702</data>
      <data key="d13">0.0639413896336</data>
    </edge>
    <edge source="71" target="72">
      <data key="d9">17.044600939</data>
      <data key="d10">0.396232673271</data>
      <data key="d11">18.6813492272</data>
      <data key="d12">30.4934102441</data>
      <data key="d13">0.164718855378</data>
    </edge>
    <edge source="71" target="73">
      <data key="d9">15.0680751174</data>
      <data key="d10">0.264433069432</data>
      <data key="d11">7.79886016342</data>
      <data key="d12">23.8758486684</data>
      <data key="d13">0.153208060684</data>
    </edge>
    <edge source="71" target="81">
      <data key="d9">7.33568075117</data>
      <data key="d10">0.332056311587</data>
      <data key="d11">13.8276012142</data>
      <data key="d12">24.9615183182</data>
      <data key="d13">0.140053290386</data>
    </edge>
    <edge source="72" target="73">
      <data key="d9">21.6948356808</data>
      <data key="d10">0.409201792841</data>
      <data key="d11">22.968938137</data>
      <data key="d12">25.9160324278</data>
      <data key="d13">0.149053462005</data>
    </edge>
    <edge source="72" target="81">
      <data key="d9">21.1643192488</data>
      <data key="d10">0.328546967036</data>
      <data key="d11">13.2706299451</data>
      <data key="d12">29.7663965405</data>
      <data key="d13">0.17335585774</data>
    </edge>
    <edge source="73" target="74">
      <data key="d9">7.05399061033</data>
      <data key="d10">0.281133315142</data>
      <data key="d11">3.01255185833</data>
      <data key="d12">15.0837788255</data>
      <data key="d13">0.12631229768</data>
    </edge>
    <edge source="73" target="75">
      <data key="d9">10.2488262911</data>
      <data key="d10">0.326581195453</data>
      <data key="d11">7.73223777552</data>
      <data key="d12">21.7032456835</data>
      <data key="d13">0.115441445666</data>
    </edge>
    <edge source="73" target="76">
      <data key="d9">3.03755868545</data>
      <data key="d10">0.445543178842</data>
      <data key="d11">0.736357050023</data>
      <data key="d12">18.2908766386</data>
      <data key="d13">0.183469834827</data>
    </edge>
    <edge source="73" target="81">
      <data key="d9">36.6924882629</data>
      <data key="d10">0.395092959126</data>
      <data key="d11">5.30921313762</data>
      <data key="d12">22.1296106186</data>
      <data key="d13">0.159494958368</data>
    </edge>
    <edge source="73" target="82">
      <data key="d9">3.04694835681</data>
      <data key="d10">0.296361476639</data>
      <data key="d11">0.500013351262</data>
      <data key="d12">25.0688125583</data>
      <data key="d13">0.138480965224</data>
    </edge>
    <edge source="74" target="76">
      <data key="d9">2.01877934272</data>
      <data key="d10">0.501030359513</data>
      <data key="d11">0.0</data>
      <data key="d12">15.8648473434</data>
      <data key="d13">0.112526997427</data>
    </edge>
    <edge source="75" target="76">
      <data key="d9">10.5751173709</data>
      <data key="d10">0.439266281719</data>
      <data key="d11">6.52286740986</data>
      <data key="d12">18.6893138167</data>
      <data key="d13">0.15505628605</data>
    </edge>
    <edge source="75" target="77">
      <data key="d9">4.5</data>
      <data key="d10">0.384632864058</data>
      <data key="d11">2.30769394008</data>
      <data key="d12">17.4364421466</data>
      <data key="d13">0.170534685948</data>
    </edge>
    <edge source="75" target="78">
      <data key="d9">47.8356807512</data>
      <data key="d10">0.394930167328</data>
      <data key="d11">8.45678888841</data>
      <data key="d12">16.7459175983</data>
      <data key="d13">0.179465817385</data>
    </edge>
    <edge source="75" target="79">
      <data key="d9">4.14788732394</data>
      <data key="d10">0.450119693263</data>
      <data key="d11">11.3999942713</data>
      <data key="d12">20.6211363487</data>
      <data key="d13">0.205653385654</data>
    </edge>
    <edge source="75" target="81">
      <data key="d9">21.5727699531</data>
      <data key="d10">0.341046811093</data>
      <data key="d11">7.02471078087</data>
      <data key="d12">19.6511950543</data>
      <data key="d13">0.135073646716</data>
    </edge>
    <edge source="75" target="82">
      <data key="d9">17.3145539906</data>
      <data key="d10">0.426494829582</data>
      <data key="d11">0.40000487563</data>
      <data key="d12">16.4324802671</data>
      <data key="d13">0.140424251158</data>
    </edge>
    <edge source="76" target="77">
      <data key="d9">26.6478873239</data>
      <data key="d10">0.378948079196</data>
      <data key="d11">3.59358070341</data>
      <data key="d12">15.824822104</data>
      <data key="d13">0.172195484779</data>
    </edge>
    <edge source="76" target="78">
      <data key="d9">22.1854460094</data>
      <data key="d10">0.472338588825</data>
      <data key="d11">3.67229797046</data>
      <data key="d12">16.4275311457</data>
      <data key="d13">0.117651154055</data>
    </edge>
    <edge source="76" target="79">
      <data key="d9">12.2089201878</data>
      <data key="d10">0.574637882884</data>
      <data key="d11">2.29395397364</data>
      <data key="d12">14.6924770069</data>
      <data key="d13">0.1769392868</data>
    </edge>
    <edge source="76" target="80">
      <data key="d9">5.65727699531</data>
      <data key="d10">0.318381360015</data>
      <data key="d11">4.243525791</data>
      <data key="d12">16.1651662888</data>
      <data key="d13">0.0829596325295</data>
    </edge>
    <edge source="76" target="81">
      <data key="d9">56.1877934272</data>
      <data key="d10">0.424982553524</data>
      <data key="d11">3.88220971569</data>
      <data key="d12">15.5959230935</data>
      <data key="d13">0.262904320723</data>
    </edge>
    <edge source="76" target="83">
      <data key="d9">50.9600938967</data>
      <data key="d10">0.481486222706</data>
      <data key="d11">5.91329556937</data>
      <data key="d12">16.4503759386</data>
      <data key="d13">0.227648436652</data>
    </edge>
    <edge source="77" target="78">
      <data key="d9">57.2417840376</data>
      <data key="d10">0.465338447232</data>
      <data key="d11">7.53718422044</data>
      <data key="d12">19.2120150269</data>
      <data key="d13">0.199586910813</data>
    </edge>
    <edge source="77" target="79">
      <data key="d9">50.9084507042</data>
      <data key="d10">0.522357743325</data>
      <data key="d11">6.79161889307</data>
      <data key="d12">16.7290932313</data>
      <data key="d13">0.195939170617</data>
    </edge>
    <edge source="77" target="81">
      <data key="d9">7.92723004695</data>
      <data key="d10">0.539741081234</data>
      <data key="d11">4.2917185615</data>
      <data key="d12">26.5096461692</data>
      <data key="d13">0.190134944181</data>
    </edge>
    <edge source="77" target="82">
      <data key="d9">1.90845070423</data>
      <data key="d10">0.550132879536</data>
      <data key="d11">2.03961470375</data>
      <data key="d12">25.8267666995</data>
      <data key="d13">0.171070659304</data>
    </edge>
    <edge source="78" target="79">
      <data key="d9">5.12441314554</data>
      <data key="d10">0.501593727027</data>
      <data key="d11">4.768882297</data>
      <data key="d12">16.0263765355</data>
      <data key="d13">0.200100200088</data>
    </edge>
    <edge source="78" target="81">
      <data key="d9">12.4765258216</data>
      <data key="d10">0.407796572644</data>
      <data key="d11">9.97908011639</data>
      <data key="d12">18.0558690637</data>
      <data key="d13">0.205116924633</data>
    </edge>
    <edge source="78" target="82">
      <data key="d9">14.220657277</data>
      <data key="d10">0.213376045227</data>
      <data key="d11">0.0</data>
      <data key="d12">15.2083806057</data>
      <data key="d13">0.0569780350866</data>
    </edge>
    <edge source="79" target="81">
      <data key="d9">3.40845070423</data>
      <data key="d10">0.530366120515</data>
      <data key="d11">10.7343664711</data>
      <data key="d12">16.9552841301</data>
      <data key="d13">0.189347921426</data>
    </edge>
    <edge source="79" target="80">
      <data key="d9">2.12676056338</data>
      <data key="d10">0.535650220968</data>
      <data key="d11">0.0</data>
      <data key="d12">14.3617710402</data>
      <data key="d13">0.112195751906</data>
    </edge>
    <edge source="80" target="81">
      <data key="d9">6.2441314554</data>
      <data key="d10">0.525297532126</data>
      <data key="d11">2.0898593795</data>
      <data key="d12">25.6258185119</data>
      <data key="d13">0.180771307009</data>
    </edge>
    <edge source="80" target="82">
      <data key="d9">1.28638497653</data>
      <data key="d10">0.418538659306</data>
      <data key="d11">2.06773944002</data>
      <data key="d12">18.5843152504</data>
      <data key="d13">0.140271203344</data>
    </edge>
    <edge source="80" target="83">
      <data key="d9">4.90845070423</data>
      <data key="d10">0.498596510192</data>
      <data key="d11">2.92820489446</data>
      <data key="d12">27.9219453414</data>
      <data key="d13">0.18265218839</data>
    </edge>
    <edge source="81" target="82">
      <data key="d9">5.80516431925</data>
      <data key="d10">0.312789372035</data>
      <data key="d11">0.0</data>
      <data key="d12">18.5236315468</data>
      <data key="d13">0.200053658695</data>
    </edge>
    <edge source="1" target="6">
      <data key="d9">2.53286384977</data>
      <data key="d10">0.437655185131</data>
      <data key="d11">6.86601196921</data>
      <data key="d12">42.7949613458</data>
      <data key="d13">0.0948903721596</data>
    </edge>
    <edge source="1" target="39">
      <data key="d9">4.34507042254</data>
      <data key="d10">0.374257702848</data>
      <data key="d11">11.1494400226</data>
      <data key="d12">22.1345232657</data>
      <data key="d13">0.147097403617</data>
    </edge>
    <edge source="2" target="4">
      <data key="d9">0.0892018779343</data>
      <data key="d10">0.349122249719</data>
      <data key="d11">0.0</data>
      <data key="d12">30.4139987755</data>
      <data key="d13">0.13449944909</data>
    </edge>
    <edge source="2" target="6">
      <data key="d9">0.985915492958</data>
      <data key="d10">0.442634959501</data>
      <data key="d11">10.5000065395</data>
      <data key="d12">39.9795178319</data>
      <data key="d13">0.116456753889</data>
    </edge>
    <edge source="2" target="8">
      <data key="d9">0.215962441315</data>
      <data key="d10">0.407198660714</data>
      <data key="d11">0.0</data>
      <data key="d12">48.6677074302</data>
      <data key="d13">0.108821136059</data>
    </edge>
    <edge source="2" target="9">
      <data key="d9">0.798122065728</data>
      <data key="d10">0.382661277682</data>
      <data key="d11">0.0</data>
      <data key="d12">53.0935991983</data>
      <data key="d13">0.116172441636</data>
    </edge>
    <edge source="3" target="4">
      <data key="d9">0.845070422535</data>
      <data key="d10">0.338490914826</data>
      <data key="d11">7.10830413467</data>
      <data key="d12">14.6741301228</data>
      <data key="d13">0.13154091256</data>
    </edge>
    <edge source="4" target="5">
      <data key="d9">2.83098591549</data>
      <data key="d10">0.380606374433</data>
      <data key="d11">0.0</data>
      <data key="d12">29.0075408407</data>
      <data key="d13">0.109177488724</data>
    </edge>
    <edge source="5" target="37">
      <data key="d9">5.3544600939</data>
      <data key="d10">0.41335707949</data>
      <data key="d11">18.9238425381</data>
      <data key="d12">30.9118647015</data>
      <data key="d13">0.1395140073</data>
    </edge>
    <edge source="6" target="40">
      <data key="d9">0.788732394366</data>
      <data key="d10">0.548037540963</data>
      <data key="d11">0.0</data>
      <data key="d12">67.9049881636</data>
      <data key="d13">0.172080397894</data>
    </edge>
    <edge source="7" target="38">
      <data key="d9">0.734741784038</data>
      <data key="d10">0.400110974724</data>
      <data key="d11">0.0</data>
      <data key="d12">48.5786358813</data>
      <data key="d13">0.123097637454</data>
    </edge>
    <edge source="8" target="18">
      <data key="d9">16.7676056338</data>
      <data key="d10">0.493561297632</data>
      <data key="d11">14.5385083519</data>
      <data key="d12">63.5056591438</data>
      <data key="d13">0.115819220909</data>
    </edge>
    <edge source="8" target="20">
      <data key="d9">5.2676056338</data>
      <data key="d10">0.5222684751</data>
      <data key="d11">4.86299284829</data>
      <data key="d12">67.4955459177</data>
      <data key="d13">0.130980623442</data>
    </edge>
    <edge source="9" target="14">
      <data key="d9">5.82629107981</data>
      <data key="d10">0.304034115019</data>
      <data key="d11">0.0</data>
      <data key="d12">28.3510960281</data>
      <data key="d13">0.258097850982</data>
    </edge>
    <edge source="9" target="13">
      <data key="d9">9.80046948357</data>
      <data key="d10">0.383613360217</data>
      <data key="d11">8.01061974422</data>
      <data key="d12">24.5567372264</data>
      <data key="d13">0.167228045478</data>
    </edge>
    <edge source="10" target="15">
      <data key="d9">0.417840375587</data>
      <data key="d10">0.437647900774</data>
      <data key="d11">0.0</data>
      <data key="d12">49.0956774986</data>
      <data key="d13">0.179537372196</data>
    </edge>
    <edge source="10" target="19">
      <data key="d9">5.76525821596</data>
      <data key="d10">0.531175553366</data>
      <data key="d11">0.0</data>
      <data key="d12">52.2391146073</data>
      <data key="d13">0.12764010299</data>
    </edge>
    <edge source="10" target="20">
      <data key="d9">12.3028169014</data>
      <data key="d10">0.534330536878</data>
      <data key="d11">18.3635212517</data>
      <data key="d12">47.9799287166</data>
      <data key="d13">0.148929178786</data>
    </edge>
    <edge source="10" target="25">
      <data key="d9">0.361502347418</data>
      <data key="d10">0.375884862195</data>
      <data key="d11">3.81469726562e-05</data>
      <data key="d12">81.544765629</data>
      <data key="d13">0.174323928628</data>
    </edge>
    <edge source="11" target="12">
      <data key="d9">0.422535211268</data>
      <data key="d10">0.49386300995</data>
      <data key="d11">2.39997858992</data>
      <data key="d12">76.5366054888</data>
      <data key="d13">0.135209994884</data>
    </edge>
    <edge source="11" target="14">
      <data key="d9">0.835680751174</data>
      <data key="d10">0.503936851881</data>
      <data key="d11">5.30000019433</data>
      <data key="d12">18.4356054449</data>
      <data key="d13">0.086148935479</data>
    </edge>
    <edge source="11" target="15">
      <data key="d9">0.1220657277</data>
      <data key="d10">0.507815268732</data>
      <data key="d11">0.0</data>
      <data key="d12">19.3208328088</data>
      <data key="d13">0.128212472273</data>
    </edge>
    <edge source="12" target="16">
      <data key="d9">0.075117370892</data>
      <data key="d10">0.568459558601</data>
      <data key="d11">0.0</data>
      <data key="d12">93.6992393027</data>
      <data key="d13">0.0910073213842</data>
    </edge>
    <edge source="12" target="18">
      <data key="d9">0.291079812207</data>
      <data key="d10">0.439806127274</data>
      <data key="d11">2.6973983047e-05</data>
      <data key="d12">103.737924739</data>
      <data key="d13">0.0785478916245</data>
    </edge>
    <edge source="12" target="20">
      <data key="d9">0.556338028169</data>
      <data key="d10">0.44582772345</data>
      <data key="d11">0.864071445522</data>
      <data key="d12">90.9813906832</data>
      <data key="d13">0.0800127502007</data>
    </edge>
    <edge source="13" target="77">
      <data key="d9">3.42488262911</data>
      <data key="d10">0.497364116165</data>
      <data key="d11">0.163299937905</data>
      <data key="d12">15.4391867864</data>
      <data key="d13">0.282093810928</data>
    </edge>
    <edge source="13" target="15">
      <data key="d9">6.6220657277</data>
      <data key="d10">0.629251833145</data>
      <data key="d11">7.28171428315</data>
      <data key="d12">59.9274190506</data>
      <data key="d13">0.141499363149</data>
    </edge>
    <edge source="13" target="53">
      <data key="d9">0.260563380282</data>
      <data key="d10">0.221877436484</data>
      <data key="d11">0.0</data>
      <data key="d12">18.6410049066</data>
      <data key="d13">0.181076686317</data>
    </edge>
    <edge source="15" target="24">
      <data key="d9">1.04225352113</data>
      <data key="d10">0.186359781058</data>
      <data key="d11">1.08729844838</data>
      <data key="d12">14.6879516607</data>
      <data key="d13">0.111708588143</data>
    </edge>
    <edge source="15" target="26">
      <data key="d9">0.495305164319</data>
      <data key="d10">0.28202094896</data>
      <data key="d11">5.54096364698</data>
      <data key="d12">17.3527371411</data>
      <data key="d13">0.166028345175</data>
    </edge>
    <edge source="16" target="35">
      <data key="d9">7.74647887324</data>
      <data key="d10">0.495795044101</data>
      <data key="d11">5.26759007403</data>
      <data key="d12">36.9139657719</data>
      <data key="d13">0.166042088119</data>
    </edge>
    <edge source="16" target="36">
      <data key="d9">7.83098591549</data>
      <data key="d10">0.405739169292</data>
      <data key="d11">2.71983429783</data>
      <data key="d12">28.9805332918</data>
      <data key="d13">0.121486024025</data>
    </edge>
    <edge source="16" target="19">
      <data key="d9">3.68779342723</data>
      <data key="d10">0.434099561819</data>
      <data key="d11">0.0</data>
      <data key="d12">40.5193758948</data>
      <data key="d13">0.147988954819</data>
    </edge>
    <edge source="16" target="40">
      <data key="d9">2.7558685446</data>
      <data key="d10">0.314139552334</data>
      <data key="d11">21.9536847497</data>
      <data key="d12">56.4421612634</data>
      <data key="d13">0.179386868385</data>
    </edge>
    <edge source="16" target="24">
      <data key="d9">0.87323943662</data>
      <data key="d10">0.430416449522</data>
      <data key="d11">3.67331474341</data>
      <data key="d12">58.6640122635</data>
      <data key="d13">0.157953449921</data>
    </edge>
    <edge source="17" target="33">
      <data key="d9">0.784037558685</data>
      <data key="d10">0.587006863681</data>
      <data key="d11">0.0</data>
      <data key="d12">24.7996256271</data>
      <data key="d13">0.074064724636</data>
    </edge>
    <edge source="17" target="38">
      <data key="d9">5.10328638498</data>
      <data key="d10">0.530446947718</data>
      <data key="d11">0.899384991359</data>
      <data key="d12">44.0630918295</data>
      <data key="d13">0.154862743388</data>
    </edge>
    <edge source="17" target="24">
      <data key="d9">3.7323943662</data>
      <data key="d10">0.46672001155</data>
      <data key="d11">5.78597351112</data>
      <data key="d12">38.3759623678</data>
      <data key="d13">0.166843884683</data>
    </edge>
    <edge source="17" target="25">
      <data key="d9">0.934272300469</data>
      <data key="d10">0.303981855804</data>
      <data key="d11">7.93346656987</data>
      <data key="d12">50.0026951727</data>
      <data key="d13">0.170747349367</data>
    </edge>
    <edge source="17" target="29">
      <data key="d9">0.323943661972</data>
      <data key="d10">0.264504673764</data>
      <data key="d11">2.78567952238</data>
      <data key="d12">55.7168970525</data>
      <data key="d13">0.167833256431</data>
    </edge>
    <edge source="19" target="37">
      <data key="d9">10.3427230047</data>
      <data key="d10">0.474166393662</data>
      <data key="d11">21.4333492075</data>
      <data key="d12">49.2801329387</data>
      <data key="d13">0.151978597535</data>
    </edge>
    <edge source="19" target="21">
      <data key="d9">1.19248826291</data>
      <data key="d10">0.506275403618</data>
      <data key="d11">0.0</data>
      <data key="d12">19.7397158516</data>
      <data key="d13">0.152666589003</data>
    </edge>
    <edge source="20" target="26">
      <data key="d9">0.661971830986</data>
      <data key="d10">0.536849781206</data>
      <data key="d11">0.0</data>
      <data key="d12">27.5131577666</data>
      <data key="d13">0.240219645957</data>
    </edge>
    <edge source="22" target="34">
      <data key="d9">0.281690140845</data>
      <data key="d10">0.4570513718</data>
      <data key="d11">1.18132555416</data>
      <data key="d12">61.5395089083</data>
      <data key="d13">0.14428790561</data>
    </edge>
    <edge source="23" target="31">
      <data key="d9">1.52582159624</data>
      <data key="d10">0.268213142743</data>
      <data key="d11">7.00991845215</data>
      <data key="d12">25.1807091039</data>
      <data key="d13">0.173530235952</data>
    </edge>
    <edge source="24" target="34">
      <data key="d9">0.791079812207</data>
      <data key="d10">0.406360288867</data>
      <data key="d11">0.0</data>
      <data key="d12">48.8029715708</data>
      <data key="d13">0.169482573698</data>
    </edge>
    <edge source="24" target="30">
      <data key="d9">1.06338028169</data>
      <data key="d10">0.264048596646</data>
      <data key="d11">0.346400747776</data>
      <data key="d12">22.1661855549</data>
      <data key="d13">0.156811043738</data>
    </edge>
    <edge source="24" target="31">
      <data key="d9">1.84741784038</data>
      <data key="d10">0.483757196471</data>
      <data key="d11">2.31516710045</data>
      <data key="d12">20.5921845972</data>
      <data key="d13">0.110970828426</data>
    </edge>
    <edge source="25" target="37">
      <data key="d9">0.441314553991</data>
      <data key="d10">0.416590058356</data>
      <data key="d11">0.841100913975</data>
      <data key="d12">39.0528113858</data>
      <data key="d13">0.175265081302</data>
    </edge>
    <edge source="26" target="27">
      <data key="d9">1.53521126761</data>
      <data key="d10">0.132014507718</data>
      <data key="d11">0.0</data>
      <data key="d12">15.4290042944</data>
      <data key="d13">0.0488120271496</data>
    </edge>
    <edge source="27" target="40">
      <data key="d9">2.43427230047</data>
      <data key="d10">0.228930000285</data>
      <data key="d11">5.76346107131</data>
      <data key="d12">16.9522107692</data>
      <data key="d13">0.116120572022</data>
    </edge>
    <edge source="28" target="34">
      <data key="d9">1.91314553991</data>
      <data key="d10">0.367755731986</data>
      <data key="d11">2.3685458643</data>
      <data key="d12">20.5240641396</data>
      <data key="d13">0.0605751575823</data>
    </edge>
    <edge source="28" target="37">
      <data key="d9">0.138497652582</data>
      <data key="d10">0.455928548177</data>
      <data key="d11">0.0</data>
      <data key="d12">24.5221207667</data>
      <data key="d13">0.0845096502719</data>
    </edge>
    <edge source="29" target="33">
      <data key="d9">0.140845070423</data>
      <data key="d10">0.465658416018</data>
      <data key="d11">2.8000068392</data>
      <data key="d12">43.1267563753</data>
      <data key="d13">0.0932986973261</data>
    </edge>
    <edge source="30" target="33">
      <data key="d9">0.31220657277</data>
      <data key="d10">0.402909072129</data>
      <data key="d11">0.90001106123</data>
      <data key="d12">36.2922052872</data>
      <data key="d13">0.127966099885</data>
    </edge>
    <edge source="32" target="41">
      <data key="d9">1.95305164319</data>
      <data key="d10">0.2566420897</data>
      <data key="d11">0.0</data>
      <data key="d12">20.803114097</data>
      <data key="d13">0.12468627932</data>
    </edge>
    <edge source="34" target="38">
      <data key="d9">3.8544600939</data>
      <data key="d10">0.510302166606</data>
      <data key="d11">2.09463732692</data>
      <data key="d12">22.1334081262</data>
      <data key="d13">0.113283026012</data>
    </edge>
    <edge source="36" target="53">
      <data key="d9">3.39671361502</data>
      <data key="d10">0.445276214746</data>
      <data key="d11">5.18154209665</data>
      <data key="d12">16.1535235158</data>
      <data key="d13">0.295734166495</data>
    </edge>
    <edge source="36" target="55">
      <data key="d9">1.93427230047</data>
      <data key="d10">0.386030303107</data>
      <data key="d11">0.0</data>
      <data key="d12">18.1178237222</data>
      <data key="d13">0.319590263441</data>
    </edge>
    <edge source="37" target="77">
      <data key="d9">1.19718309859</data>
      <data key="d10">0.559801040941</data>
      <data key="d11">3.09999656062</data>
      <data key="d12">47.025499724</data>
      <data key="d13">0.224918537732</data>
    </edge>
    <edge source="39" target="79">
      <data key="d9">0.246478873239</data>
      <data key="d10">0.136401445215</data>
      <data key="d11">0.0</data>
      <data key="d12">13.9064104822</data>
      <data key="d13">0.0584738249719</data>
    </edge>
    <edge source="40" target="41">
      <data key="d9">3.5117370892</data>
      <data key="d10">0.287681145004</data>
      <data key="d11">2.20000176863</data>
      <data key="d12">18.0590182916</data>
      <data key="d13">0.177764639544</data>
    </edge>
    <edge source="40" target="83">
      <data key="d9">2.33802816901</data>
      <data key="d10">0.5091017503</data>
      <data key="d11">0.0</data>
      <data key="d12">13.6439525651</data>
      <data key="d13">0.143804155948</data>
    </edge>
    <edge source="42" target="75">
      <data key="d9">4.16431924883</data>
      <data key="d10">0.565743131416</data>
      <data key="d11">0.837989830896</data>
      <data key="d12">25.9866886947</data>
      <data key="d13">0.0657387559677</data>
    </edge>
    <edge source="42" target="55">
      <data key="d9">0.43661971831</data>
      <data key="d10">0.480510055455</data>
      <data key="d11">0.0</data>
      <data key="d12">94.0788996173</data>
      <data key="d13">0.103987522315</data>
    </edge>
    <edge source="42" target="61">
      <data key="d9">1.720657277</data>
      <data key="d10">0.468940943455</data>
      <data key="d11">0.499984740978</data>
      <data key="d12">121.060961385</data>
      <data key="d13">0.125521793094</data>
    </edge>
    <edge source="43" target="78">
      <data key="d9">0.234741784038</data>
      <data key="d10">0.414953808648</data>
      <data key="d11">0.899993908385</data>
      <data key="d12">51.6900645826</data>
      <data key="d13">0.107543127262</data>
    </edge>
    <edge source="44" target="49">
      <data key="d9">0.361502347418</data>
      <data key="d10">0.225837811675</data>
      <data key="d11">1.55204591983</data>
      <data key="d12">20.7430894859</data>
      <data key="d13">0.151629931414</data>
    </edge>
    <edge source="45" target="55">
      <data key="d9">0.704225352113</data>
      <data key="d10">0.447998450191</data>
      <data key="d11">0.0</data>
      <data key="d12">81.5759673485</data>
      <data key="d13">0.123048641896</data>
    </edge>
    <edge source="46" target="75">
      <data key="d9">2.17136150235</data>
      <data key="d10">0.417644557668</data>
      <data key="d11">0.0</data>
      <data key="d12">30.4594535761</data>
      <data key="d13">0.117930302355</data>
    </edge>
    <edge source="46" target="54">
      <data key="d9">0.93896713615</data>
      <data key="d10">0.397849174899</data>
      <data key="d11">3.3980431105</data>
      <data key="d12">27.5347048687</data>
      <data key="d13">0.129782602305</data>
    </edge>
    <edge source="47" target="61">
      <data key="d9">0.603286384977</data>
      <data key="d10">0.418352163691</data>
      <data key="d11">0.0</data>
      <data key="d12">84.9445487965</data>
      <data key="d13">0.119273339611</data>
    </edge>
    <edge source="48" target="52">
      <data key="d9">2.34037558685</data>
      <data key="d10">0.456503411174</data>
      <data key="d11">0.0</data>
      <data key="d12">77.8431147885</data>
      <data key="d13">0.119791141289</data>
    </edge>
    <edge source="48" target="61">
      <data key="d9">4.6220657277</data>
      <data key="d10">0.44328519726</data>
      <data key="d11">11.8340716654</data>
      <data key="d12">104.251660201</data>
      <data key="d13">0.140959947368</data>
    </edge>
    <edge source="49" target="75">
      <data key="d9">7.41784037559</data>
      <data key="d10">0.460119919038</data>
      <data key="d11">0.0</data>
      <data key="d12">34.3528816584</data>
      <data key="d13">0.0694563776309</data>
    </edge>
    <edge source="49" target="57">
      <data key="d9">5.27464788732</data>
      <data key="d10">0.490236378845</data>
      <data key="d11">7.86270651412</data>
      <data key="d12">45.4976334686</data>
      <data key="d13">0.16469117554</data>
    </edge>
    <edge source="50" target="81">
      <data key="d9">1.73708920188</data>
      <data key="d10">0.506843444334</data>
      <data key="d11">0.0</data>
      <data key="d12">64.4505555265</data>
      <data key="d13">0.156162681847</data>
    </edge>
    <edge source="50" target="54">
      <data key="d9">17.3333333333</data>
      <data key="d10">0.349540858593</data>
      <data key="d11">6.37558980826</data>
      <data key="d12">23.2104209643</data>
      <data key="d13">0.186579786634</data>
    </edge>
    <edge source="50" target="55">
      <data key="d9">7.43427230047</data>
      <data key="d10">0.481433228358</data>
      <data key="d11">26.7031889993</data>
      <data key="d12">28.0809268118</data>
      <data key="d13">0.149515675565</data>
    </edge>
    <edge source="51" target="54">
      <data key="d9">1.80516431925</data>
      <data key="d10">0.4540225654</data>
      <data key="d11">4.78249288125</data>
      <data key="d12">39.1142962151</data>
      <data key="d13">0.159801136746</data>
    </edge>
    <edge source="51" target="56">
      <data key="d9">0.692488262911</data>
      <data key="d10">0.493879466785</data>
      <data key="d11">0.0</data>
      <data key="d12">47.0572239517</data>
      <data key="d13">0.190949141495</data>
    </edge>
    <edge source="51" target="60">
      <data key="d9">4.18544600939</data>
      <data key="d10">0.504018139217</data>
      <data key="d11">7.34285597533</data>
      <data key="d12">53.8864309909</data>
      <data key="d13">0.145131950992</data>
    </edge>
    <edge source="52" target="77">
      <data key="d9">1.41784037559</data>
      <data key="d10">0.449372381444</data>
      <data key="d11">0.498875963849</data>
      <data key="d12">38.6871649892</data>
      <data key="d13">0.131222700418</data>
    </edge>
    <edge source="55" target="81">
      <data key="d9">1.47183098592</data>
      <data key="d10">0.304775278404</data>
      <data key="d11">0.0</data>
      <data key="d12">44.8275049971</data>
      <data key="d13">0.169263663973</data>
    </edge>
    <edge source="55" target="57">
      <data key="d9">10.5234741784</data>
      <data key="d10">0.507783703742</data>
      <data key="d11">17.1810294994</data>
      <data key="d12">26.6332393834</data>
      <data key="d13">0.151401798743</data>
    </edge>
    <edge source="55" target="60">
      <data key="d9">0.145539906103</data>
      <data key="d10">0.463500033604</data>
      <data key="d11">0.0</data>
      <data key="d12">38.2919610285</data>
      <data key="d13">0.0939613845195</data>
    </edge>
    <edge source="56" target="67">
      <data key="d9">1.40845070423</data>
      <data key="d10">0.193222787471</data>
      <data key="d11">4.79251347675</data>
      <data key="d12">16.6199054494</data>
      <data key="d13">0.155772890671</data>
    </edge>
    <edge source="57" target="64">
      <data key="d9">0.333333333333</data>
      <data key="d10">0.470811464119</data>
      <data key="d11">2.50799388764</data>
      <data key="d12">70.1193524091</data>
      <data key="d13">0.187005775164</data>
    </edge>
    <edge source="57" target="65">
      <data key="d9">0.74882629108</data>
      <data key="d10">0.471549166994</data>
      <data key="d11">4.36457830291</data>
      <data key="d12">55.9059969908</data>
      <data key="d13">0.185577829078</data>
    </edge>
    <edge source="57" target="60">
      <data key="d9">1.99765258216</data>
      <data key="d10">0.551916469984</data>
      <data key="d11">13.0005039215</data>
      <data key="d12">43.0371088527</data>
      <data key="d13">0.141048982037</data>
    </edge>
    <edge source="57" target="63">
      <data key="d9">0.133802816901</data>
      <data key="d10">0.48230497871</data>
      <data key="d11">4.43421262659</data>
      <data key="d12">57.620729721</data>
      <data key="d13">0.1813519146</data>
    </edge>
    <edge source="58" target="78">
      <data key="d9">14.2112676056</data>
      <data key="d10">0.512084683359</data>
      <data key="d11">9.46483993457</data>
      <data key="d12">39.4477591791</data>
      <data key="d13">0.129351975113</data>
    </edge>
    <edge source="58" target="79">
      <data key="d9">3.96713615023</data>
      <data key="d10">0.516376590994</data>
      <data key="d11">6.97294901721</data>
      <data key="d12">43.3110481704</data>
      <data key="d13">0.147125855932</data>
    </edge>
    <edge source="59" target="67">
      <data key="d9">0.213615023474</data>
      <data key="d10">0.25632468367</data>
      <data key="d11">0.0</data>
      <data key="d12">50.8350018021</data>
      <data key="d13">0.235509685755</data>
    </edge>
    <edge source="59" target="72">
      <data key="d9">2.28169014085</data>
      <data key="d10">0.437193896889</data>
      <data key="d11">7.74768294286</data>
      <data key="d12">31.3998529455</data>
      <data key="d13">0.173734044247</data>
    </edge>
    <edge source="59" target="77">
      <data key="d9">3.55868544601</data>
      <data key="d10">0.332857191563</data>
      <data key="d11">0.0</data>
      <data key="d12">38.8595627311</data>
      <data key="d13">0.0992820948044</data>
    </edge>
    <edge source="59" target="79">
      <data key="d9">8.69718309859</data>
      <data key="d10">0.486569496544</data>
      <data key="d11">4.67498002482</data>
      <data key="d12">47.4908678149</data>
      <data key="d13">0.160729033323</data>
    </edge>
    <edge source="59" target="82">
      <data key="d9">0.0657276995305</data>
      <data key="d10">0.347298556535</data>
      <data key="d11">0.0</data>
      <data key="d12">73.4109518142</data>
      <data key="d13">0.159438342335</data>
    </edge>
    <edge source="60" target="71">
      <data key="d9">2.43896713615</data>
      <data key="d10">0.489313645796</data>
      <data key="d11">7.3274467589</data>
      <data key="d12">31.5500158129</data>
      <data key="d13">0.174914456977</data>
    </edge>
    <edge source="60" target="78">
      <data key="d9">12.234741784</data>
      <data key="d10">0.616410974112</data>
      <data key="d11">6.04463934366</data>
      <data key="d12">47.8003022417</data>
      <data key="d13">0.144622107728</data>
    </edge>
    <edge source="60" target="82">
      <data key="d9">0.518779342723</data>
      <data key="d10">0.379250073042</data>
      <data key="d11">0.0</data>
      <data key="d12">61.0152100285</data>
      <data key="d13">0.176121672194</data>
    </edge>
    <edge source="61" target="77">
      <data key="d9">1.47183098592</data>
      <data key="d10">0.425583720374</data>
      <data key="d11">0.89997864274</data>
      <data key="d12">45.1997547308</data>
      <data key="d13">0.146160774922</data>
    </edge>
    <edge source="61" target="62">
      <data key="d9">2.19718309859</data>
      <data key="d10">0.393204589608</data>
      <data key="d11">1.31992299732</data>
      <data key="d12">14.5872867434</data>
      <data key="d13">0.210992802315</data>
    </edge>
    <edge source="64" target="75">
      <data key="d9">3.80516431925</data>
      <data key="d10">0.494358988642</data>
      <data key="d11">0.400009159639</data>
      <data key="d12">49.227610284</data>
      <data key="d13">0.144018039635</data>
    </edge>
    <edge source="64" target="81">
      <data key="d9">6.3544600939</data>
      <data key="d10">0.403040074906</data>
      <data key="d11">2.89999953522</data>
      <data key="d12">37.1561889255</data>
      <data key="d13">0.187079806798</data>
    </edge>
    <edge source="65" target="75">
      <data key="d9">1.27464788732</data>
      <data key="d10">0.45903466913</data>
      <data key="d11">0.500011443961</data>
      <data key="d12">43.7279531554</data>
      <data key="d13">0.185033982655</data>
    </edge>
    <edge source="66" target="75">
      <data key="d9">3.18075117371</data>
      <data key="d10">0.449574455414</data>
      <data key="d11">38.2944173783</data>
      <data key="d12">28.5461791616</data>
      <data key="d13">0.192361906973</data>
    </edge>
    <edge source="67" target="68">
      <data key="d9">2.17370892019</data>
      <data key="d10">0.408930801031</data>
      <data key="d11">0.0</data>
      <data key="d12">15.9491147696</data>
      <data key="d13">0.170507667827</data>
    </edge>
    <edge source="67" target="70">
      <data key="d9">2.88262910798</data>
      <data key="d10">0.331557640663</data>
      <data key="d11">2.39998912014</data>
      <data key="d12">23.3478687168</data>
      <data key="d13">0.170516160896</data>
    </edge>
    <edge source="68" target="72">
      <data key="d9">1.19483568075</data>
      <data key="d10">0.507504875277</data>
      <data key="d11">0.0</data>
      <data key="d12">53.729922717</data>
      <data key="d13">0.11509983137</data>
    </edge>
    <edge source="68" target="81">
      <data key="d9">4.29577464789</data>
      <data key="d10">0.332442387706</data>
      <data key="d11">4.49781983863</data>
      <data key="d12">17.7888386706</data>
      <data key="d13">0.126358996296</data>
    </edge>
    <edge source="69" target="71">
      <data key="d9">0.678403755869</data>
      <data key="d10">0.187857331901</data>
      <data key="d11">0.0</data>
      <data key="d12">27.5610189038</data>
      <data key="d13">0.115091289642</data>
    </edge>
    <edge source="71" target="75">
      <data key="d9">2.81690140845</data>
      <data key="d10">0.392435396032</data>
      <data key="d11">14.6577024867</data>
      <data key="d12">27.1110612819</data>
      <data key="d13">0.160059485443</data>
    </edge>
    <edge source="71" target="82">
      <data key="d9">1.6338028169</data>
      <data key="d10">0.343654928402</data>
      <data key="d11">2.41844186586</data>
      <data key="d12">19.4012312653</data>
      <data key="d13">0.0863818653152</data>
    </edge>
    <edge source="72" target="75">
      <data key="d9">8.37558685446</data>
      <data key="d10">0.445506561545</data>
      <data key="d11">14.6341852541</data>
      <data key="d12">30.3994947775</data>
      <data key="d13">0.130697063882</data>
    </edge>
    <edge source="73" target="77">
      <data key="d9">0.110328638498</data>
      <data key="d10">0.442989590293</data>
      <data key="d11">0.0</data>
      <data key="d12">32.8877020233</data>
      <data key="d13">0.147631397031</data>
    </edge>
    <edge source="74" target="75">
      <data key="d9">1.0117370892</data>
      <data key="d10">0.534998705787</data>
      <data key="d11">2.90000819501</data>
      <data key="d12">18.2650616322</data>
      <data key="d13">0.0692063795079</data>
    </edge>
    <edge source="74" target="81">
      <data key="d9">3.11971830986</data>
      <data key="d10">0.408398914337</data>
      <data key="d11">0.0</data>
      <data key="d12">21.3940783662</data>
      <data key="d13">0.144240695569</data>
    </edge>
    <edge source="76" target="82">
      <data key="d9">6.86150234742</data>
      <data key="d10">0.333207625164</data>
      <data key="d11">8.46566660023</data>
      <data key="d12">19.3742259817</data>
      <data key="d13">0.142396762794</data>
    </edge>
    <edge source="77" target="80">
      <data key="d9">1.57511737089</data>
      <data key="d10">0.283214234469</data>
      <data key="d11">0.0</data>
      <data key="d12">17.5368241951</data>
      <data key="d13">0.105322922296</data>
    </edge>
    <edge source="77" target="83">
      <data key="d9">0.706572769953</data>
      <data key="d10">0.492924654031</data>
      <data key="d11">0.0</data>
      <data key="d12">32.0675860027</data>
      <data key="d13">0.179767395632</data>
    </edge>
    <edge source="2" target="34">
      <data key="d9">0.328638497653</data>
      <data key="d10">0.347985658714</data>
      <data key="d11">2.2000045863</data>
      <data key="d12">32.8012447666</data>
      <data key="d13">0.136222775594</data>
    </edge>
    <edge source="4" target="34">
      <data key="d9">0.389671361502</data>
      <data key="d10">0.398575402994</data>
      <data key="d11">0.0</data>
      <data key="d12">28.412187695</data>
      <data key="d13">0.135206849847</data>
    </edge>
    <edge source="4" target="11">
      <data key="d9">0.105633802817</data>
      <data key="d10">0.537201510131</data>
      <data key="d11">0.800029755575</data>
      <data key="d12">95.0804289666</data>
      <data key="d13">0.147047619364</data>
    </edge>
    <edge source="4" target="14">
      <data key="d9">0.720657276995</data>
      <data key="d10">0.512990833216</data>
      <data key="d11">0.0</data>
      <data key="d12">76.1949466641</data>
      <data key="d13">0.173956658526</data>
    </edge>
    <edge source="4" target="18">
      <data key="d9">0.0680751173709</data>
      <data key="d10">0.573117522576</data>
      <data key="d11">5.40000528406</data>
      <data key="d12">110.363331477</data>
      <data key="d13">0.105011647735</data>
    </edge>
    <edge source="4" target="39">
      <data key="d9">2.12441314554</data>
      <data key="d10">0.303176959081</data>
      <data key="d11">4.32752870935</data>
      <data key="d12">16.4100706902</data>
      <data key="d13">0.177918450402</data>
    </edge>
    <edge source="6" target="18">
      <data key="d9">1.96009389671</data>
      <data key="d10">0.48282361248</data>
      <data key="d11">1.76130440203</data>
      <data key="d12">70.2600104591</data>
      <data key="d13">0.140347439718</data>
    </edge>
    <edge source="6" target="19">
      <data key="d9">1.74178403756</data>
      <data key="d10">0.492918448041</data>
      <data key="d11">11.4884995479</data>
      <data key="d12">69.018047303</data>
      <data key="d13">0.146188275259</data>
    </edge>
    <edge source="6" target="20">
      <data key="d9">1.220657277</data>
      <data key="d10">0.51390363818</data>
      <data key="d11">3.29576237732</data>
      <data key="d12">76.9283999656</data>
      <data key="d13">0.13890421161</data>
    </edge>
    <edge source="7" target="11">
      <data key="d9">4.06103286385</data>
      <data key="d10">0.453642610713</data>
      <data key="d11">7.09095656728</data>
      <data key="d12">77.1020225183</data>
      <data key="d13">0.193636188316</data>
    </edge>
    <edge source="7" target="14">
      <data key="d9">1.71596244131</data>
      <data key="d10">0.323933572632</data>
      <data key="d11">2.39628738303</data>
      <data key="d12">70.4539946099</data>
      <data key="d13">0.182241376482</data>
    </edge>
    <edge source="7" target="16">
      <data key="d9">1.05399061033</data>
      <data key="d10">0.361101683777</data>
      <data key="d11">3.10001378825</data>
      <data key="d12">75.7364196571</data>
      <data key="d13">0.195395610771</data>
    </edge>
    <edge source="7" target="17">
      <data key="d9">2.15962441315</data>
      <data key="d10">0.443767106656</data>
      <data key="d11">6.04918204479</data>
      <data key="d12">70.7258428306</data>
      <data key="d13">0.110905249596</data>
    </edge>
    <edge source="7" target="18">
      <data key="d9">6.49061032864</data>
      <data key="d10">0.471450210649</data>
      <data key="d11">16.2023123172</data>
      <data key="d12">90.1741844728</data>
      <data key="d13">0.146557855226</data>
    </edge>
    <edge source="7" target="19">
      <data key="d9">0.776995305164</data>
      <data key="d10">0.420979240759</data>
      <data key="d11">1.60280847232</data>
      <data key="d12">88.285995602</data>
      <data key="d13">0.124464390629</data>
    </edge>
    <edge source="8" target="41">
      <data key="d9">0.0117370892019</data>
      <data key="d10">0.468453481407</data>
      <data key="d11">0.0</data>
      <data key="d12">68.5500106811</data>
      <data key="d13">0.199489327209</data>
    </edge>
    <edge source="8" target="38">
      <data key="d9">2.27230046948</data>
      <data key="d10">0.460424924545</data>
      <data key="d11">0.0</data>
      <data key="d12">51.161363854</data>
      <data key="d13">0.137156254485</data>
    </edge>
    <edge source="10" target="40">
      <data key="d9">4.52582159624</data>
      <data key="d10">0.527326906653</data>
      <data key="d11">8.59390334316</data>
      <data key="d12">61.9937648772</data>
      <data key="d13">0.186608135212</data>
    </edge>
    <edge source="10" target="41">
      <data key="d9">0.361502347418</data>
      <data key="d10">0.476797207588</data>
      <data key="d11">8.40999858335</data>
      <data key="d12">57.3766853311</data>
      <data key="d13">0.203293154147</data>
    </edge>
    <edge source="10" target="24">
      <data key="d9">1.55399061033</data>
      <data key="d10">0.551184536246</data>
      <data key="d11">3.0933488271</data>
      <data key="d12">72.7530139918</data>
      <data key="d13">0.150052196086</data>
    </edge>
    <edge source="11" target="40">
      <data key="d9">0.159624413146</data>
      <data key="d10">0.486373674471</data>
      <data key="d11">0.0</data>
      <data key="d12">52.5347085953</data>
      <data key="d13">0.213596389671</data>
    </edge>
    <edge source="11" target="36">
      <data key="d9">0.988262910798</data>
      <data key="d10">0.462479175734</data>
      <data key="d11">1.09999470709</data>
      <data key="d12">34.1879732637</data>
      <data key="d13">0.162770538259</data>
    </edge>
    <edge source="12" target="35">
      <data key="d9">0.173708920188</data>
      <data key="d10">0.0808478194017</data>
      <data key="d11">0.100000380724</data>
      <data key="d12">86.7255396872</data>
      <data key="d13">0.0628136963991</data>
    </edge>
    <edge source="12" target="40">
      <data key="d9">0.546948356808</data>
      <data key="d10">0.620678291282</data>
      <data key="d11">0.10000228991</data>
      <data key="d12">107.030421707</data>
      <data key="d13">0.140927204216</data>
    </edge>
    <edge source="12" target="15">
      <data key="d9">1.81220657277</data>
      <data key="d10">0.494535758773</data>
      <data key="d11">9.40823698127</data>
      <data key="d12">85.5521462098</data>
      <data key="d13">0.169041087243</data>
    </edge>
    <edge source="13" target="40">
      <data key="d9">0.955399061033</data>
      <data key="d10">0.566450414765</data>
      <data key="d11">0.0</data>
      <data key="d12">86.6566220989</data>
      <data key="d13">0.126462630144</data>
    </edge>
    <edge source="13" target="20">
      <data key="d9">2.10798122066</data>
      <data key="d10">0.52346033952</data>
      <data key="d11">4.12642945462</data>
      <data key="d12">63.4403108059</data>
      <data key="d13">0.123320074684</data>
    </edge>
    <edge source="13" target="55">
      <data key="d9">0.0704225352113</data>
      <data key="d10">0.166401172506</data>
      <data key="d11">3.63807722233</data>
      <data key="d12">25.4288898135</data>
      <data key="d13">0.0923316336028</data>
    </edge>
    <edge source="14" target="41">
      <data key="d9">0.0610328638498</data>
      <data key="d10">0.439171363567</data>
      <data key="d11">0.0</data>
      <data key="d12">52.1722206539</data>
      <data key="d13">0.215190225142</data>
    </edge>
    <edge source="14" target="40">
      <data key="d9">2.3896713615</data>
      <data key="d10">0.52262320258</data>
      <data key="d11">4.4702685357</data>
      <data key="d12">43.5936732718</data>
      <data key="d13">0.202686619497</data>
    </edge>
    <edge source="14" target="31">
      <data key="d9">0.100938967136</data>
      <data key="d10">0.482766954827</data>
      <data key="d11">0.0</data>
      <data key="d12">37.3018622426</data>
      <data key="d13">0.120632069387</data>
    </edge>
    <edge source="15" target="41">
      <data key="d9">0.00704225352113</data>
      <data key="d10">0.432934976393</data>
      <data key="d11">0.0</data>
      <data key="d12">55.1333389282</data>
      <data key="d13">0.244526141563</data>
    </edge>
    <edge source="15" target="77">
      <data key="d9">0.464788732394</data>
      <data key="d10">0.307831868087</data>
      <data key="d11">1.5</data>
      <data key="d12">28.2067288973</data>
      <data key="d13">0.255615456397</data>
    </edge>
    <edge source="15" target="21">
      <data key="d9">0.0117370892019</data>
      <data key="d10">0.463295566334</data>
      <data key="d11">0.0</data>
      <data key="d12">17.240004158</data>
      <data key="d13">0.239388106498</data>
    </edge>
    <edge source="15" target="31">
      <data key="d9">0.321596244131</data>
      <data key="d10">0.500643331963</data>
      <data key="d11">0.0999956122568</data>
      <data key="d12">37.861475636</data>
      <data key="d13">0.0863916059369</data>
    </edge>
    <edge source="16" target="41">
      <data key="d9">0.100938967136</data>
      <data key="d10">0.490695485761</data>
      <data key="d11">4.24579876457</data>
      <data key="d12">60.3006636047</data>
      <data key="d13">0.19609876181</data>
    </edge>
    <edge source="17" target="41">
      <data key="d9">0.380281690141</data>
      <data key="d10">0.47643279237</data>
      <data key="d11">6.14227567817</data>
      <data key="d12">46.85730678</data>
      <data key="d13">0.197111836004</data>
    </edge>
    <edge source="17" target="76">
      <data key="d9">0.30985915493</data>
      <data key="d10">0.554575753291</data>
      <data key="d11">0.0</data>
      <data key="d12">58.1273183871</data>
      <data key="d13">0.161056976525</data>
    </edge>
    <edge source="17" target="77">
      <data key="d9">0.0610328638498</data>
      <data key="d10">0.541690088288</data>
      <data key="d11">0.699995025549</data>
      <data key="d12">69.5561179903</data>
      <data key="d13">0.17929290346</data>
    </edge>
    <edge source="17" target="81">
      <data key="d9">0.056338028169</data>
      <data key="d10">0.562898504234</data>
      <data key="d11">0.249446474666</data>
      <data key="d12">48.6494060812</data>
      <data key="d13">0.180801210635</data>
    </edge>
    <edge source="18" target="36">
      <data key="d9">2.63145539906</data>
      <data key="d10">0.461936155955</data>
      <data key="d11">0.0</data>
      <data key="d12">42.7947118511</data>
      <data key="d13">0.0913733900133</data>
    </edge>
    <edge source="22" target="40">
      <data key="d9">0.145539906103</data>
      <data key="d10">0.407560207226</data>
      <data key="d11">0.0</data>
      <data key="d12">48.1482968534</data>
      <data key="d13">0.12989887339</data>
    </edge>
    <edge source="23" target="32">
      <data key="d9">0.769953051643</data>
      <data key="d10">0.475183312162</data>
      <data key="d11">0.0</data>
      <data key="d12">46.4253344884</data>
      <data key="d13">0.149066599011</data>
    </edge>
    <edge source="23" target="34">
      <data key="d9">3.91314553991</data>
      <data key="d10">0.449663574393</data>
      <data key="d11">5.88492368361</data>
      <data key="d12">54.9403674256</data>
      <data key="d13">0.170834161909</data>
    </edge>
    <edge source="24" target="32">
      <data key="d9">0.246478873239</data>
      <data key="d10">0.50357148454</data>
      <data key="d11">0.0</data>
      <data key="d12">32.6378504322</data>
      <data key="d13">0.13254504421</data>
    </edge>
    <edge source="25" target="27">
      <data key="d9">0.544600938967</data>
      <data key="d10">0.345564026763</data>
      <data key="d11">1.88148971247</data>
      <data key="d12">15.6823389788</data>
      <data key="d13">0.0943197225156</data>
    </edge>
    <edge source="26" target="35">
      <data key="d9">0.50234741784</data>
      <data key="d10">0.568162358994</data>
      <data key="d11">1.68534645843</data>
      <data key="d12">18.0695388014</data>
      <data key="d13">0.23009000835</data>
    </edge>
    <edge source="27" target="41">
      <data key="d9">0.225352112676</data>
      <data key="d10">0.176858029123</data>
      <data key="d11">0.0</data>
      <data key="d12">12.3130104896</data>
      <data key="d13">0.0702585886512</data>
    </edge>
    <edge source="28" target="32">
      <data key="d9">0.854460093897</data>
      <data key="d10">0.261150449514</data>
      <data key="d11">0.424268607903</data>
      <data key="d12">24.5883713937</data>
      <data key="d13">0.138176577494</data>
    </edge>
    <edge source="28" target="41">
      <data key="d9">0.769953051643</data>
      <data key="d10">0.212206247285</data>
      <data key="d11">0.500007629336</data>
      <data key="d12">14.3931565381</data>
      <data key="d13">0.0666464788804</data>
    </edge>
    <edge source="28" target="29">
      <data key="d9">0.227699530516</data>
      <data key="d10">0.142670214861</data>
      <data key="d11">0.0</data>
      <data key="d12">16.4132788757</data>
      <data key="d13">0.0596990235295</data>
    </edge>
    <edge source="28" target="40">
      <data key="d9">0.237089201878</data>
      <data key="d10">0.287761723554</data>
      <data key="d11">0.0</data>
      <data key="d12">26.3718671475</data>
      <data key="d13">0.105592714986</data>
    </edge>
    <edge source="30" target="41">
      <data key="d9">2.17370892019</data>
      <data key="d10">0.39171239898</data>
      <data key="d11">0.0</data>
      <data key="d12">19.7870673269</data>
      <data key="d13">0.0915181175328</data>
    </edge>
    <edge source="31" target="33">
      <data key="d9">2.14319248826</data>
      <data key="d10">0.452914336632</data>
      <data key="d11">0.0</data>
      <data key="d12">17.0904571102</data>
      <data key="d13">0.0806084565987</data>
    </edge>
    <edge source="31" target="37">
      <data key="d9">1.16901408451</data>
      <data key="d10">0.427998685289</data>
      <data key="d11">1.07083440155</data>
      <data key="d12">34.3887247471</data>
      <data key="d13">0.107323668741</data>
    </edge>
    <edge source="33" target="37">
      <data key="d9">1.60563380282</data>
      <data key="d10">0.444123772815</data>
      <data key="d11">4.89137660417</data>
      <data key="d12">21.0466801911</data>
      <data key="d13">0.149808330227</data>
    </edge>
    <edge source="33" target="81">
      <data key="d9">0.00234741784038</data>
      <data key="d10">0.434122454736</data>
      <data key="d11">0.0</data>
      <data key="d12">49.3999862671</data>
      <data key="d13">0.224666396684</data>
    </edge>
    <edge source="35" target="79">
      <data key="d9">0.269953051643</data>
      <data key="d10">0.40218005264</data>
      <data key="d11">0.0</data>
      <data key="d12">16.7209865239</data>
      <data key="d13">0.105082473162</data>
    </edge>
    <edge source="35" target="81">
      <data key="d9">0.640845070423</data>
      <data key="d10">0.256826878852</data>
      <data key="d11">9.17727084768</data>
      <data key="d12">28.1300059052</data>
      <data key="d13">0.195729200982</data>
    </edge>
    <edge source="38" target="83">
      <data key="d9">1.64788732394</data>
      <data key="d10">0.181136261789</data>
      <data key="d11">0.0</data>
      <data key="d12">24.3480106554</data>
      <data key="d13">0.134571219795</data>
    </edge>
    <edge source="39" target="76">
      <data key="d9">0.884976525822</data>
      <data key="d10">0.390496710072</data>
      <data key="d11">2.79999542917</data>
      <data key="d12">18.8487317022</data>
      <data key="d13">0.203014764887</data>
    </edge>
    <edge source="45" target="61">
      <data key="d9">0.335680751174</data>
      <data key="d10">0.43821633311</data>
      <data key="d11">0.100006103516</data>
      <data key="d12">119.584173945</data>
      <data key="d13">0.127910350669</data>
    </edge>
    <edge source="46" target="59">
      <data key="d9">0.657276995305</data>
      <data key="d10">0.443287164</data>
      <data key="d11">2.78567735417</data>
      <data key="d12">91.2869750982</data>
      <data key="d13">0.13337653736</data>
    </edge>
    <edge source="46" target="81">
      <data key="d9">0.443661971831</data>
      <data key="d10">0.447937920753</data>
      <data key="d11">0.0</data>
      <data key="d12">93.7887271131</data>
      <data key="d13">0.121429079605</data>
    </edge>
    <edge source="46" target="57">
      <data key="d9">0.307511737089</data>
      <data key="d10">0.565222259261</data>
      <data key="d11">4.20000446864</data>
      <data key="d12">60.9361072165</data>
      <data key="d13">0.0905248651459</data>
    </edge>
    <edge source="46" target="58">
      <data key="d9">1.78403755869</data>
      <data key="d10">0.524296689876</data>
      <data key="d11">8.86829597972</data>
      <data key="d12">72.1749378449</data>
      <data key="d13">0.104685039826</data>
    </edge>
    <edge source="47" target="59">
      <data key="d9">1.12676056338</data>
      <data key="d10">0.489655684182</data>
      <data key="d11">0.0</data>
      <data key="d12">69.3568875795</data>
      <data key="d13">0.1183418733</data>
    </edge>
    <edge source="47" target="71">
      <data key="d9">0.00234741784038</data>
      <data key="d10">0.43193605211</data>
      <data key="d11">0.0</data>
      <data key="d12">86.1999893188</data>
      <data key="d13">0.179399975958</data>
    </edge>
    <edge source="47" target="73">
      <data key="d9">1.07746478873</data>
      <data key="d10">0.362326592914</data>
      <data key="d11">0.0</data>
      <data key="d12">61.563557914</data>
      <data key="d13">0.156880977779</data>
    </edge>
    <edge source="47" target="60">
      <data key="d9">0.56103286385</data>
      <data key="d10">0.484832252424</data>
      <data key="d11">0.0</data>
      <data key="d12">77.163706396</data>
      <data key="d13">0.125515366977</data>
    </edge>
    <edge source="48" target="58">
      <data key="d9">1.84507042254</data>
      <data key="d10">0.544835723522</data>
      <data key="d11">3.98843045754</data>
      <data key="d12">78.0445540615</data>
      <data key="d13">0.105045162333</data>
    </edge>
    <edge source="49" target="59">
      <data key="d9">10.4976525822</data>
      <data key="d10">0.49981494958</data>
      <data key="d11">18.2218479356</data>
      <data key="d12">72.2490733196</data>
      <data key="d13">0.160864804652</data>
    </edge>
    <edge source="49" target="58">
      <data key="d9">0.457746478873</data>
      <data key="d10">0.45899314311</data>
      <data key="d11">0.0</data>
      <data key="d12">75.8203796729</data>
      <data key="d13">0.149586155055</data>
    </edge>
    <edge source="49" target="61">
      <data key="d9">5.82629107981</data>
      <data key="d10">0.475984255981</data>
      <data key="d11">13.5143340372</data>
      <data key="d12">70.9350012261</data>
      <data key="d13">0.147620758061</data>
    </edge>
    <edge source="50" target="58">
      <data key="d9">4.0</data>
      <data key="d10">0.557133330844</data>
      <data key="d11">1.10707011885</data>
      <data key="d12">44.3220180086</data>
      <data key="d13">0.11070795825</data>
    </edge>
    <edge source="52" target="54">
      <data key="d9">1.86854460094</data>
      <data key="d10">0.546604956048</data>
      <data key="d11">5.64837107652</data>
      <data key="d12">50.8883825933</data>
      <data key="d13">0.149307660942</data>
    </edge>
    <edge source="53" target="81">
      <data key="d9">0.99765258216</data>
      <data key="d10">0.611205766971</data>
      <data key="d11">1.41453893608</data>
      <data key="d12">109.600975633</data>
      <data key="d13">0.26176365024</data>
    </edge>
    <edge source="54" target="61">
      <data key="d9">1.41784037559</data>
      <data key="d10">0.533082032059</data>
      <data key="d11">12.110288524</data>
      <data key="d12">71.607641632</data>
      <data key="d13">0.125456399656</data>
    </edge>
    <edge source="56" target="79">
      <data key="d9">1.25352112676</data>
      <data key="d10">0.487848387479</data>
      <data key="d11">0.771724126076</data>
      <data key="d12">41.4813020446</data>
      <data key="d13">0.198016004802</data>
    </edge>
    <edge source="57" target="72">
      <data key="d9">0.12441314554</data>
      <data key="d10">0.368024711433</data>
      <data key="d11">3.22626780349</data>
      <data key="d12">51.3084987815</data>
      <data key="d13">0.234750940889</data>
    </edge>
    <edge source="57" target="73">
      <data key="d9">0.474178403756</data>
      <data key="d10">0.0849191120693</data>
      <data key="d11">0.0</data>
      <data key="d12">35.4086320735</data>
      <data key="d13">0.0201662959345</data>
    </edge>
    <edge source="58" target="67">
      <data key="d9">0.586854460094</data>
      <data key="d10">0.472613563538</data>
      <data key="d11">0.0</data>
      <data key="d12">42.156922466</data>
      <data key="d13">0.237291274457</data>
    </edge>
    <edge source="60" target="62">
      <data key="d9">3.42018779343</data>
      <data key="d10">0.3859642463</data>
      <data key="d11">0.700013162285</data>
      <data key="d12">17.3246187172</data>
      <data key="d13">0.106820772025</data>
    </edge>
    <edge source="63" target="72">
      <data key="d9">0.244131455399</data>
      <data key="d10">0.400777430976</data>
      <data key="d11">2.95084838306</data>
      <data key="d12">27.3681793624</data>
      <data key="d13">0.209256352944</data>
    </edge>
    <edge source="63" target="81">
      <data key="d9">0.431924882629</data>
      <data key="d10">0.263195150039</data>
      <data key="d11">0.0</data>
      <data key="d12">36.1698453748</data>
      <data key="d13">0.126477984409</data>
    </edge>
    <edge source="67" target="75">
      <data key="d9">0.24882629108</data>
      <data key="d10">0.36004447937</data>
      <data key="d11">1.6000022918</data>
      <data key="d12">31.3350779405</data>
      <data key="d13">0.218042687301</data>
    </edge>
    <edge source="67" target="76">
      <data key="d9">0.103286384977</data>
      <data key="d10">0.462133859851</data>
      <data key="d11">0.0</data>
      <data key="d12">16.8666682846</data>
      <data key="d13">0.18010623553</data>
    </edge>
    <edge source="68" target="74">
      <data key="d9">0.0774647887324</data>
      <data key="d10">0.260582537105</data>
      <data key="d11">1.10000229315</data>
      <data key="d12">40.8428573911</data>
      <data key="d13">0.172680005417</data>
    </edge>
    <edge source="72" target="74">
      <data key="d9">2.24647887324</data>
      <data key="d10">0.58540752652</data>
      <data key="d11">3.10000702027</data>
      <data key="d12">20.0449811726</data>
      <data key="d13">0.0831672503634</data>
    </edge>
    <edge source="73" target="78">
      <data key="d9">3.20422535211</data>
      <data key="d10">0.408947131213</data>
      <data key="d11">0.0</data>
      <data key="d12">24.2006875191</data>
      <data key="d13">0.118202021635</data>
    </edge>
    <edge source="78" target="80">
      <data key="d9">1.56807511737</data>
      <data key="d10">0.329640660967</data>
      <data key="d11">4.32460541735</data>
      <data key="d12">18.9575766315</data>
      <data key="d13">0.141909702815</data>
    </edge>
    <edge source="79" target="82">
      <data key="d9">1.24882629108</data>
      <data key="d10">0.673883958296</data>
      <data key="d11">0.0</data>
      <data key="d12">13.4688459595</data>
      <data key="d13">0.206928731619</data>
    </edge>
    <edge source="1" target="10">
      <data key="d9">0.800469483568</data>
      <data key="d10">0.374481201172</data>
      <data key="d11">0.0</data>
      <data key="d12">79.9839647055</data>
      <data key="d13">0.145740279272</data>
    </edge>
    <edge source="6" target="11">
      <data key="d9">0.234741784038</data>
      <data key="d10">0.521236718219</data>
      <data key="d11">8.20460180159</data>
      <data key="d12">72.2028628347</data>
      <data key="d13">0.146014510526</data>
    </edge>
    <edge source="6" target="14">
      <data key="d9">0.340375586854</data>
      <data key="d10">0.53166174663</data>
      <data key="d11">12.9999870887</data>
      <data key="d12">46.0551354273</data>
      <data key="d13">0.13673774962</data>
    </edge>
    <edge source="8" target="15">
      <data key="d9">0.603286384977</data>
      <data key="d10">0.420285776499</data>
      <data key="d11">13.8165187875</data>
      <data key="d12">58.5712626139</data>
      <data key="d13">0.14446621118</data>
    </edge>
    <edge source="8" target="17">
      <data key="d9">1.29107981221</data>
      <data key="d10">0.490323724944</data>
      <data key="d11">4.29451189177</data>
      <data key="d12">64.8028008432</data>
      <data key="d13">0.135303632674</data>
    </edge>
    <edge source="11" target="31">
      <data key="d9">0.0469483568075</data>
      <data key="d10">0.458592389081</data>
      <data key="d11">0.0</data>
      <data key="d12">35.7527284911</data>
      <data key="d13">0.0907422618065</data>
    </edge>
    <edge source="16" target="25">
      <data key="d9">0.129107981221</data>
      <data key="d10">0.510521724306</data>
      <data key="d11">0.199970249109</data>
      <data key="d12">68.3384000687</data>
      <data key="d13">0.136810824955</data>
    </edge>
    <edge source="18" target="33">
      <data key="d9">1.95070422535</data>
      <data key="d10">0.455797359643</data>
      <data key="d11">0.0</data>
      <data key="d12">32.8275253495</data>
      <data key="d13">0.12442212073</data>
    </edge>
    <edge source="18" target="35">
      <data key="d9">2.37323943662</data>
      <data key="d10">0.471023128531</data>
      <data key="d11">9.01887525021</data>
      <data key="d12">38.6899712662</data>
      <data key="d13">0.114780166837</data>
    </edge>
    <edge source="19" target="35">
      <data key="d9">1.18075117371</data>
      <data key="d10">0.526712573943</data>
      <data key="d11">0.0</data>
      <data key="d12">42.6060857921</data>
      <data key="d13">0.0916388608296</data>
    </edge>
    <edge source="20" target="35">
      <data key="d9">1.48356807512</data>
      <data key="d10">0.41231505977</data>
      <data key="d11">0.0</data>
      <data key="d12">28.683240463</data>
      <data key="d13">0.122385824697</data>
    </edge>
    <edge source="27" target="32">
      <data key="d9">0.490610328638</data>
      <data key="d10">0.327652913874</data>
      <data key="d11">0.0</data>
      <data key="d12">21.2143501382</data>
      <data key="d13">0.0839048335581</data>
    </edge>
    <edge source="27" target="29">
      <data key="d9">0.784037558685</data>
      <data key="d10">0.323697288081</data>
      <data key="d11">0.899386581901</data>
      <data key="d12">13.6835638142</data>
      <data key="d13">0.127503555797</data>
    </edge>
    <edge source="27" target="30">
      <data key="d9">0.450704225352</data>
      <data key="d10">0.374748567564</data>
      <data key="d11">0.0</data>
      <data key="d12">22.0312091891</data>
      <data key="d13">0.0728271101591</data>
    </edge>
    <edge source="27" target="31">
      <data key="d9">0.0915492957746</data>
      <data key="d10">0.450444492074</data>
      <data key="d11">0.0</data>
      <data key="d12">49.0852166323</data>
      <data key="d13">0.114531542288</data>
    </edge>
    <edge source="30" target="37">
      <data key="d9">0.417840375587</data>
      <data key="d10">0.518317426954</data>
      <data key="d11">0.0</data>
      <data key="d12">31.877758515</data>
      <data key="d13">0.106909259533</data>
    </edge>
    <edge source="31" target="35">
      <data key="d9">0.429577464789</data>
      <data key="d10">0.554299834976</data>
      <data key="d11">2.26863154723</data>
      <data key="d12">27.824526506</data>
      <data key="d13">0.0760505081513</data>
    </edge>
    <edge source="32" target="35">
      <data key="d9">0.976525821596</data>
      <data key="d10">0.566206075377</data>
      <data key="d11">0.0</data>
      <data key="d12">20.9732667234</data>
      <data key="d13">0.0888824307716</data>
    </edge>
    <edge source="32" target="37">
      <data key="d9">2.01877934272</data>
      <data key="d10">0.465768356561</data>
      <data key="d11">7.19938560031</data>
      <data key="d12">25.616484118</data>
      <data key="d13">0.132481673809</data>
    </edge>
    <edge source="33" target="34">
      <data key="d9">0.680751173709</data>
      <data key="d10">0.36328743865</data>
      <data key="d11">0.0</data>
      <data key="d12">17.9131232633</data>
      <data key="d13">0.164734469004</data>
    </edge>
    <edge source="36" target="42">
      <data key="d9">0.0516431924883</data>
      <data key="d10">0.504964847376</data>
      <data key="d11">0.399982449027</data>
      <data key="d12">46.4717901181</data>
      <data key="d13">0.197506752276</data>
    </edge>
    <edge source="36" target="49">
      <data key="d9">0.0516431924883</data>
      <data key="d10">0.406393097668</data>
      <data key="d11">0.0</data>
      <data key="d12">54.4250133038</data>
      <data key="d13">0.202833397305</data>
    </edge>
    <edge source="36" target="75">
      <data key="d9">0.145539906103</data>
      <data key="d10">0.381535847982</data>
      <data key="d11">0.0</data>
      <data key="d12">42.4180437511</data>
      <data key="d13">0.214413495843</data>
    </edge>
    <edge source="36" target="80">
      <data key="d9">2.95774647887</data>
      <data key="d10">0.0809151176515</data>
      <data key="d11">0.0999994261174</data>
      <data key="d12">15.35178962</data>
      <data key="d13">0.0221819707334</data>
    </edge>
    <edge source="38" target="80">
      <data key="d9">0.631455399061</data>
      <data key="d10">0.268212580213</data>
      <data key="d11">0.0</data>
      <data key="d12">14.6767714444</data>
      <data key="d13">0.0802859142175</data>
    </edge>
    <edge source="38" target="79">
      <data key="d9">1.32394366197</data>
      <data key="d10">0.316215696789</data>
      <data key="d11">0.0</data>
      <data key="d12">20.4089056495</data>
      <data key="d13">0.075911121014</data>
    </edge>
    <edge source="42" target="60">
      <data key="d9">0.157276995305</data>
      <data key="d10">0.434231034536</data>
      <data key="d11">0.0</data>
      <data key="d12">133.052417318</data>
      <data key="d13">0.153703015442</data>
    </edge>
    <edge source="43" target="53">
      <data key="d9">0.0821596244131</data>
      <data key="d10">0.279827286525</data>
      <data key="d11">0.0</data>
      <data key="d12">31.2518956878</data>
      <data key="d13">0.177280064251</data>
    </edge>
    <edge source="45" target="75">
      <data key="d9">0.81220657277</data>
      <data key="d10">0.388770460761</data>
      <data key="d11">3.69999311292</data>
      <data key="d12">32.1412435896</data>
      <data key="d13">0.0632773535091</data>
    </edge>
    <edge source="45" target="59">
      <data key="d9">0.387323943662</data>
      <data key="d10">0.343592181213</data>
      <data key="d11">0.0</data>
      <data key="d12">116.946924263</data>
      <data key="d13">0.147504705337</data>
    </edge>
    <edge source="47" target="65">
      <data key="d9">0.788732394366</data>
      <data key="d10">0.499653514611</data>
      <data key="d11">4.19969837377</data>
      <data key="d12">83.5286085307</data>
      <data key="d13">0.0974944492493</data>
    </edge>
    <edge source="50" target="60">
      <data key="d9">3.10798122066</data>
      <data key="d10">0.489043786521</data>
      <data key="d11">9.47644304065</data>
      <data key="d12">71.2134243058</data>
      <data key="d13">0.161491202824</data>
    </edge>
    <edge source="50" target="64">
      <data key="d9">0.591549295775</data>
      <data key="d10">0.511734672865</data>
      <data key="d11">1.64688784783</data>
      <data key="d12">92.8674566794</data>
      <data key="d13">0.155400203579</data>
    </edge>
    <edge source="50" target="65">
      <data key="d9">1.94131455399</data>
      <data key="d10">0.493396078669</data>
      <data key="d11">1.91230809088</data>
      <data key="d12">72.8411223107</data>
      <data key="d13">0.103374120629</data>
    </edge>
    <edge source="50" target="80">
      <data key="d9">0.0586854460094</data>
      <data key="d10">0.492945244972</data>
      <data key="d11">0.0</data>
      <data key="d12">46.5129625532</data>
      <data key="d13">0.116974663051</data>
    </edge>
    <edge source="51" target="65">
      <data key="d9">2.90375586854</data>
      <data key="d10">0.514022379239</data>
      <data key="d11">0.573500307058</data>
      <data key="d12">67.5895002929</data>
      <data key="d13">0.104342712625</data>
    </edge>
    <edge source="52" target="60">
      <data key="d9">0.0539906103286</data>
      <data key="d10">0.422645990573</data>
      <data key="d11">0.0</data>
      <data key="d12">36.2871449334</data>
      <data key="d13">0.258440238948</data>
    </edge>
    <edge source="53" target="79">
      <data key="d9">0.706572769953</data>
      <data key="d10">0.491524126062</data>
      <data key="d11">0.0</data>
      <data key="d12">46.136695551</data>
      <data key="d13">0.129455108944</data>
    </edge>
    <edge source="54" target="75">
      <data key="d9">2.08685446009</data>
      <data key="d10">0.409486503601</data>
      <data key="d11">2.45357038014</data>
      <data key="d12">24.0343358538</data>
      <data key="d13">0.136316516458</data>
    </edge>
    <edge source="56" target="64">
      <data key="d9">0.673708920188</data>
      <data key="d10">0.34144555551</data>
      <data key="d11">3.05942884845</data>
      <data key="d12">36.4198182233</data>
      <data key="d13">0.20088747532</data>
    </edge>
    <edge source="56" target="73">
      <data key="d9">0.593896713615</data>
      <data key="d10">0.496131840459</data>
      <data key="d11">9.47840005199</data>
      <data key="d12">30.4011204416</data>
      <data key="d13">0.184330743242</data>
    </edge>
    <edge source="56" target="60">
      <data key="d9">2.07276995305</data>
      <data key="d10">0.189111021631</data>
      <data key="d11">3.13807080916</data>
      <data key="d12">31.6024836187</data>
      <data key="d13">0.122427502858</data>
    </edge>
    <edge source="60" target="76">
      <data key="d9">2.20892018779</data>
      <data key="d10">0.427922180798</data>
      <data key="d11">12.0618742416</data>
      <data key="d12">38.5149218213</data>
      <data key="d13">0.190738541458</data>
    </edge>
    <edge source="60" target="77">
      <data key="d9">0.093896713615</data>
      <data key="d10">0.425088601954</data>
      <data key="d11">16.5934201847</data>
      <data key="d12">67.6348515713</data>
      <data key="d13">0.178110583876</data>
    </edge>
    <edge source="64" target="74">
      <data key="d9">0.424882629108</data>
      <data key="d10">0.527640297299</data>
      <data key="d11">0.0</data>
      <data key="d12">45.0549144949</data>
      <data key="d13">0.178105189561</data>
    </edge>
    <edge source="64" target="78">
      <data key="d9">1.67605633803</data>
      <data key="d10">0.487559789806</data>
      <data key="d11">8.13605080322</data>
      <data key="d12">59.9141147647</data>
      <data key="d13">0.123391598059</data>
    </edge>
    <edge source="65" target="73">
      <data key="d9">1.34272300469</data>
      <data key="d10">0.559404807322</data>
      <data key="d11">1.01365358781</data>
      <data key="d12">27.6101519117</data>
      <data key="d13">0.123463037911</data>
    </edge>
    <edge source="65" target="78">
      <data key="d9">0.37558685446</data>
      <data key="d10">0.504555347702</data>
      <data key="d11">0.0</data>
      <data key="d12">55.8821796316</data>
      <data key="d13">0.0741504808261</data>
    </edge>
    <edge source="66" target="69">
      <data key="d9">0.730046948357</data>
      <data key="d10">0.354887323472</data>
      <data key="d11">0.0</data>
      <data key="d12">21.3218660263</data>
      <data key="d13">0.0514299806999</data>
    </edge>
    <edge source="70" target="74">
      <data key="d9">0.300469483568</data>
      <data key="d10">0.225184589624</data>
      <data key="d11">0.0</data>
      <data key="d12">38.9425361438</data>
      <data key="d13">0.141922613097</data>
    </edge>
    <edge source="71" target="78">
      <data key="d9">0.441314553991</data>
      <data key="d10">0.505737390291</data>
      <data key="d11">0.410947635656</data>
      <data key="d12">33.5136727921</data>
      <data key="d13">0.0776250004422</data>
    </edge>
    <edge source="74" target="78">
      <data key="d9">1.57511737089</data>
      <data key="d10">0.547034907605</data>
      <data key="d11">7.20062066688</data>
      <data key="d12">18.7638250375</data>
      <data key="d13">0.0474986296971</data>
    </edge>
    <edge source="81" target="83">
      <data key="d9">2.28169014085</data>
      <data key="d10">0.330047774641</data>
      <data key="d11">4.67626828212</data>
      <data key="d12">14.0048367398</data>
      <data key="d13">0.158508458246</data>
    </edge>
    <edge source="5" target="40">
      <data key="d9">0.0774647887324</data>
      <data key="d10">0.383667951483</data>
      <data key="d11">0.0</data>
      <data key="d12">96.1469700669</data>
      <data key="d13">0.189124157167</data>
    </edge>
    <edge source="6" target="31">
      <data key="d9">0.056338028169</data>
      <data key="d10">0.520384664589</data>
      <data key="d11">0.0</data>
      <data key="d12">65.7798553043</data>
      <data key="d13">0.119784061394</data>
    </edge>
    <edge source="7" target="40">
      <data key="d9">0.0610328638498</data>
      <data key="d10">0.422925256534</data>
      <data key="d11">3.10000994281</data>
      <data key="d12">86.5692305931</data>
      <data key="d13">0.158323493724</data>
    </edge>
    <edge source="9" target="40">
      <data key="d9">0.453051643192</data>
      <data key="d10">0.355395517379</data>
      <data key="d11">0.0</data>
      <data key="d12">57.0591234189</data>
      <data key="d13">0.157572212048</data>
    </edge>
    <edge source="9" target="19">
      <data key="d9">2.7676056338</data>
      <data key="d10">0.529362638232</data>
      <data key="d11">0.0</data>
      <data key="d12">61.8688029037</data>
      <data key="d13">0.144250716326</data>
    </edge>
    <edge source="10" target="31">
      <data key="d9">0.154929577465</data>
      <data key="d10">0.507218152077</data>
      <data key="d11">5.09380267219</data>
      <data key="d12">55.8423929366</data>
      <data key="d13">0.106445168801</data>
    </edge>
    <edge source="11" target="13">
      <data key="d9">0.643192488263</data>
      <data key="d10">0.453903791834</data>
      <data key="d11">0.476980135791</data>
      <data key="d12">54.331212139</data>
      <data key="d13">0.154664643081</data>
    </edge>
    <edge source="11" target="19">
      <data key="d9">0.579812206573</data>
      <data key="d10">0.489590155385</data>
      <data key="d11">0.0</data>
      <data key="d12">27.478631727</data>
      <data key="d13">0.143032763907</data>
    </edge>
    <edge source="16" target="31">
      <data key="d9">0.19014084507</data>
      <data key="d10">0.485332221853</data>
      <data key="d11">1.99185435184</data>
      <data key="d12">44.5717431964</data>
      <data key="d13">0.11802750335</data>
    </edge>
    <edge source="18" target="38">
      <data key="d9">2.82629107981</data>
      <data key="d10">0.513981182495</data>
      <data key="d11">3.54706512106</data>
      <data key="d12">52.0692182533</data>
      <data key="d13">0.165672738975</data>
    </edge>
    <edge source="19" target="36">
      <data key="d9">0.232394366197</data>
      <data key="d10">0.415362603446</data>
      <data key="d11">0.653203644953</data>
      <data key="d12">50.6953682218</data>
      <data key="d13">0.125612588396</data>
    </edge>
    <edge source="19" target="38">
      <data key="d9">0.399061032864</data>
      <data key="d10">0.565103881836</data>
      <data key="d11">0.0</data>
      <data key="d12">55.0310768773</data>
      <data key="d13">0.0976158705581</data>
    </edge>
    <edge source="22" target="37">
      <data key="d9">0.117370892019</data>
      <data key="d10">0.530482734602</data>
      <data key="d11">0.0</data>
      <data key="d12">66.8813206691</data>
      <data key="d13">0.0960632361459</data>
    </edge>
    <edge source="23" target="35">
      <data key="d9">0.037558685446</data>
      <data key="d10">0.494801002213</data>
      <data key="d11">0.0</data>
      <data key="d12">56.3163236501</data>
      <data key="d13">0.157963634218</data>
    </edge>
    <edge source="23" target="37">
      <data key="d9">0.549295774648</data>
      <data key="d10">0.499770331629</data>
      <data key="d11">3.46151042068</data>
      <data key="d12">67.3486969155</data>
      <data key="d13">0.10818853269</data>
    </edge>
    <edge source="24" target="37">
      <data key="d9">0.164319248826</data>
      <data key="d10">0.485316622574</data>
      <data key="d11">0.0</data>
      <data key="d12">61.1665351978</data>
      <data key="d13">0.148545714804</data>
    </edge>
    <edge source="31" target="36">
      <data key="d9">0.075117370892</data>
      <data key="d10">0.415386771636</data>
      <data key="d11">5.47072206816</data>
      <data key="d12">43.8826234273</data>
      <data key="d13">0.125875592219</data>
    </edge>
    <edge source="34" target="39">
      <data key="d9">0.215962441315</data>
      <data key="d10">0.350536028544</data>
      <data key="d11">0.0</data>
      <data key="d12">21.2823822067</data>
      <data key="d13">0.137206838177</data>
    </edge>
    <edge source="38" target="76">
      <data key="d9">0.856807511737</data>
      <data key="d10">0.348077747557</data>
      <data key="d11">1.59999990761</data>
      <data key="d12">17.9067052546</data>
      <data key="d13">0.0816454519399</data>
    </edge>
    <edge source="47" target="52">
      <data key="d9">0.0868544600939</data>
      <data key="d10">0.416205951874</data>
      <data key="d11">0.0</data>
      <data key="d12">78.8210731052</data>
      <data key="d13">0.140866268127</data>
    </edge>
    <edge source="49" target="56">
      <data key="d9">0.826291079812</data>
      <data key="d10">0.50600408876</data>
      <data key="d11">3.3785320873</data>
      <data key="d12">71.9413452501</data>
      <data key="d13">0.149323657206</data>
    </edge>
    <edge source="51" target="66">
      <data key="d9">0.481220657277</data>
      <data key="d10">0.488287206147</data>
      <data key="d11">0.400005341286</data>
      <data key="d12">80.3946696708</data>
      <data key="d13">0.114816129939</data>
    </edge>
    <edge source="51" target="70">
      <data key="d9">0.093896713615</data>
      <data key="d10">0.518612809284</data>
      <data key="d11">0.0</data>
      <data key="d12">84.9923801988</data>
      <data key="d13">0.131877848875</data>
    </edge>
    <edge source="51" target="72">
      <data key="d9">0.338028169014</data>
      <data key="d10">0.458577839097</data>
      <data key="d11">2.06745707974</data>
      <data key="d12">57.7451423796</data>
      <data key="d13">0.188768643143</data>
    </edge>
    <edge source="51" target="73">
      <data key="d9">1.2441314554</data>
      <data key="d10">0.359066446469</data>
      <data key="d11">0.163301496756</data>
      <data key="d12">53.6204393756</data>
      <data key="d13">0.227121838869</data>
    </edge>
    <edge source="54" target="81">
      <data key="d9">0.659624413146</data>
      <data key="d10">0.608339576721</data>
      <data key="d11">0.0</data>
      <data key="d12">85.7386068585</data>
      <data key="d13">0.183374782414</data>
    </edge>
    <edge source="61" target="68">
      <data key="d9">0.0164319248826</data>
      <data key="d10">0.191327985128</data>
      <data key="d11">0.711803286376</data>
      <data key="d12">66.5666571723</data>
      <data key="d13">0.133166719684</data>
    </edge>
    <edge source="61" target="72">
      <data key="d9">0.539906103286</data>
      <data key="d10">0.474598331674</data>
      <data key="d11">0.339931199088</data>
      <data key="d12">29.0711025308</data>
      <data key="d13">0.201928559691</data>
    </edge>
    <edge source="61" target="73">
      <data key="d9">1.97887323944</data>
      <data key="d10">0.460880076828</data>
      <data key="d11">0.0</data>
      <data key="d12">32.7358562918</data>
      <data key="d13">0.231696915436</data>
    </edge>
    <edge source="64" target="82">
      <data key="d9">0.12441314554</data>
      <data key="d10">0.375746344128</data>
      <data key="d11">0.0</data>
      <data key="d12">60.0144504123</data>
      <data key="d13">0.164182357312</data>
    </edge>
    <edge source="68" target="78">
      <data key="d9">0.392018779343</data>
      <data key="d10">0.305540392476</data>
      <data key="d11">0.0</data>
      <data key="d12">22.6281691503</data>
      <data key="d13">0.125464754679</data>
    </edge>
    <edge source="69" target="70">
      <data key="d9">0.490610328638</data>
      <data key="d10">0.270810919293</data>
      <data key="d11">0.0</data>
      <data key="d12">18.7827529813</data>
      <data key="d13">0.0837581777597</data>
    </edge>
    <edge source="72" target="76">
      <data key="d9">0.335680751174</data>
      <data key="d10">0.472804271</data>
      <data key="d11">0.0</data>
      <data key="d12">28.7301866503</data>
      <data key="d13">0.178439269485</data>
    </edge>
    <edge source="72" target="78">
      <data key="d9">1.00938967136</data>
      <data key="d10">0.451802879078</data>
      <data key="d11">14.9083559217</data>
      <data key="d12">34.3555119813</data>
      <data key="d13">0.182587686955</data>
    </edge>
    <edge source="72" target="79">
      <data key="d9">0.0892018779343</data>
      <data key="d10">0.488012198246</data>
      <data key="d11">0.0</data>
      <data key="d12">37.1620836258</data>
      <data key="d13">0.140924891768</data>
    </edge>
    <edge source="72" target="82">
      <data key="d9">0.896713615023</data>
      <data key="d10">0.380105726613</data>
      <data key="d11">0.956846756571</data>
      <data key="d12">47.8095858132</data>
      <data key="d13">0.172586024106</data>
    </edge>
    <edge source="74" target="82">
      <data key="d9">0.492957746479</data>
      <data key="d10">0.41101985075</data>
      <data key="d11">5.39999680696</data>
      <data key="d12">31.6472911777</data>
      <data key="d13">0.150187182466</data>
    </edge>
    <edge source="75" target="80">
      <data key="d9">0.509389671362</data>
      <data key="d10">0.33853662813</data>
      <data key="d11">14.1000058654</data>
      <data key="d12">20.2194517778</data>
      <data key="d13">0.1463808612</data>
    </edge>
    <edge source="79" target="83">
      <data key="d9">0.328638497653</data>
      <data key="d10">0.181964583316</data>
      <data key="d11">0.0</data>
      <data key="d12">21.9944686048</data>
      <data key="d13">0.125306602045</data>
    </edge>
    <edge source="82" target="83">
      <data key="d9">0.589201877934</data>
      <data key="d10">0.340281553943</data>
      <data key="d11">0.0</data>
      <data key="d12">16.8000938497</data>
      <data key="d13">0.198728929724</data>
    </edge>
    <edge source="3" target="8">
      <data key="d9">0.239436619718</data>
      <data key="d10">0.363591846667</data>
      <data key="d11">0.0</data>
      <data key="d12">20.5058914713</data>
      <data key="d13">0.101058036594</data>
    </edge>
    <edge source="5" target="10">
      <data key="d9">1.30751173709</data>
      <data key="d10">0.490399554493</data>
      <data key="d11">5.28394304642</data>
      <data key="d12">39.4624686694</data>
      <data key="d13">0.103089181112</data>
    </edge>
    <edge source="5" target="14">
      <data key="d9">0.0633802816901</data>
      <data key="d10">0.459499380683</data>
      <data key="d11">0.0</data>
      <data key="d12">79.0436981484</data>
      <data key="d13">0.0807378495547</data>
    </edge>
    <edge source="6" target="15">
      <data key="d9">0.159624413146</data>
      <data key="d10">0.4423942589</data>
      <data key="d11">1.01664907617</data>
      <data key="d12">71.2739444591</data>
      <data key="d13">0.112296023221</data>
    </edge>
    <edge source="12" target="39">
      <data key="d9">3.8661971831</data>
      <data key="d10">0.305682815424</data>
      <data key="d11">1.70000360713</data>
      <data key="d12">17.5757258683</data>
      <data key="d13">0.173884748058</data>
    </edge>
    <edge source="14" target="39">
      <data key="d9">1.64084507042</data>
      <data key="d10">0.492920243113</data>
      <data key="d11">0.0</data>
      <data key="d12">44.9683207378</data>
      <data key="d13">0.159729870153</data>
    </edge>
    <edge source="21" target="24">
      <data key="d9">1.08685446009</data>
      <data key="d10">0.326127629702</data>
      <data key="d11">0.99997806525</data>
      <data key="d12">19.53492397</data>
      <data key="d13">0.166970517727</data>
    </edge>
    <edge source="46" target="61">
      <data key="d9">0.302816901408</data>
      <data key="d10">0.422634710631</data>
      <data key="d11">5.29998777856</data>
      <data key="d12">99.0716159301</data>
      <data key="d13">0.154095048623</data>
    </edge>
    <edge source="48" target="76">
      <data key="d9">0.448356807512</data>
      <data key="d10">0.383011656922</data>
      <data key="d11">0.0</data>
      <data key="d12">67.1446979959</data>
      <data key="d13">0.112577055817</data>
    </edge>
    <edge source="52" target="75">
      <data key="d9">0.598591549296</data>
      <data key="d10">0.399168634989</data>
      <data key="d11">1.41773871455</data>
      <data key="d12">32.8440121612</data>
      <data key="d13">0.0843963593742</data>
    </edge>
    <edge source="52" target="79">
      <data key="d9">0.882629107981</data>
      <data key="d10">0.411037162741</data>
      <data key="d11">1.96541723383</data>
      <data key="d12">39.7300058421</data>
      <data key="d13">0.167825613205</data>
    </edge>
    <edge source="53" target="76">
      <data key="d9">0.434272300469</data>
      <data key="d10">0.537629196244</data>
      <data key="d11">0.574431892334</data>
      <data key="d12">91.2901549405</data>
      <data key="d13">0.205401540138</data>
    </edge>
    <edge source="55" target="83">
      <data key="d9">0.0234741784038</data>
      <data key="d10">0.27894152952</data>
      <data key="d11">0.199991224514</data>
      <data key="d12">57.4714322771</data>
      <data key="d13">0.134787096414</data>
    </edge>
    <edge source="58" target="63">
      <data key="d9">0.521126760563</data>
      <data key="d10">0.290500844019</data>
      <data key="d11">3.30756168415</data>
      <data key="d12">38.1094026475</data>
      <data key="d13">0.169753535002</data>
    </edge>
    <edge source="63" target="67">
      <data key="d9">0.12676056338</data>
      <data key="d10">0.139235865962</data>
      <data key="d11">0.699995025549</data>
      <data key="d12">37.507109639</data>
      <data key="d13">0.0827445979142</data>
    </edge>
    <edge source="63" target="70">
      <data key="d9">0.340375586854</data>
      <data key="d10">0.155564030011</data>
      <data key="d11">0.199997902278</data>
      <data key="d12">28.3174704258</data>
      <data key="d13">0.106674495903</data>
    </edge>
    <edge source="63" target="73">
      <data key="d9">0.12676056338</data>
      <data key="d10">0.237199263139</data>
      <data key="d11">0.0</data>
      <data key="d12">43.6567731714</data>
      <data key="d13">0.174512896993</data>
    </edge>
    <edge source="64" target="73">
      <data key="d9">1.70657276995</data>
      <data key="d10">0.3874722194</data>
      <data key="d11">0.0</data>
      <data key="d12">42.651046932</data>
      <data key="d13">0.10913819049</data>
    </edge>
    <edge source="75" target="83">
      <data key="d9">0.138497652582</data>
      <data key="d10">0.192645279566</data>
      <data key="d11">0.0</data>
      <data key="d12">27.4621215397</data>
      <data key="d13">0.111388242674</data>
    </edge>
    <edge source="1" target="11">
      <data key="d9">0.384976525822</data>
      <data key="d10">0.357334081216</data>
      <data key="d11">0.0</data>
      <data key="d12">100.130596002</data>
      <data key="d13">0.0746208675827</data>
    </edge>
    <edge source="1" target="13">
      <data key="d9">0.356807511737</data>
      <data key="d10">0.305392851079</data>
      <data key="d11">0.0999870293744</data>
      <data key="d12">37.0638648052</data>
      <data key="d13">0.136409608633</data>
    </edge>
    <edge source="1" target="14">
      <data key="d9">0.401408450704</data>
      <data key="d10">0.43496457297</data>
      <data key="d11">1.56907595362</data>
      <data key="d12">84.0555199608</data>
      <data key="d13">0.0904037211757</data>
    </edge>
    <edge source="1" target="16">
      <data key="d9">0.119718309859</data>
      <data key="d10">0.383421665367</data>
      <data key="d11">0.0</data>
      <data key="d12">106.35394627</data>
      <data key="d13">0.0959310389188</data>
    </edge>
    <edge source="7" target="20">
      <data key="d9">2.83568075117</data>
      <data key="d10">0.4184902685</data>
      <data key="d11">6.1456498803</data>
      <data key="d12">98.4534741733</data>
      <data key="d13">0.122082169921</data>
    </edge>
    <edge source="10" target="32">
      <data key="d9">0.107981220657</data>
      <data key="d10">0.406625148228</data>
      <data key="d11">0.0</data>
      <data key="d12">55.3492039484</data>
      <data key="d13">0.182426876864</data>
    </edge>
    <edge source="12" target="53">
      <data key="d9">0.1220657277</data>
      <data key="d10">0.475289139093</data>
      <data key="d11">0.0</data>
      <data key="d12">14.1695239279</data>
      <data key="d13">0.32264375585</data>
    </edge>
    <edge source="12" target="54">
      <data key="d9">0.326291079812</data>
      <data key="d10">0.276437131096</data>
      <data key="d11">0.0</data>
      <data key="d12">21.1866197433</data>
      <data key="d13">0.244160201421</data>
    </edge>
    <edge source="13" target="38">
      <data key="d9">0.194835680751</data>
      <data key="d10">0.50613393539</data>
      <data key="d11">0.0</data>
      <data key="d12">41.1559782448</data>
      <data key="d13">0.157037029313</data>
    </edge>
    <edge source="14" target="77">
      <data key="d9">1.01877934272</data>
      <data key="d10">0.405975263413</data>
      <data key="d11">0.0</data>
      <data key="d12">18.8316971788</data>
      <data key="d13">0.321806711146</data>
    </edge>
    <edge source="18" target="27">
      <data key="d9">0.00234741784038</data>
      <data key="d10">0.409756360044</data>
      <data key="d11">0.0</data>
      <data key="d12">94.4000167847</data>
      <data key="d13">0.16539370348</data>
    </edge>
    <edge source="25" target="33">
      <data key="d9">0.12676056338</data>
      <data key="d10">0.447673484071</data>
      <data key="d11">0.0</data>
      <data key="d12">40.9876073797</data>
      <data key="d13">0.0871456021934</data>
    </edge>
    <edge source="26" target="32">
      <data key="d9">0.929577464789</data>
      <data key="d10">0.398142201277</data>
      <data key="d11">3.65443062143</data>
      <data key="d12">19.9431175259</data>
      <data key="d13">0.130217482617</data>
    </edge>
    <edge source="26" target="33">
      <data key="d9">0.0117370892019</data>
      <data key="d10">0.425818679924</data>
      <data key="d11">0.0</data>
      <data key="d12">25.2000031471</data>
      <data key="d13">0.0845820449687</data>
    </edge>
    <edge source="26" target="34">
      <data key="d9">0.223004694836</data>
      <data key="d10">0.382999827268</data>
      <data key="d11">6.30001835896</data>
      <data key="d12">28.9097298686</data>
      <data key="d13">0.135493528768</data>
    </edge>
    <edge source="26" target="39">
      <data key="d9">0.093896713615</data>
      <data key="d10">0.467005958242</data>
      <data key="d11">0.0942776652051</data>
      <data key="d12">31.588637352</data>
      <data key="d13">0.185218454673</data>
    </edge>
    <edge source="42" target="52">
      <data key="d9">0.603286384977</data>
      <data key="d10">0.425551225116</data>
      <data key="d11">2.60515750309</data>
      <data key="d12">100.343436724</data>
      <data key="d13">0.0750485612657</data>
    </edge>
    <edge source="42" target="54">
      <data key="d9">0.319248826291</data>
      <data key="d10">0.33502003298</data>
      <data key="d11">0.0</data>
      <data key="d12">48.2112425686</data>
      <data key="d13">0.070232458348</data>
    </edge>
    <edge source="43" target="75">
      <data key="d9">0.0962441314554</data>
      <data key="d10">0.353949924167</data>
      <data key="d11">0.0</data>
      <data key="d12">46.5950615023</data>
      <data key="d13">0.130847787441</data>
    </edge>
    <edge source="45" target="57">
      <data key="d9">0.0868544600939</data>
      <data key="d10">0.480322375964</data>
      <data key="d11">0.500030516647</data>
      <data key="d12">102.999920563</data>
      <data key="d13">0.0959990079395</data>
    </edge>
    <edge source="45" target="79">
      <data key="d9">0.143192488263</data>
      <data key="d10">0.4400126393</data>
      <data key="d11">0.0</data>
      <data key="d12">41.4511357871</data>
      <data key="d13">0.0778461798641</data>
    </edge>
    <edge source="46" target="79">
      <data key="d9">0.056338028169</data>
      <data key="d10">0.500691287732</data>
      <data key="d11">0.0</data>
      <data key="d12">48.5964899565</data>
      <data key="d13">0.105632937501</data>
    </edge>
    <edge source="47" target="55">
      <data key="d9">0.218309859155</data>
      <data key="d10">0.317516100848</data>
      <data key="d11">0.0</data>
      <data key="d12">54.7714434662</data>
      <data key="d13">0.0939755305463</data>
    </edge>
    <edge source="48" target="80">
      <data key="d9">0.859154929577</data>
      <data key="d10">0.356418770804</data>
      <data key="d11">0.0</data>
      <data key="d12">46.2477647272</data>
      <data key="d13">0.118079107768</data>
    </edge>
    <edge source="49" target="81">
      <data key="d9">0.0657276995305</data>
      <data key="d10">0.478242510841</data>
      <data key="d11">0.0</data>
      <data key="d12">102.953327942</data>
      <data key="d13">0.13934975108</data>
    </edge>
    <edge source="53" target="57">
      <data key="d9">0.169014084507</data>
      <data key="d10">0.460364267737</data>
      <data key="d11">1.82841450282</data>
      <data key="d12">90.3831135592</data>
      <data key="d13">0.129198438387</data>
    </edge>
    <edge source="60" target="68">
      <data key="d9">0.326291079812</data>
      <data key="d10">0.361644031333</data>
      <data key="d11">0.0</data>
      <data key="d12">64.6083683823</data>
      <data key="d13">0.151420606853</data>
    </edge>
    <edge source="61" target="79">
      <data key="d9">1.11737089202</data>
      <data key="d10">0.444001747744</data>
      <data key="d11">0.0</data>
      <data key="d12">48.0535691933</data>
      <data key="d13">0.16343928065</data>
    </edge>
    <edge source="1" target="3">
      <data key="d9">0.328638497653</data>
      <data key="d10">0.232832674395</data>
      <data key="d11">0.0</data>
      <data key="d12">17.0456320576</data>
      <data key="d13">0.13489763248</data>
    </edge>
    <edge source="1" target="41">
      <data key="d9">0.112676056338</data>
      <data key="d10">0.297196140996</data>
      <data key="d11">0.0</data>
      <data key="d12">22.8328725651</data>
      <data key="d13">0.163958211918</data>
    </edge>
    <edge source="2" target="36">
      <data key="d9">0.0328638497653</data>
      <data key="d10">0.332112570067</data>
      <data key="d11">0.0</data>
      <data key="d12">47.6769224314</data>
      <data key="d13">0.134545881855</data>
    </edge>
    <edge source="2" target="37">
      <data key="d9">0.453051643192</data>
      <data key="d10">0.373756940975</data>
      <data key="d11">0.0</data>
      <data key="d12">40.8748372091</data>
      <data key="d13">0.154572115493</data>
    </edge>
    <edge source="4" target="35">
      <data key="d9">0.0258215962441</data>
      <data key="d10">0.611571593678</data>
      <data key="d11">0.0</data>
      <data key="d12">71.0187661648</data>
      <data key="d13">0.20679187324</data>
    </edge>
    <edge source="6" target="24">
      <data key="d9">0.753521126761</data>
      <data key="d10">0.534296728064</data>
      <data key="d11">4.43922799006</data>
      <data key="d12">81.3302298474</data>
      <data key="d13">0.135278680386</data>
    </edge>
    <edge source="7" target="39">
      <data key="d9">0.434272300469</data>
      <data key="d10">0.295134890732</data>
      <data key="d11">1.72717764628e-05</data>
      <data key="d12">41.5300628146</data>
      <data key="d13">0.141392919647</data>
    </edge>
    <edge source="16" target="22">
      <data key="d9">0.0352112676056</data>
      <data key="d10">0.535874123899</data>
      <data key="d11">0.0</data>
      <data key="d12">66.8212547302</data>
      <data key="d13">0.143178865577</data>
    </edge>
    <edge source="17" target="26">
      <data key="d9">0.596244131455</data>
      <data key="d10">0.482587447215</data>
      <data key="d11">6.72572501622</data>
      <data key="d12">43.694020492</data>
      <data key="d13">0.161263477484</data>
    </edge>
    <edge source="18" target="41">
      <data key="d9">0.0516431924883</data>
      <data key="d10">0.462574439713</data>
      <data key="d11">0.0</data>
      <data key="d12">79.4916582562</data>
      <data key="d13">0.149222634777</data>
    </edge>
    <edge source="19" target="41">
      <data key="d9">0.509389671362</data>
      <data key="d10">0.489229193793</data>
      <data key="d11">13.5656505857</data>
      <data key="d12">62.4585968259</data>
      <data key="d13">0.141329892351</data>
    </edge>
    <edge source="20" target="41">
      <data key="d9">0.0258215962441</data>
      <data key="d10">0.353942968078</data>
      <data key="d11">0.0</data>
      <data key="d12">67.3925979049</data>
      <data key="d13">0.134416097417</data>
    </edge>
    <edge source="32" target="83">
      <data key="d9">0.0164319248826</data>
      <data key="d10">0.317949551255</data>
      <data key="d11">0.0</data>
      <data key="d12">27.8166666031</data>
      <data key="d13">0.189294286241</data>
    </edge>
    <edge source="43" target="50">
      <data key="d9">0.769953051643</data>
      <data key="d10">0.376687682501</data>
      <data key="d11">2.60000041081</data>
      <data key="d12">49.7011370661</data>
      <data key="d13">0.113708783326</data>
    </edge>
    <edge source="43" target="47">
      <data key="d9">0.446009389671</data>
      <data key="d10">0.431053191896</data>
      <data key="d11">1.99999809265</data>
      <data key="d12">37.1054663307</data>
      <data key="d13">0.0772124200095</data>
    </edge>
    <edge source="45" target="54">
      <data key="d9">0.633802816901</data>
      <data key="d10">0.423693665072</data>
      <data key="d11">1.96149646346</data>
      <data key="d12">37.8837258483</data>
      <data key="d13">0.0794645294137</data>
    </edge>
    <edge source="48" target="79">
      <data key="d9">1.42488262911</data>
      <data key="d10">0.469428407973</data>
      <data key="d11">0.0</data>
      <data key="d12">48.6027688878</data>
      <data key="d13">0.112722924486</data>
    </edge>
    <edge source="50" target="66">
      <data key="d9">0.323943661972</data>
      <data key="d10">0.480244803882</data>
      <data key="d11">0.0</data>
      <data key="d12">92.7815234386</data>
      <data key="d13">0.145745471666</data>
    </edge>
    <edge source="51" target="64">
      <data key="d9">0.518779342723</data>
      <data key="d10">0.532382476557</data>
      <data key="d11">0.0</data>
      <data key="d12">80.2460913721</data>
      <data key="d13">0.169644054434</data>
    </edge>
    <edge source="54" target="76">
      <data key="d9">0.483568075117</data>
      <data key="d10">0.472519278128</data>
      <data key="d11">0.0</data>
      <data key="d12">54.0766738146</data>
      <data key="d13">0.173352035977</data>
    </edge>
    <edge source="57" target="66">
      <data key="d9">0.169014084507</data>
      <data key="d10">0.474916291598</data>
      <data key="d11">3.72499530288</data>
      <data key="d12">65.8305515562</data>
      <data key="d13">0.112137246583</data>
    </edge>
    <edge source="61" target="83">
      <data key="d9">0.0352112676056</data>
      <data key="d10">0.129861045302</data>
      <data key="d11">0.0</data>
      <data key="d12">28.5342844827</data>
      <data key="d13">0.0412707429529</data>
    </edge>
    <edge source="62" target="78">
      <data key="d9">0.0352112676056</data>
      <data key="d10">0.309851603075</data>
      <data key="d11">1.00000381469</data>
      <data key="d12">58.0444482591</data>
      <data key="d13">0.209002031409</data>
    </edge>
    <edge source="73" target="83">
      <data key="d9">0.1220657277</data>
      <data key="d10">0.433015294436</data>
      <data key="d11">3.00000095367</data>
      <data key="d12">29.1494645149</data>
      <data key="d13">0.171436253978</data>
    </edge>
    <edge source="1" target="38">
      <data key="d9">0.293427230047</data>
      <data key="d10">0.218976549534</data>
      <data key="d11">0.0</data>
      <data key="d12">50.3440508619</data>
      <data key="d13">0.104444917491</data>
    </edge>
    <edge source="8" target="35">
      <data key="d9">0.516431924883</data>
      <data key="d10">0.319447940158</data>
      <data key="d11">2.4239441923</data>
      <data key="d12">44.2289078259</data>
      <data key="d13">0.152389434813</data>
    </edge>
    <edge source="8" target="39">
      <data key="d9">0.0868544600939</data>
      <data key="d10">0.25063477931</data>
      <data key="d11">0.0</data>
      <data key="d12">52.7266648247</data>
      <data key="d13">0.144820328648</data>
    </edge>
    <edge source="12" target="78">
      <data key="d9">0.112676056338</data>
      <data key="d10">0.265750349733</data>
      <data key="d11">0.899382649721</data>
      <data key="d12">39.0673322042</data>
      <data key="d13">0.183592319897</data>
    </edge>
    <edge source="12" target="80">
      <data key="d9">0.180751173709</data>
      <data key="d10">0.116711387634</data>
      <data key="d11">0.0</data>
      <data key="d12">16.7813759217</data>
      <data key="d13">0.0376556161112</data>
    </edge>
    <edge source="13" target="78">
      <data key="d9">0.0234741784038</data>
      <data key="d10">0.38318892808</data>
      <data key="d11">0.0</data>
      <data key="d12">33.7555592855</data>
      <data key="d13">0.28346048067</data>
    </edge>
    <edge source="13" target="54">
      <data key="d9">0.1220657277</data>
      <data key="d10">0.160647215162</data>
      <data key="d11">0.0</data>
      <data key="d12">14.5682781537</data>
      <data key="d13">0.202103513329</data>
    </edge>
    <edge source="14" target="55">
      <data key="d9">0.253521126761</data>
      <data key="d10">0.270517820723</data>
      <data key="d11">1.04986657249</data>
      <data key="d12">13.4705881905</data>
      <data key="d13">0.19734972817</data>
    </edge>
    <edge source="15" target="33">
      <data key="d9">0.0704225352113</data>
      <data key="d10">0.416705720744</data>
      <data key="d11">0.0</data>
      <data key="d12">28.4679790612</data>
      <data key="d13">0.153954821024</data>
    </edge>
    <edge source="17" target="23">
      <data key="d9">0.464788732394</data>
      <data key="d10">0.427653961182</data>
      <data key="d11">0.379458687364</data>
      <data key="d12">53.3563535789</data>
      <data key="d13">0.108906908658</data>
    </edge>
    <edge source="17" target="56">
      <data key="d9">0.0657276995305</data>
      <data key="d10">0.481386670199</data>
      <data key="d11">0.0</data>
      <data key="d12">42.0705896041</data>
      <data key="d13">0.275420562475</data>
    </edge>
    <edge source="20" target="38">
      <data key="d9">0.380281690141</data>
      <data key="d10">0.466278618707</data>
      <data key="d11">0.0</data>
      <data key="d12">52.4474962138</data>
      <data key="d13">0.193157567334</data>
    </edge>
    <edge source="20" target="77">
      <data key="d9">0.00234741784038</data>
      <data key="d10">0.425482384952</data>
      <data key="d11">0.0</data>
      <data key="d12">64.5999832153</data>
      <data key="d13">0.247054062133</data>
    </edge>
    <edge source="21" target="25">
      <data key="d9">0.342723004695</data>
      <data key="d10">0.261376462084</data>
      <data key="d11">0.0</data>
      <data key="d12">26.7937885668</data>
      <data key="d13">0.0860594911058</data>
    </edge>
    <edge source="34" target="76">
      <data key="d9">0.448356807512</data>
      <data key="d10">0.294614544352</data>
      <data key="d11">0.0</data>
      <data key="d12">49.1745204315</data>
      <data key="d13">0.184677260054</data>
    </edge>
    <edge source="34" target="77">
      <data key="d9">0.169014084507</data>
      <data key="d10">0.311144002279</data>
      <data key="d11">0.0</data>
      <data key="d12">56.062083896</data>
      <data key="d13">0.201663198625</data>
    </edge>
    <edge source="35" target="75">
      <data key="d9">0.115023474178</data>
      <data key="d10">0.314439180431</data>
      <data key="d11">2.65847954024</data>
      <data key="d12">53.8167952528</data>
      <data key="d13">0.160240667164</data>
    </edge>
    <edge source="36" target="56">
      <data key="d9">0.453051643192</data>
      <data key="d10">0.5731837624</data>
      <data key="d11">2.39999488194</data>
      <data key="d12">24.3807507286</data>
      <data key="d13">0.280245005965</data>
    </edge>
    <edge source="36" target="58">
      <data key="d9">0.0422535211268</data>
      <data key="d10">0.577251285365</data>
      <data key="d11">6.68954094377</data>
      <data key="d12">61.7791703542</data>
      <data key="d13">0.279017924884</data>
    </edge>
    <edge source="36" target="79">
      <data key="d9">0.075117370892</data>
      <data key="d10">0.488394454673</data>
      <data key="d11">1.13136820307</data>
      <data key="d12">40.1956544406</data>
      <data key="d13">0.239424012142</data>
    </edge>
    <edge source="37" target="53">
      <data key="d9">0.138497652582</data>
      <data key="d10">0.270297107801</data>
      <data key="d11">0.0</data>
      <data key="d12">29.6011499865</data>
      <data key="d13">0.188618974177</data>
    </edge>
    <edge source="37" target="79">
      <data key="d9">0.018779342723</data>
      <data key="d10">0.25727185336</data>
      <data key="d11">0.0</data>
      <data key="d12">32.8000027793</data>
      <data key="d13">0.180081129473</data>
    </edge>
    <edge source="38" target="77">
      <data key="d9">0.171361502347</data>
      <data key="d10">0.265648816475</data>
      <data key="d11">0.10000228991</data>
      <data key="d12">19.6397020862</data>
      <data key="d13">0.154094768764</data>
    </edge>
    <edge source="39" target="53">
      <data key="d9">0.415492957746</data>
      <data key="d10">0.0973377227783</data>
      <data key="d11">0.0</data>
      <data key="d12">16.5825268898</data>
      <data key="d13">0.0346571587557</data>
    </edge>
    <edge source="40" target="77">
      <data key="d9">0.406103286385</data>
      <data key="d10">0.174867991397</data>
      <data key="d11">0.0</data>
      <data key="d12">40.6766254238</data>
      <data key="d13">0.127173446181</data>
    </edge>
    <edge source="40" target="78">
      <data key="d9">0.0164319248826</data>
      <data key="d10">0.322802849536</data>
      <data key="d11">0.0</data>
      <data key="d12">61.1066749573</data>
      <data key="d13">0.213490559173</data>
    </edge>
    <edge source="43" target="49">
      <data key="d9">0.093896713615</data>
      <data key="d10">0.170424695875</data>
      <data key="d11">9.39999516264</data>
      <data key="d12">44.5433354696</data>
      <data key="d13">0.104519727773</data>
    </edge>
    <edge source="47" target="56">
      <data key="d9">0.24882629108</data>
      <data key="d10">0.213870369729</data>
      <data key="d11">1.30002592684</data>
      <data key="d12">79.2151637202</data>
      <data key="d13">0.16268832584</data>
    </edge>
    <edge source="48" target="56">
      <data key="d9">0.298122065728</data>
      <data key="d10">0.216577783748</data>
      <data key="d11">6.7652690227</data>
      <data key="d12">100.747651681</data>
      <data key="d13">0.165270175066</data>
    </edge>
    <edge source="50" target="56">
      <data key="d9">0.394366197183</data>
      <data key="d10">0.385595837761</data>
      <data key="d11">0.800022118978</data>
      <data key="d12">68.7426299564</data>
      <data key="d13">0.164767948245</data>
    </edge>
    <edge source="53" target="80">
      <data key="d9">3.41784037559</data>
      <data key="d10">0.232141762591</data>
      <data key="d11">3.18123105755</data>
      <data key="d12">18.914557476</data>
      <data key="d13">0.133680812731</data>
    </edge>
    <edge source="54" target="80">
      <data key="d9">1.26995305164</data>
      <data key="d10">0.338633058871</data>
      <data key="d11">1.49998760218</data>
      <data key="d12">42.4314054347</data>
      <data key="d13">0.1291509449</data>
    </edge>
    <edge source="54" target="79">
      <data key="d9">0.37558685446</data>
      <data key="d10">0.222583273183</data>
      <data key="d11">0.0</data>
      <data key="d12">39.9097589565</data>
      <data key="d13">0.183539463408</data>
    </edge>
    <edge source="70" target="78">
      <data key="d9">0.767605633803</data>
      <data key="d10">0.20383026315</data>
      <data key="d11">0.0</data>
      <data key="d12">30.7083262806</data>
      <data key="d13">0.0723378185428</data>
    </edge>
    <edge source="73" target="79">
      <data key="d9">1.0234741784</data>
      <data key="d10">0.265266668229</data>
      <data key="d11">0.0</data>
      <data key="d12">26.9477659699</data>
      <data key="d13">0.184458419242</data>
    </edge>
    <edge source="74" target="83">
      <data key="d9">0.0446009389671</data>
      <data key="d10">0.272534876694</data>
      <data key="d11">0.0</data>
      <data key="d12">26.102857072</data>
      <data key="d13">0.176412487704</data>
    </edge>
    <edge source="3" target="36">
      <data key="d9">0.0539906103286</data>
      <data key="d10">0.196564325012</data>
      <data key="d11">7.62939453125e-06</data>
      <data key="d12">44.2027843263</data>
      <data key="d13">0.0876363536268</data>
    </edge>
    <edge source="4" target="38">
      <data key="d9">0.056338028169</data>
      <data key="d10">0.360084923514</data>
      <data key="d11">0.300001148381</data>
      <data key="d12">39.0025636477</data>
      <data key="d13">0.140483379597</data>
    </edge>
    <edge source="4" target="9">
      <data key="d9">0.30985915493</data>
      <data key="d10">0.300205656288</data>
      <data key="d11">0.099979400562</data>
      <data key="d12">54.9342768735</data>
      <data key="d13">0.138998923605</data>
    </edge>
    <edge source="8" target="40">
      <data key="d9">0.145539906103</data>
      <data key="d10">0.486061497738</data>
      <data key="d11">0.0</data>
      <data key="d12">72.7961862911</data>
      <data key="d13">0.132990319774</data>
    </edge>
    <edge source="8" target="19">
      <data key="d9">0.199530516432</data>
      <data key="d10">0.345504059001</data>
      <data key="d11">21.9356031331</data>
      <data key="d12">84.1355308036</data>
      <data key="d13">0.120627815624</data>
    </edge>
    <edge source="9" target="35">
      <data key="d9">1.05164319249</data>
      <data key="d10">0.48131172317</data>
      <data key="d11">1.37090237143</data>
      <data key="d12">32.4870599908</data>
      <data key="d13">0.176312742086</data>
    </edge>
    <edge source="10" target="12">
      <data key="d9">0.260563380282</data>
      <data key="d10">0.362132827441</data>
      <data key="d11">0.0</data>
      <data key="d12">67.4393347335</data>
      <data key="d13">0.136506997475</data>
    </edge>
    <edge source="11" target="35">
      <data key="d9">0.974178403756</data>
      <data key="d10">0.514232949035</data>
      <data key="d11">0.60000038445</data>
      <data key="d12">28.3022986513</data>
      <data key="d13">0.119478429995</data>
    </edge>
    <edge source="12" target="38">
      <data key="d9">0.330985915493</data>
      <data key="d10">0.365557523874</data>
      <data key="d11">0.200008388805</data>
      <data key="d12">42.0336570528</data>
      <data key="d13">0.15114183334</data>
    </edge>
    <edge source="14" target="19">
      <data key="d9">0.565727699531</data>
      <data key="d10">0.45975620406</data>
      <data key="d11">0.0</data>
      <data key="d12">32.0998770524</data>
      <data key="d13">0.125257325122</data>
    </edge>
    <edge source="15" target="38">
      <data key="d9">0.255868544601</data>
      <data key="d10">0.526939426612</data>
      <data key="d11">0.0</data>
      <data key="d12">43.4391454291</data>
      <data key="d13">0.199125835327</data>
    </edge>
    <edge source="15" target="48">
      <data key="d9">0.0258215962441</data>
      <data key="d10">0.334363489566</data>
      <data key="d11">0.0</data>
      <data key="d12">84.2599899292</data>
      <data key="d13">0.200330556451</data>
    </edge>
    <edge source="16" target="23">
      <data key="d9">0.117370892019</data>
      <data key="d10">0.491483684501</data>
      <data key="d11">1.14308667291</data>
      <data key="d12">72.6059573946</data>
      <data key="d13">0.106218396097</data>
    </edge>
    <edge source="22" target="29">
      <data key="d9">0.230046948357</data>
      <data key="d10">0.479662736257</data>
      <data key="d11">0.0</data>
      <data key="d12">25.5061231675</data>
      <data key="d13">0.0894584224785</data>
    </edge>
    <edge source="28" target="31">
      <data key="d9">0.0985915492958</data>
      <data key="d10">0.435410294101</data>
      <data key="d11">1.10001372632</data>
      <data key="d12">61.7063548376</data>
      <data key="d13">0.144796623648</data>
    </edge>
    <edge source="31" target="38">
      <data key="d9">0.100938967136</data>
      <data key="d10">0.525616058746</data>
      <data key="d11">0.419528766532</data>
      <data key="d12">33.7611105389</data>
      <data key="d13">0.137378466873</data>
    </edge>
    <edge source="31" target="41">
      <data key="d9">0.434272300469</data>
      <data key="d10">0.437703434368</data>
      <data key="d11">10.7071952166</data>
      <data key="d12">45.7640749365</data>
      <data key="d13">0.137981321639</data>
    </edge>
    <edge source="36" target="48">
      <data key="d9">0.338028169014</data>
      <data key="d10">0.574565786686</data>
      <data key="d11">1.52587890625e-05</data>
      <data key="d12">51.0569644339</data>
      <data key="d13">0.240055684042</data>
    </edge>
    <edge source="36" target="78">
      <data key="d9">0.798122065728</data>
      <data key="d10">0.409875682143</data>
      <data key="d11">0.0</data>
      <data key="d12">49.314403429</data>
      <data key="d13">0.246306344172</data>
    </edge>
    <edge source="46" target="56">
      <data key="d9">0.075117370892</data>
      <data key="d10">0.457384041647</data>
      <data key="d11">0.0</data>
      <data key="d12">101.139408879</data>
      <data key="d13">0.173076132197</data>
    </edge>
    <edge source="48" target="81">
      <data key="d9">0.490610328638</data>
      <data key="d10">0.422406136383</data>
      <data key="d11">0.0</data>
      <data key="d12">96.2143740471</data>
      <data key="d13">0.165612841073</data>
    </edge>
    <edge source="65" target="74">
      <data key="d9">0.0798122065728</data>
      <data key="d10">0.320930797384</data>
      <data key="d11">1.44529594893</data>
      <data key="d12">32.3580671076</data>
      <data key="d13">0.184687401904</data>
    </edge>
    <edge source="71" target="76">
      <data key="d9">0.0469483568075</data>
      <data key="d10">0.131372195918</data>
      <data key="d11">0.0</data>
      <data key="d12">31.3791621261</data>
      <data key="d13">0.056007530234</data>
    </edge>
    <edge source="74" target="79">
      <data key="d9">0.732394366197</data>
      <data key="d10">0.174771809342</data>
      <data key="d11">0.0</data>
      <data key="d12">21.212668673</data>
      <data key="d13">0.074307871749</data>
    </edge>
    <edge source="1" target="15">
      <data key="d9">0.112676056338</data>
      <data key="d10">0.470505819155</data>
      <data key="d11">0.0</data>
      <data key="d12">107.07883273</data>
      <data key="d13">0.21388661717</data>
    </edge>
    <edge source="1" target="20">
      <data key="d9">0.194835680751</data>
      <data key="d10">0.418528576098</data>
      <data key="d11">0.90002824686</data>
      <data key="d12">117.414589119</data>
      <data key="d13">0.100005781551</data>
    </edge>
    <edge source="4" target="20">
      <data key="d9">0.119718309859</data>
      <data key="d10">0.463320723204</data>
      <data key="d11">0.0</data>
      <data key="d12">105.429325274</data>
      <data key="d13">0.127482700154</data>
    </edge>
    <edge source="5" target="15">
      <data key="d9">0.0328638497653</data>
      <data key="d10">0.440099566352</data>
      <data key="d11">0.0</data>
      <data key="d12">97.0499869452</data>
      <data key="d13">0.220277533917</data>
    </edge>
    <edge source="6" target="35">
      <data key="d9">0.302816901408</data>
      <data key="d10">0.417657816895</data>
      <data key="d11">2.53684435863</data>
      <data key="d12">33.674605408</data>
      <data key="d13">0.13915619413</data>
    </edge>
    <edge source="10" target="22">
      <data key="d9">0.143192488263</data>
      <data key="d10">0.553205527138</data>
      <data key="d11">1.08515535359</data>
      <data key="d12">81.1165772517</data>
      <data key="d13">0.126936837498</data>
    </edge>
    <edge source="17" target="22">
      <data key="d9">0.295774647887</data>
      <data key="d10">0.454560355535</data>
      <data key="d11">7.62939453125e-06</data>
      <data key="d12">46.5122799151</data>
      <data key="d13">0.2104028905</data>
    </edge>
    <edge source="33" target="35">
      <data key="d9">1.49530516432</data>
      <data key="d10">0.586137782506</data>
      <data key="d11">2.5</data>
      <data key="d12">16.8223050166</data>
      <data key="d13">0.0963087806199</data>
    </edge>
    <edge source="35" target="58">
      <data key="d9">0.105633802817</data>
      <data key="d10">0.586399553291</data>
      <data key="d11">5.80408615345</data>
      <data key="d12">61.6625017438</data>
      <data key="d13">0.253628750988</data>
    </edge>
    <edge source="35" target="78">
      <data key="d9">0.0586854460094</data>
      <data key="d10">0.607214636244</data>
      <data key="d11">5.4707367113</data>
      <data key="d12">57.7354211807</data>
      <data key="d13">0.247864172309</data>
    </edge>
    <edge source="36" target="81">
      <data key="d9">0.133802816901</data>
      <data key="d10">0.679297058419</data>
      <data key="d11">3.14380017289</data>
      <data key="d12">35.161155433</data>
      <data key="d13">0.313959994821</data>
    </edge>
    <edge source="37" target="83">
      <data key="d9">0.227699530516</data>
      <data key="d10">0.572866958447</data>
      <data key="d11">1.32193223365</data>
      <data key="d12">23.7562753266</data>
      <data key="d13">0.19001822016</data>
    </edge>
    <edge source="38" target="81">
      <data key="d9">0.0422535211268</data>
      <data key="d10">0.590517344582</data>
      <data key="d11">0.0</data>
      <data key="d12">41.9400002616</data>
      <data key="d13">0.255517045893</data>
    </edge>
    <edge source="39" target="82">
      <data key="d9">0.0211267605634</data>
      <data key="d10">0.325756345476</data>
      <data key="d11">0.0</data>
      <data key="d12">18.3874986172</data>
      <data key="d13">0.170895508895</data>
    </edge>
    <edge source="40" target="56">
      <data key="d9">0.316901408451</data>
      <data key="d10">0.22310047648</data>
      <data key="d11">3.62744920796</data>
      <data key="d12">20.092038276</data>
      <data key="d13">0.128983495</data>
    </edge>
    <edge source="40" target="75">
      <data key="d9">0.0633802816901</data>
      <data key="d10">0.54693284528</data>
      <data key="d11">0.0</data>
      <data key="d12">49.2704758002</data>
      <data key="d13">0.258366737427</data>
    </edge>
    <edge source="42" target="44">
      <data key="d9">0.255868544601</data>
      <data key="d10">0.289258687924</data>
      <data key="d11">0.0</data>
      <data key="d12">23.0187683801</data>
      <data key="d13">0.105106503301</data>
    </edge>
    <edge source="42" target="82">
      <data key="d9">0.18779342723</data>
      <data key="d10">0.316564434024</data>
      <data key="d11">10.5126436191</data>
      <data key="d12">21.5069462856</data>
      <data key="d13">0.065996845548</data>
    </edge>
    <edge source="42" target="79">
      <data key="d9">0.389671361502</data>
      <data key="d10">0.394992353447</data>
      <data key="d11">0.0</data>
      <data key="d12">52.845266696</data>
      <data key="d13">0.144084817723</data>
    </edge>
    <edge source="45" target="47">
      <data key="d9">0.49765258216</data>
      <data key="d10">0.38988722572</data>
      <data key="d11">0.0</data>
      <data key="d12">47.9774480441</data>
      <data key="d13">0.0958417176506</data>
    </edge>
    <edge source="46" target="52">
      <data key="d9">0.0281690140845</data>
      <data key="d10">0.430429369577</data>
      <data key="d11">0.0</data>
      <data key="d12">74.2809506371</data>
      <data key="d13">0.105672287388</data>
    </edge>
    <edge source="46" target="55">
      <data key="d9">0.0610328638498</data>
      <data key="d10">0.436243922489</data>
      <data key="d11">0.199951171875</data>
      <data key="d12">78.6270241119</data>
      <data key="d13">0.11094095212</data>
    </edge>
    <edge source="47" target="72">
      <data key="d9">0.0328638497653</data>
      <data key="d10">0.460175163661</data>
      <data key="d11">0.0</data>
      <data key="d12">70.2925939207</data>
      <data key="d13">0.124192904134</data>
    </edge>
    <edge source="49" target="60">
      <data key="d9">0.199530516432</data>
      <data key="d10">0.42871872351</data>
      <data key="d11">0.0</data>
      <data key="d12">106.61878002</data>
      <data key="d13">0.112773816105</data>
    </edge>
    <edge source="50" target="73">
      <data key="d9">0.300469483568</data>
      <data key="d10">0.5146068326</data>
      <data key="d11">0.0</data>
      <data key="d12">56.3091811904</data>
      <data key="d13">0.124813324657</data>
    </edge>
    <edge source="51" target="67">
      <data key="d9">0.399061032864</data>
      <data key="d10">0.477170801874</data>
      <data key="d11">0.200004579819</data>
      <data key="d12">75.1621420009</data>
      <data key="d13">0.137513990997</data>
    </edge>
    <edge source="51" target="82">
      <data key="d9">0.136150234742</data>
      <data key="d10">0.526652838594</data>
      <data key="d11">0.0</data>
      <data key="d12">54.69822847</data>
      <data key="d13">0.147394934234</data>
    </edge>
    <edge source="53" target="59">
      <data key="d9">1.02816901408</data>
      <data key="d10">0.443371051714</data>
      <data key="d11">3.48403811344</data>
      <data key="d12">106.590232247</data>
      <data key="d13">0.132425465455</data>
    </edge>
    <edge source="53" target="60">
      <data key="d9">0.093896713615</data>
      <data key="d10">0.437299350863</data>
      <data key="d11">0.0</data>
      <data key="d12">120.443678038</data>
      <data key="d13">0.119188415753</data>
    </edge>
    <edge source="53" target="61">
      <data key="d9">1.55164319249</data>
      <data key="d10">0.439539641955</data>
      <data key="d11">10.2181189906</data>
      <data key="d12">98.3588453225</data>
      <data key="d13">0.162808880553</data>
    </edge>
    <edge source="54" target="57">
      <data key="d9">0.215962441315</data>
      <data key="d10">0.438583640723</data>
      <data key="d11">3.60956505064</data>
      <data key="d12">56.2072522753</data>
      <data key="d13">0.152486500767</data>
    </edge>
    <edge source="56" target="72">
      <data key="d9">0.0469483568075</data>
      <data key="d10">0.458209032204</data>
      <data key="d11">0.0</data>
      <data key="d12">37.1523885273</data>
      <data key="d13">0.230267013989</data>
    </edge>
    <edge source="60" target="79">
      <data key="d9">0.643192488263</data>
      <data key="d10">0.538687302661</data>
      <data key="d11">0.0</data>
      <data key="d12">50.4775309141</data>
      <data key="d13">0.112136755647</data>
    </edge>
    <edge source="3" target="7">
      <data key="d9">0.192488262911</data>
      <data key="d10">0.241738746906</data>
      <data key="d11">0.0</data>
      <data key="d12">17.097955276</data>
      <data key="d13">0.110477658339</data>
    </edge>
    <edge source="13" target="35">
      <data key="d9">0.293427230047</data>
      <data key="d10">0.617393172576</data>
      <data key="d11">4.43692279339</data>
      <data key="d12">60.6241919195</data>
      <data key="d13">0.179805723703</data>
    </edge>
    <edge source="13" target="18">
      <data key="d9">0.347417840376</data>
      <data key="d10">0.434196736771</data>
      <data key="d11">0.0</data>
      <data key="d12">86.1030634196</data>
      <data key="d13">0.105128086616</data>
    </edge>
    <edge source="33" target="41">
      <data key="d9">0.272300469484</data>
      <data key="d10">0.382676639182</data>
      <data key="d11">3.55277141868</data>
      <data key="d12">35.0947386363</data>
      <data key="d13">0.146707006744</data>
    </edge>
    <edge source="58" target="62">
      <data key="d9">0.0399061032864</data>
      <data key="d10">0.507605703253</data>
      <data key="d11">0.0</data>
      <data key="d12">42.9435840998</data>
      <data key="d13">0.15527341441</data>
    </edge>
    <edge source="71" target="74">
      <data key="d9">0.319248826291</data>
      <data key="d10">0.363835118612</data>
      <data key="d11">0.43205043849</data>
      <data key="d12">33.5407951983</data>
      <data key="d13">0.115012652351</data>
    </edge>
    <edge source="14" target="80">
      <data key="d9">0.300469483568</data>
      <data key="d10">0.233306456714</data>
      <data key="d11">0.299992555287</data>
      <data key="d12">37.2824335572</data>
      <data key="d13">0.0960344238045</data>
    </edge>
    <edge source="15" target="58">
      <data key="d9">0.018779342723</data>
      <data key="d10">0.284127782396</data>
      <data key="d11">3.97592643642</data>
      <data key="d12">44.7999952316</data>
      <data key="d13">0.191910100211</data>
    </edge>
    <edge source="17" target="83">
      <data key="d9">0.0610328638498</data>
      <data key="d10">0.252764213742</data>
      <data key="d11">0.0</data>
      <data key="d12">34.3280749739</data>
      <data key="d13">0.135711751218</data>
    </edge>
    <edge source="27" target="28">
      <data key="d9">0.075117370892</data>
      <data key="d10">0.267182456123</data>
      <data key="d11">0.0</data>
      <data key="d12">13.2416666803</data>
      <data key="d13">0.0969437391931</data>
    </edge>
    <edge source="63" target="75">
      <data key="d9">0.368544600939</data>
      <data key="d10">0.378627506974</data>
      <data key="d11">3.900024458</data>
      <data key="d12">57.4467558436</data>
      <data key="d13">0.126170213417</data>
    </edge>
    <edge source="66" target="74">
      <data key="d9">0.384976525822</data>
      <data key="d10">0.295934277196</data>
      <data key="d11">0.0</data>
      <data key="d12">34.176514415</data>
      <data key="d13">0.126592699046</data>
    </edge>
    <edge source="20" target="29">
      <data key="d9">0.166666666667</data>
      <data key="d10">0.342909148245</data>
      <data key="d11">2.13540302055</data>
      <data key="d12">28.9141024157</data>
      <data key="d13">0.143972355051</data>
    </edge>
    <edge source="22" target="31">
      <data key="d9">0.0657276995305</data>
      <data key="d10">0.409588540845</data>
      <data key="d11">1.3000068536</data>
      <data key="d12">34.839216352</data>
      <data key="d13">0.150314841071</data>
    </edge>
    <edge source="57" target="67">
      <data key="d9">0.0539906103286</data>
      <data key="d10">0.323463242872</data>
      <data key="d11">0.0</data>
      <data key="d12">66.9887579123</data>
      <data key="d13">0.164299883827</data>
    </edge>
    <edge source="67" target="83">
      <data key="d9">0.093896713615</data>
      <data key="d10">0.109863671389</data>
      <data key="d11">0.0</data>
      <data key="d12">13.7703700831</data>
      <data key="d13">0.0378494210268</data>
    </edge>
    <edge source="13" target="39">
      <data key="d9">0.870892018779</data>
      <data key="d10">0.413874036483</data>
      <data key="d11">0.0</data>
      <data key="d12">36.4232491011</data>
      <data key="d13">0.175410309469</data>
    </edge>
    <edge source="33" target="38">
      <data key="d9">0.382629107981</data>
      <data key="d10">0.540136298877</data>
      <data key="d11">0.300004960556</data>
      <data key="d12">24.531662187</data>
      <data key="d13">0.0894524026854</data>
    </edge>
    <edge source="39" target="81">
      <data key="d9">0.0680751173709</data>
      <data key="d10">0.438764221191</data>
      <data key="d11">0.0</data>
      <data key="d12">28.287777498</data>
      <data key="d13">0.246206199507</data>
    </edge>
    <edge source="39" target="55">
      <data key="d9">0.579812206573</data>
      <data key="d10">0.347124862671</data>
      <data key="d11">0.0</data>
      <data key="d12">33.8943481417</data>
      <data key="d13">0.221567198639</data>
    </edge>
    <edge source="42" target="73">
      <data key="d9">0.0868544600939</data>
      <data key="d10">0.424085989325</data>
      <data key="d11">0.0</data>
      <data key="d12">97.8230695237</data>
      <data key="d13">0.110771238779</data>
    </edge>
    <edge source="42" target="58">
      <data key="d9">0.518779342723</data>
      <data key="d10">0.407919177416</data>
      <data key="d11">2.256096105</data>
      <data key="d12">94.5515942834</data>
      <data key="d13">0.131884529887</data>
    </edge>
    <edge source="43" target="77">
      <data key="d9">0.0586854460094</data>
      <data key="d10">0.391800389145</data>
      <data key="d11">7.89999974891</data>
      <data key="d12">43.7044472588</data>
      <data key="d13">0.121798838327</data>
    </edge>
    <edge source="43" target="81">
      <data key="d9">0.0093896713615</data>
      <data key="d10">0.394770382612</data>
      <data key="d11">0.0</data>
      <data key="d12">118.033335368</data>
      <data key="d13">0.173186289548</data>
    </edge>
    <edge source="43" target="58">
      <data key="d9">0.0985915492958</data>
      <data key="d10">0.420541155286</data>
      <data key="d11">0.0</data>
      <data key="d12">93.1721620994</data>
      <data key="d13">0.13335969361</data>
    </edge>
    <edge source="2" target="11">
      <data key="d9">0.0727699530516</data>
      <data key="d10">0.319508876672</data>
      <data key="d11">0.573476956679</data>
      <data key="d12">102.335284975</data>
      <data key="d13">0.102823083401</data>
    </edge>
    <edge source="4" target="13">
      <data key="d9">0.636150234742</data>
      <data key="d10">0.703192506548</data>
      <data key="d11">7.33415487885</data>
      <data key="d12">33.3329171447</data>
      <data key="d13">0.12978430614</data>
    </edge>
    <edge source="9" target="41">
      <data key="d9">0.150234741784</data>
      <data key="d10">0.505961499895</data>
      <data key="d11">0.0</data>
      <data key="d12">50.7577980042</data>
      <data key="d13">0.197878976928</data>
    </edge>
    <edge source="12" target="42">
      <data key="d9">0.0164319248826</data>
      <data key="d10">0.502427205552</data>
      <data key="d11">0.0</data>
      <data key="d12">27.4999992371</data>
      <data key="d13">0.253482138402</data>
    </edge>
    <edge source="15" target="56">
      <data key="d9">0.363849765258</data>
      <data key="d10">0.0704386940709</data>
      <data key="d11">0.0</data>
      <data key="d12">13.2938267892</data>
      <data key="d13">0.0518686638962</data>
    </edge>
    <edge source="25" target="35">
      <data key="d9">0.0492957746479</data>
      <data key="d10">0.201064553979</data>
      <data key="d11">0.0</data>
      <data key="d12">36.7529427584</data>
      <data key="d13">0.140846136632</data>
    </edge>
    <edge source="30" target="35">
      <data key="d9">0.0399061032864</data>
      <data key="d10">0.159043602827</data>
      <data key="d11">0.600006568396</data>
      <data key="d12">31.9208411376</data>
      <data key="d13">0.121146171982</data>
    </edge>
    <edge source="32" target="38">
      <data key="d9">0.328638497653</data>
      <data key="d10">0.151717018663</data>
      <data key="d11">0.993318688863</data>
      <data key="d12">27.3473688893</data>
      <data key="d13">0.108034282222</data>
    </edge>
    <edge source="45" target="51">
      <data key="d9">0.194835680751</data>
      <data key="d10">0.27018114006</data>
      <data key="d11">0.0</data>
      <data key="d12">85.4380948571</data>
      <data key="d13">0.171237432624</data>
    </edge>
    <edge source="48" target="60">
      <data key="d9">0.823943661972</data>
      <data key="d10">0.40274107938</data>
      <data key="d11">0.300014496989</data>
      <data key="d12">111.595835213</data>
      <data key="d13">0.160983046248</data>
    </edge>
    <edge source="65" target="79">
      <data key="d9">0.0093896713615</data>
      <data key="d10">0.250292139316</data>
      <data key="d11">0.0</data>
      <data key="d12">46.4333381653</data>
      <data key="d13">0.209922857068</data>
    </edge>
    <edge source="66" target="76">
      <data key="d9">0.100938967136</data>
      <data key="d10">0.221540105911</data>
      <data key="d11">0.0</data>
      <data key="d12">28.4333361626</data>
      <data key="d13">0.118294429512</data>
    </edge>
    <edge source="70" target="76">
      <data key="d9">0.0586854460094</data>
      <data key="d10">0.18769614535</data>
      <data key="d11">0.300004960556</data>
      <data key="d12">37.9447683244</data>
      <data key="d13">0.106138917166</data>
    </edge>
    <edge source="5" target="39">
      <data key="d9">0.147887323944</data>
      <data key="d10">0.229102637178</data>
      <data key="d11">0.0</data>
      <data key="d12">32.6746379133</data>
      <data key="d13">0.15015052025</data>
    </edge>
    <edge source="5" target="19">
      <data key="d9">0.260563380282</data>
      <data key="d10">0.417458797323</data>
      <data key="d11">0.0</data>
      <data key="d12">90.8507302989</data>
      <data key="d13">0.187089811179</data>
    </edge>
    <edge source="10" target="23">
      <data key="d9">0.485915492958</data>
      <data key="d10">0.353395070593</data>
      <data key="d11">4.89997102379</data>
      <data key="d12">86.972659922</data>
      <data key="d13">0.183187948642</data>
    </edge>
    <edge source="13" target="24">
      <data key="d9">0.0422535211268</data>
      <data key="d10">0.304893692334</data>
      <data key="d11">0.0</data>
      <data key="d12">91.3562536239</data>
      <data key="d13">0.167647216651</data>
    </edge>
    <edge source="20" target="32">
      <data key="d9">0.316901408451</data>
      <data key="d10">0.315829970081</data>
      <data key="d11">0.0</data>
      <data key="d12">41.8163799578</data>
      <data key="d13">0.197836407486</data>
    </edge>
    <edge source="26" target="37">
      <data key="d9">0.0164319248826</data>
      <data key="d10">0.430487538727</data>
      <data key="d11">0.0</data>
      <data key="d12">48.999991258</data>
      <data key="d13">0.167505283982</data>
    </edge>
    <edge source="26" target="41">
      <data key="d9">0.112676056338</data>
      <data key="d10">0.311881467009</data>
      <data key="d11">2.77624240934</data>
      <data key="d12">22.0785736357</data>
      <data key="d13">0.167968818469</data>
    </edge>
    <edge source="35" target="54">
      <data key="d9">0.018779342723</data>
      <data key="d10">0.197622556944</data>
      <data key="d11">0.0</data>
      <data key="d12">15.5600046158</data>
      <data key="d13">0.216122343492</data>
    </edge>
    <edge source="46" target="80">
      <data key="d9">0.0657276995305</data>
      <data key="d10">0.300092663285</data>
      <data key="d11">0.0</data>
      <data key="d12">36.54316081</data>
      <data key="d13">0.131421896208</data>
    </edge>
    <edge source="50" target="67">
      <data key="d9">0.143192488263</data>
      <data key="d10">0.345044210889</data>
      <data key="d11">6.58372616875</data>
      <data key="d12">77.7877406991</data>
      <data key="d13">0.195117135319</data>
    </edge>
    <edge source="50" target="72">
      <data key="d9">0.100938967136</data>
      <data key="d10">0.310544975436</data>
      <data key="d11">0.0</data>
      <data key="d12">60.5885446231</data>
      <data key="d13">0.178522402982</data>
    </edge>
    <edge source="51" target="63">
      <data key="d9">0.326291079812</data>
      <data key="d10">0.534233312813</data>
      <data key="d11">0.0</data>
      <data key="d12">65.379788324</data>
      <data key="d13">0.105752730849</data>
    </edge>
    <edge source="53" target="58">
      <data key="d9">0.117370892019</data>
      <data key="d10">0.281037274529</data>
      <data key="d11">5.79998021616</data>
      <data key="d12">102.275434206</data>
      <data key="d13">0.169844534138</data>
    </edge>
    <edge source="1" target="53">
      <data key="d9">0.0117370892019</data>
      <data key="d10">0.489338344998</data>
      <data key="d11">0.0</data>
      <data key="d12">29.8749947548</data>
      <data key="d13">0.179593342608</data>
    </edge>
    <edge source="2" target="14">
      <data key="d9">0.0117370892019</data>
      <data key="d10">0.420852800801</data>
      <data key="d11">0.0</data>
      <data key="d12">90.5999798245</data>
      <data key="d13">0.125604299249</data>
    </edge>
    <edge source="2" target="18">
      <data key="d9">0.143192488263</data>
      <data key="d10">0.364829021059</data>
      <data key="d11">2.13123334802</data>
      <data key="d12">111.900359131</data>
      <data key="d13">0.122635635776</data>
    </edge>
    <edge source="2" target="20">
      <data key="d9">0.0516431924883</data>
      <data key="d10">0.3701347558</data>
      <data key="d11">0.700004583582</data>
      <data key="d12">120.623944283</data>
      <data key="d13">0.136194549971</data>
    </edge>
    <edge source="4" target="40">
      <data key="d9">0.0774647887324</data>
      <data key="d10">0.626553497578</data>
      <data key="d11">0.0</data>
      <data key="d12">116.571384875</data>
      <data key="d13">0.120367481368</data>
    </edge>
    <edge source="8" target="77">
      <data key="d9">0.0328638497653</data>
      <data key="d10">0.531011154663</data>
      <data key="d11">0.0</data>
      <data key="d12">54.5533331553</data>
      <data key="d13">0.232395746053</data>
    </edge>
    <edge source="50" target="63">
      <data key="d9">0.37323943662</data>
      <data key="d10">0.448340135784</data>
      <data key="d11">10.0227792311</data>
      <data key="d12">82.1804623302</data>
      <data key="d13">0.177278972951</data>
    </edge>
    <edge source="12" target="17">
      <data key="d9">0.0117370892019</data>
      <data key="d10">0.473907172486</data>
      <data key="d11">0.0</data>
      <data key="d12">93.1999954224</data>
      <data key="d13">0.185387690481</data>
    </edge>
    <edge source="15" target="32">
      <data key="d9">0.0610328638498</data>
      <data key="d10">0.453597680846</data>
      <data key="d11">0.0</data>
      <data key="d12">42.9719313237</data>
      <data key="d13">0.218237215544</data>
    </edge>
    <edge source="35" target="59">
      <data key="d9">0.0399061032864</data>
      <data key="d10">0.564875513846</data>
      <data key="d11">0.618234832232</data>
      <data key="d12">60.509331309</data>
      <data key="d13">0.260007095025</data>
    </edge>
    <edge source="45" target="56">
      <data key="d9">0.239436619718</data>
      <data key="d10">0.545230654062</data>
      <data key="d11">0.0</data>
      <data key="d12">102.052782896</data>
      <data key="d13">0.168151506364</data>
    </edge>
    <edge source="61" target="74">
      <data key="d9">0.213615023474</data>
      <data key="d10">0.55154881141</data>
      <data key="d11">0.233241455404</data>
      <data key="d12">34.5287515288</data>
      <data key="d13">0.0460732647168</data>
    </edge>
    <edge source="7" target="35">
      <data key="d9">0.12676056338</data>
      <data key="d10">0.330181405351</data>
      <data key="d11">1.39285194305</data>
      <data key="d12">57.9366298542</data>
      <data key="d13">0.15619583222</data>
    </edge>
    <edge source="12" target="76">
      <data key="d9">0.0140845070423</data>
      <data key="d10">0.136020317763</data>
      <data key="d11">0.400003422782</data>
      <data key="d12">43.874997139</data>
      <data key="d13">0.0545404167842</data>
    </edge>
    <edge source="15" target="78">
      <data key="d9">0.0117370892019</data>
      <data key="d10">0.303405905162</data>
      <data key="d11">1.98682852624</data>
      <data key="d12">41.075017929</data>
      <data key="d13">0.168334565922</data>
    </edge>
    <edge source="15" target="30">
      <data key="d9">0.018779342723</data>
      <data key="d10">0.169082559185</data>
      <data key="d11">0.400004391348</data>
      <data key="d12">36.4499985377</data>
      <data key="d13">0.0840072972934</data>
    </edge>
    <edge source="29" target="35">
      <data key="d9">0.0821596244131</data>
      <data key="d10">0.117620352413</data>
      <data key="d11">3.02140714961</data>
      <data key="d12">37.1763931204</data>
      <data key="d13">0.0600149729259</data>
    </edge>
    <edge source="30" target="38">
      <data key="d9">0.0093896713615</data>
      <data key="d10">0.115893117587</data>
      <data key="d11">0.0</data>
      <data key="d12">32.750005722</data>
      <data key="d13">0.0376468666674</data>
    </edge>
    <edge source="33" target="36">
      <data key="d9">0.107981220657</data>
      <data key="d10">0.500656427962</data>
      <data key="d11">0.0</data>
      <data key="d12">15.1764292921</data>
      <data key="d13">0.125894272928</data>
    </edge>
    <edge source="36" target="45">
      <data key="d9">0.0352112676056</data>
      <data key="d10">0.226545494577</data>
      <data key="d11">5.00322517646</data>
      <data key="d12">29.9095310484</data>
      <data key="d13">0.16085554485</data>
    </edge>
    <edge source="36" target="46">
      <data key="d9">0.105633802817</data>
      <data key="d10">0.386516509185</data>
      <data key="d11">0.0</data>
      <data key="d12">48.1746290419</data>
      <data key="d13">0.178832688702</data>
    </edge>
    <edge source="42" target="76">
      <data key="d9">0.0798122065728</data>
      <data key="d10">0.290464085641</data>
      <data key="d11">0.0</data>
      <data key="d12">78.0977312146</data>
      <data key="d13">0.108251428578</data>
    </edge>
    <edge source="58" target="82">
      <data key="d9">0.0539906103286</data>
      <data key="d10">0.140291631387</data>
      <data key="d11">0.10000228991</data>
      <data key="d12">60.144449234</data>
      <data key="d13">0.100147745247</data>
    </edge>
    <edge source="64" target="79">
      <data key="d9">0.0352112676056</data>
      <data key="d10">0.200702424143</data>
      <data key="d11">0.0</data>
      <data key="d12">55.0124998093</data>
      <data key="d13">0.11965569131</data>
    </edge>
    <edge source="66" target="79">
      <data key="d9">0.0211267605634</data>
      <data key="d10">0.120236024162</data>
      <data key="d11">0.89999960396</data>
      <data key="d12">50.5500098864</data>
      <data key="d13">0.0614512475247</data>
    </edge>
    <edge source="66" target="83">
      <data key="d9">0.00469483568075</data>
      <data key="d10">0.104200719818</data>
      <data key="d11">0.0</data>
      <data key="d12">27.9999980926</data>
      <data key="d13">0.0319740266872</data>
    </edge>
    <edge source="12" target="55">
      <data key="d9">0.150234741784</data>
      <data key="d10">0.171122405108</data>
      <data key="d11">0.0</data>
      <data key="d12">52.131669628</data>
      <data key="d13">0.0852967019589</data>
    </edge>
    <edge source="18" target="29">
      <data key="d9">0.469483568075</data>
      <data key="d10">0.26006746794</data>
      <data key="d11">0.0</data>
      <data key="d12">37.7418617504</data>
      <data key="d13">0.189103839564</data>
    </edge>
    <edge source="19" target="27">
      <data key="d9">0.119718309859</data>
      <data key="d10">0.476762656838</data>
      <data key="d11">0.0</data>
      <data key="d12">64.7349872589</data>
      <data key="d13">0.131114715005</data>
    </edge>
    <edge source="19" target="28">
      <data key="d9">0.0446009389671</data>
      <data key="d10">0.465745301419</data>
      <data key="d11">0.25980842926</data>
      <data key="d12">74.6018591987</data>
      <data key="d13">0.137078939015</data>
    </edge>
    <edge source="54" target="58">
      <data key="d9">0.0821596244131</data>
      <data key="d10">0.454219342116</data>
      <data key="d11">0.0</data>
      <data key="d12">83.167855558</data>
      <data key="d13">0.150140782524</data>
    </edge>
    <edge source="58" target="68">
      <data key="d9">0.037558685446</data>
      <data key="d10">0.40064122768</data>
      <data key="d11">0.0</data>
      <data key="d12">75.0592560945</data>
      <data key="d13">0.138292499337</data>
    </edge>
    <edge source="1" target="17">
      <data key="d9">0.347417840376</data>
      <data key="d10">0.531577099116</data>
      <data key="d11">3.25268785885</data>
      <data key="d12">91.6902386533</data>
      <data key="d13">0.133750528705</data>
    </edge>
    <edge source="34" target="75">
      <data key="d9">0.0164319248826</data>
      <data key="d10">0.385354259027</data>
      <data key="d11">0.0</data>
      <data key="d12">61.746664683</data>
      <data key="d13">0.21677506545</data>
    </edge>
    <edge source="42" target="56">
      <data key="d9">0.117370892019</data>
      <data key="d10">0.455088911906</data>
      <data key="d11">0.0</data>
      <data key="d12">117.389459919</data>
      <data key="d13">0.0886097564192</data>
    </edge>
    <edge source="55" target="73">
      <data key="d9">0.0774647887324</data>
      <data key="d10">0.429588515052</data>
      <data key="d11">0.70001793055</data>
      <data key="d12">37.2907649868</data>
      <data key="d13">0.186387845737</data>
    </edge>
    <edge source="62" target="70">
      <data key="d9">0.0117370892019</data>
      <data key="d10">0.488808514779</data>
      <data key="d11">0.0</data>
      <data key="d12">33.6399902344</data>
      <data key="d13">0.189777231574</data>
    </edge>
    <edge source="1" target="40">
      <data key="d9">0.0258215962441</data>
      <data key="d10">0.605842508566</data>
      <data key="d11">0.700038919048</data>
      <data key="d12">114.33332861</data>
      <data key="d13">0.192072796798</data>
    </edge>
    <edge source="4" target="10">
      <data key="d9">0.093896713615</data>
      <data key="d10">0.375755079563</data>
      <data key="d11">0.0</data>
      <data key="d12">78.4871250826</data>
      <data key="d13">0.0749790975979</data>
    </edge>
    <edge source="10" target="33">
      <data key="d9">0.0422535211268</data>
      <data key="d10">0.493806812375</data>
      <data key="d11">5.31601159217</data>
      <data key="d12">36.915835611</data>
      <data key="d13">0.144720469392</data>
    </edge>
    <edge source="16" target="26">
      <data key="d9">0.0399061032864</data>
      <data key="d10">0.347366857165</data>
      <data key="d11">0.599990847637</data>
      <data key="d12">70.0805490282</data>
      <data key="d13">0.171475323656</data>
    </edge>
    <edge source="45" target="82">
      <data key="d9">0.037558685446</data>
      <data key="d10">0.158880233765</data>
      <data key="d11">0.0</data>
      <data key="d12">22.5166693528</data>
      <data key="d13">0.0436267644211</data>
    </edge>
    <edge source="54" target="60">
      <data key="d9">0.0492957746479</data>
      <data key="d10">0.403895531428</data>
      <data key="d11">0.0</data>
      <data key="d12">89.6338374205</data>
      <data key="d13">0.0751928977507</data>
    </edge>
    <edge source="65" target="76">
      <data key="d9">0.0610328638498</data>
      <data key="d10">0.404635865485</data>
      <data key="d11">0.0</data>
      <data key="d12">35.0514688492</data>
      <data key="d13">0.170112217257</data>
    </edge>
    <edge source="65" target="82">
      <data key="d9">0.0234741784038</data>
      <data key="d10">0.37214910573</data>
      <data key="d11">0.0</data>
      <data key="d12">54.3375043869</data>
      <data key="d13">0.167082700298</data>
    </edge>
    <edge source="14" target="56">
      <data key="d9">0.0258215962441</data>
      <data key="d10">0.601628209504</data>
      <data key="d11">0.0</data>
      <data key="d12">22.5625020663</data>
      <data key="d13">0.15871383492</data>
    </edge>
    <edge source="9" target="24">
      <data key="d9">0.342723004695</data>
      <data key="d10">0.457714236306</data>
      <data key="d11">4.05049194362</data>
      <data key="d12">74.0922987166</data>
      <data key="d13">0.160175143628</data>
    </edge>
    <edge source="24" target="28">
      <data key="d9">0.00234741784038</data>
      <data key="d10">0.284061370555</data>
      <data key="d11">0.0</data>
      <data key="d12">61.9999885559</data>
      <data key="d13">0.192413684744</data>
    </edge>
    <edge source="35" target="53">
      <data key="d9">0.0399061032864</data>
      <data key="d10">0.241164444084</data>
      <data key="d11">0.0</data>
      <data key="d12">38.1169201484</data>
      <data key="d13">0.121952223485</data>
    </edge>
    <edge source="43" target="51">
      <data key="d9">0.246478873239</data>
      <data key="d10">0.38736474423</data>
      <data key="d11">0.0</data>
      <data key="d12">75.700423536</data>
      <data key="d13">0.158543411628</data>
    </edge>
    <edge source="51" target="71">
      <data key="d9">0.0093896713615</data>
      <data key="d10">0.397178085862</data>
      <data key="d11">0.0</data>
      <data key="d12">101.000007629</data>
      <data key="d13">0.17703895656</data>
    </edge>
    <edge source="54" target="67">
      <data key="d9">0.0234741784038</data>
      <data key="d10">0.718657998478</data>
      <data key="d11">0.0</data>
      <data key="d12">102.59333547</data>
      <data key="d13">0.146982355031</data>
    </edge>
    <edge source="1" target="77">
      <data key="d9">0.103286384977</data>
      <data key="d10">0.377303523721</data>
      <data key="d11">0.0</data>
      <data key="d12">41.4138572657</data>
      <data key="d13">0.214749799141</data>
    </edge>
    <edge source="5" target="78">
      <data key="d9">0.00234741784038</data>
      <data key="d10">0.312474731445</data>
      <data key="d11">0.0</data>
      <data key="d12">74.8000259399</data>
      <data key="d13">0.209399801275</data>
    </edge>
    <edge source="5" target="77">
      <data key="d9">0.0845070422535</data>
      <data key="d10">0.36558793528</data>
      <data key="d11">6.0315659717e-06</data>
      <data key="d12">51.1146191523</data>
      <data key="d13">0.21577071844</data>
    </edge>
    <edge source="12" target="79">
      <data key="d9">0.00469483568075</data>
      <data key="d10">0.294020039695</data>
      <data key="d11">0.0</data>
      <data key="d12">39.1999969483</data>
      <data key="d13">0.198181830392</data>
    </edge>
    <edge source="12" target="48">
      <data key="d9">0.0446009389671</data>
      <data key="d10">0.206068901789</data>
      <data key="d11">0.399999623</data>
      <data key="d12">36.9358923007</data>
      <data key="d13">0.124915037345</data>
    </edge>
    <edge source="15" target="55">
      <data key="d9">0.0586854460094</data>
      <data key="d10">0.141466023629</data>
      <data key="d11">0.0</data>
      <data key="d12">26.7726164772</data>
      <data key="d13">0.0649407863147</data>
    </edge>
    <edge source="15" target="61">
      <data key="d9">0.0234741784038</data>
      <data key="d10">0.134090547841</data>
      <data key="d11">0.699996941424</data>
      <data key="d12">24.2714293344</data>
      <data key="d13">0.0607309991947</data>
    </edge>
    <edge source="32" target="36">
      <data key="d9">0.0446009389671</data>
      <data key="d10">0.385356413352</data>
      <data key="d11">0.0</data>
      <data key="d12">32.6411748774</data>
      <data key="d13">0.171341642587</data>
    </edge>
    <edge source="41" target="76">
      <data key="d9">0.0516431924883</data>
      <data key="d10">0.21887672531</data>
      <data key="d11">0.100003719447</data>
      <data key="d12">26.3285732723</data>
      <data key="d13">0.147331240469</data>
    </edge>
    <edge source="49" target="80">
      <data key="d9">0.140845070423</data>
      <data key="d10">0.240294260271</data>
      <data key="d11">0.0</data>
      <data key="d12">54.5181612004</data>
      <data key="d13">0.166835392263</data>
    </edge>
    <edge source="52" target="73">
      <data key="d9">0.0234741784038</data>
      <data key="d10">0.273966278118</data>
      <data key="d11">5.17470301269</data>
      <data key="d12">31.7160060883</data>
      <data key="d13">0.202879398585</data>
    </edge>
    <edge source="52" target="56">
      <data key="d9">0.100938967136</data>
      <data key="d10">0.375540698748</data>
      <data key="d11">3.07390469115</data>
      <data key="d12">29.6935832806</data>
      <data key="d13">0.169087989955</data>
    </edge>
    <edge source="55" target="80">
      <data key="d9">1.09389671362</data>
      <data key="d10">0.60492269225</data>
      <data key="d11">0.19998550586</data>
      <data key="d12">63.3697794728</data>
      <data key="d13">0.205062037492</data>
    </edge>
    <edge source="68" target="79">
      <data key="d9">0.00234741784038</data>
      <data key="d10">0.156248014267</data>
      <data key="d11">0.0</data>
      <data key="d12">29.0000095367</data>
      <data key="d13">0.0853819078468</data>
    </edge>
    <edge source="16" target="33">
      <data key="d9">0.0704225352113</data>
      <data key="d10">0.532625428562</data>
      <data key="d11">0.0</data>
      <data key="d12">31.5142870555</data>
      <data key="d13">0.0940833304506</data>
    </edge>
    <edge source="6" target="23">
      <data key="d9">0.0985915492958</data>
      <data key="d10">0.458775004403</data>
      <data key="d11">0.0</data>
      <data key="d12">98.3627179157</data>
      <data key="d13">0.126345874166</data>
    </edge>
    <edge source="6" target="25">
      <data key="d9">0.110328638498</data>
      <data key="d10">0.476519969472</data>
      <data key="d11">0.0</data>
      <data key="d12">95.067288408</data>
      <data key="d13">0.128719655143</data>
    </edge>
    <edge source="13" target="56">
      <data key="d9">0.0117370892019</data>
      <data key="d10">0.392175384293</data>
      <data key="d11">0.0</data>
      <data key="d12">80.5333353678</data>
      <data key="d13">0.201310309478</data>
    </edge>
    <edge source="16" target="29">
      <data key="d9">0.0211267605634</data>
      <data key="d10">0.391956972679</data>
      <data key="d11">0.0</data>
      <data key="d12">75.1599845886</data>
      <data key="d13">0.164527203007</data>
    </edge>
    <edge source="21" target="62">
      <data key="d9">0.00234741784038</data>
      <data key="d10">0.139556948344</data>
      <data key="d11">0.0</data>
      <data key="d12">11.7999887466</data>
      <data key="d13">0.0577177043793</data>
    </edge>
    <edge source="21" target="63">
      <data key="d9">0.00234741784038</data>
      <data key="d10">0.0953663859451</data>
      <data key="d11">0.0</data>
      <data key="d12">11.1999998093</data>
      <data key="d13">0.0360552088723</data>
    </edge>
    <edge source="34" target="83">
      <data key="d9">0.143192488263</data>
      <data key="d10">0.322500049739</data>
      <data key="d11">0.0</data>
      <data key="d12">25.9451760023</data>
      <data key="d13">0.175978145774</data>
    </edge>
    <edge source="7" target="80">
      <data key="d9">0.00469483568075</data>
      <data key="d10">0.214394529844</data>
      <data key="d11">0.399991986075</data>
      <data key="d12">43.2000045776</data>
      <data key="d13">0.168640670089</data>
    </edge>
    <edge source="10" target="54">
      <data key="d9">0.00469483568075</data>
      <data key="d10">0.396504632358</data>
      <data key="d11">0.0</data>
      <data key="d12">47.5999965668</data>
      <data key="d13">0.104147615554</data>
    </edge>
    <edge source="13" target="76">
      <data key="d9">0.0328638497653</data>
      <data key="d10">0.321874671512</data>
      <data key="d11">0.0</data>
      <data key="d12">19.4714306033</data>
      <data key="d13">0.130637979557</data>
    </edge>
    <edge source="14" target="21">
      <data key="d9">0.00469483568075</data>
      <data key="d10">0.384280317921</data>
      <data key="d11">0.0</data>
      <data key="d12">34.1000022888</data>
      <data key="d13">0.220213397136</data>
    </edge>
    <edge source="16" target="54">
      <data key="d9">0.00234741784038</data>
      <data key="d10">0.392284732067</data>
      <data key="d11">0.0</data>
      <data key="d12">51.6000175476</data>
      <data key="d13">0.107887948893</data>
    </edge>
    <edge source="23" target="33">
      <data key="d9">0.110328638498</data>
      <data key="d10">0.493068847656</data>
      <data key="d11">0.0</data>
      <data key="d12">50.2084833665</data>
      <data key="d13">0.10090714509</data>
    </edge>
    <edge source="34" target="52">
      <data key="d9">0.00234741784038</data>
      <data key="d10">0.504515143716</data>
      <data key="d11">0.0</data>
      <data key="d12">62.600025177</data>
      <data key="d13">0.236177456973</data>
    </edge>
    <edge source="34" target="55">
      <data key="d9">0.00234741784038</data>
      <data key="d10">0.506306370457</data>
      <data key="d11">0.0</data>
      <data key="d12">66.3999633789</data>
      <data key="d13">0.221832279797</data>
    </edge>
    <edge source="39" target="45">
      <data key="d9">0.0305164319249</data>
      <data key="d10">0.116033507932</data>
      <data key="d11">0.0</data>
      <data key="d12">20.816667517</data>
      <data key="d13">0.0302145252744</data>
    </edge>
    <edge source="61" target="71">
      <data key="d9">0.075117370892</data>
      <data key="d10">0.505563059161</data>
      <data key="d11">0.0</data>
      <data key="d12">28.7722248678</data>
      <data key="d13">0.167999287696</data>
    </edge>
    <edge source="62" target="73">
      <data key="d9">0.0352112676056</data>
      <data key="d10">0.477308533001</data>
      <data key="d11">0.0</data>
      <data key="d12">46.7833309174</data>
      <data key="d13">0.0938237874437</data>
    </edge>
    <edge source="62" target="75">
      <data key="d9">0.0492957746479</data>
      <data key="d10">0.548776539094</data>
      <data key="d11">0.0</data>
      <data key="d12">49.0812487602</data>
      <data key="d13">0.142249735593</data>
    </edge>
    <edge source="6" target="22">
      <data key="d9">0.0328638497653</data>
      <data key="d10">0.443413675467</data>
      <data key="d11">0.0</data>
      <data key="d12">93.6949951172</data>
      <data key="d13">0.128065694821</data>
    </edge>
    <edge source="6" target="29">
      <data key="d9">0.0117370892019</data>
      <data key="d10">0.451295040512</data>
      <data key="d11">0.899993908385</data>
      <data key="d12">93.1666895548</data>
      <data key="d13">0.123388621282</data>
    </edge>
    <edge source="17" target="59">
      <data key="d9">0.00704225352113</data>
      <data key="d10">0.45150293996</data>
      <data key="d11">0.0</data>
      <data key="d12">93.7333602904</data>
      <data key="d13">0.240001296471</data>
    </edge>
    <edge source="18" target="56">
      <data key="d9">0.0399061032864</data>
      <data key="d10">0.389231965036</data>
      <data key="d11">0.0</data>
      <data key="d12">41.73713477</data>
      <data key="d13">0.227524151303</data>
    </edge>
    <edge source="20" target="76">
      <data key="d9">0.0164319248826</data>
      <data key="d10">0.554829018388</data>
      <data key="d11">0.498875286807</data>
      <data key="d12">50.7466804505</data>
      <data key="d13">0.286635700324</data>
    </edge>
    <edge source="34" target="56">
      <data key="d9">0.0821596244131</data>
      <data key="d10">0.399675463067</data>
      <data key="d11">0.0</data>
      <data key="d12">36.3797630128</data>
      <data key="d13">0.28959713364</data>
    </edge>
    <edge source="36" target="59">
      <data key="d9">0.0328638497653</data>
      <data key="d10">0.489295365183</data>
      <data key="d11">0.0</data>
      <data key="d12">74.0307549697</data>
      <data key="d13">0.253599289399</data>
    </edge>
    <edge source="46" target="65">
      <data key="d9">0.204225352113</data>
      <data key="d10">0.483734291478</data>
      <data key="d11">0.799991609112</data>
      <data key="d12">101.608410299</data>
      <data key="d13">0.0870178303433</data>
    </edge>
    <edge source="48" target="65">
      <data key="d9">0.333333333333</data>
      <data key="d10">0.459233281928</data>
      <data key="d11">9.38030513958</data>
      <data key="d12">108.759168464</data>
      <data key="d13">0.122921654503</data>
    </edge>
    <edge source="57" target="70">
      <data key="d9">0.0610328638498</data>
      <data key="d10">0.358577768008</data>
      <data key="d11">0.0</data>
      <data key="d12">73.1541604996</data>
      <data key="d13">0.166488885435</data>
    </edge>
    <edge source="58" target="71">
      <data key="d9">0.274647887324</data>
      <data key="d10">0.281128379838</data>
      <data key="d11">8.14562008288</data>
      <data key="d12">54.250838992</data>
      <data key="d13">0.152435859813</data>
    </edge>
    <edge source="64" target="68">
      <data key="d9">0.157276995305</data>
      <data key="d10">0.402811380883</data>
      <data key="d11">3.49998855589</data>
      <data key="d12">65.4105283826</data>
      <data key="d13">0.169738625737</data>
    </edge>
    <edge source="48" target="73">
      <data key="d9">0.136150234742</data>
      <data key="d10">0.312827599567</data>
      <data key="d11">0.0</data>
      <data key="d12">87.0789564032</data>
      <data key="d13">0.141587730849</data>
    </edge>
    <edge source="56" target="74">
      <data key="d9">0.037558685446</data>
      <data key="d10">0.23825005924</data>
      <data key="d11">0.0</data>
      <data key="d12">28.9461506575</data>
      <data key="d13">0.123732680462</data>
    </edge>
    <edge source="59" target="71">
      <data key="d9">0.0657276995305</data>
      <data key="d10">0.321556816274</data>
      <data key="d11">0.0</data>
      <data key="d12">41.5571458226</data>
      <data key="d13">0.146094165594</data>
    </edge>
    <edge source="37" target="54">
      <data key="d9">0.0117370892019</data>
      <data key="d10">0.454926951832</data>
      <data key="d11">0.0</data>
      <data key="d12">33.2799987793</data>
      <data key="d13">0.16758614185</data>
    </edge>
    <edge source="47" target="62">
      <data key="d9">0.0117370892019</data>
      <data key="d10">0.515127457196</data>
      <data key="d11">0.32661856637</data>
      <data key="d12">82.4000015259</data>
      <data key="d13">0.107006104945</data>
    </edge>
    <edge source="63" target="78">
      <data key="d9">0.258215962441</data>
      <data key="d10">0.492299232257</data>
      <data key="d11">0.0</data>
      <data key="d12">62.2257041684</data>
      <data key="d13">0.10627444856</data>
    </edge>
    <edge source="2" target="17">
      <data key="d9">0.0657276995305</data>
      <data key="d10">0.427699487363</data>
      <data key="d11">0.0</data>
      <data key="d12">94.2468824387</data>
      <data key="d13">0.116415716512</data>
    </edge>
    <edge source="4" target="6">
      <data key="d9">0.169014084507</data>
      <data key="d10">0.36362159965</data>
      <data key="d11">0.100006103516</data>
      <data key="d12">52.9762393336</data>
      <data key="d13">0.124530283306</data>
    </edge>
    <edge source="7" target="77">
      <data key="d9">0.197183098592</data>
      <data key="d10">0.434554754519</data>
      <data key="d11">6.0315659717e-06</data>
      <data key="d12">55.5332749412</data>
      <data key="d13">0.247478610619</data>
    </edge>
    <edge source="42" target="81">
      <data key="d9">0.138497652582</data>
      <data key="d10">0.373111070553</data>
      <data key="d11">0.0</data>
      <data key="d12">118.794240094</data>
      <data key="d13">0.131230413722</data>
    </edge>
    <edge source="44" target="53">
      <data key="d9">0.107981220657</data>
      <data key="d10">0.233250444586</data>
      <data key="d11">0.0</data>
      <data key="d12">22.2362339738</data>
      <data key="d13">0.130808963667</data>
    </edge>
    <edge source="49" target="73">
      <data key="d9">0.0164319248826</data>
      <data key="d10">0.484976452783</data>
      <data key="d11">0.0</data>
      <data key="d12">117.613360087</data>
      <data key="d13">0.121532335928</data>
    </edge>
    <edge source="54" target="73">
      <data key="d9">0.00234741784038</data>
      <data key="d10">0.47751959439</data>
      <data key="d11">0.0</data>
      <data key="d12">86.7999649048</data>
      <data key="d13">0.13683527048</data>
    </edge>
    <edge source="63" target="71">
      <data key="d9">0.0892018779343</data>
      <data key="d10">0.429484224319</data>
      <data key="d11">0.0</data>
      <data key="d12">26.1555584537</data>
      <data key="d13">0.122983831574</data>
    </edge>
    <edge source="64" target="76">
      <data key="d9">0.119718309859</data>
      <data key="d10">0.389973774048</data>
      <data key="d11">0.0</data>
      <data key="d12">53.9046367539</data>
      <data key="d13">0.201633724584</data>
    </edge>
    <edge source="45" target="81">
      <data key="d9">0.075117370892</data>
      <data key="d10">0.470669342981</data>
      <data key="d11">0.0</data>
      <data key="d12">72.3635477226</data>
      <data key="d13">0.212280176904</data>
    </edge>
    <edge source="6" target="41">
      <data key="d9">0.0774647887324</data>
      <data key="d10">0.322804551889</data>
      <data key="d11">0.0</data>
      <data key="d12">53.5703059572</data>
      <data key="d13">0.197306490995</data>
    </edge>
    <edge source="7" target="41">
      <data key="d9">0.00469483568075</data>
      <data key="d10">0.399947846241</data>
      <data key="d11">0.0</data>
      <data key="d12">64.399969101</data>
      <data key="d13">0.138313303226</data>
    </edge>
    <edge source="40" target="79">
      <data key="d9">0.0352112676056</data>
      <data key="d10">0.364453390743</data>
      <data key="d11">0.0</data>
      <data key="d12">39.8272741491</data>
      <data key="d13">0.164479614819</data>
    </edge>
    <edge source="45" target="76">
      <data key="d9">0.105633802817</data>
      <data key="d10">0.25768926634</data>
      <data key="d11">1.89999915675</data>
      <data key="d12">48.4740595303</data>
      <data key="d13">0.0963614959883</data>
    </edge>
    <edge source="18" target="77">
      <data key="d9">0.0211267605634</data>
      <data key="d10">0.637115778885</data>
      <data key="d11">6.0315659717e-06</data>
      <data key="d12">58.8500013351</data>
      <data key="d13">0.226307029153</data>
    </edge>
    <edge source="26" target="76">
      <data key="d9">0.00234741784038</data>
      <data key="d10">0.427310313349</data>
      <data key="d11">0.0</data>
      <data key="d12">22.8000049591</data>
      <data key="d13">0.154070391629</data>
    </edge>
    <edge source="28" target="30">
      <data key="d9">0.234741784038</data>
      <data key="d10">0.446475993534</data>
      <data key="d11">0.309828035434</data>
      <data key="d12">28.7927877665</data>
      <data key="d13">0.164348310594</data>
    </edge>
    <edge source="37" target="56">
      <data key="d9">0.0234741784038</data>
      <data key="d10">0.600583210644</data>
      <data key="d11">0.0</data>
      <data key="d12">48.9000015259</data>
      <data key="d13">0.242784090735</data>
    </edge>
    <edge source="43" target="61">
      <data key="d9">0.0492957746479</data>
      <data key="d10">0.394866943359</data>
      <data key="d11">0.0</data>
      <data key="d12">117.471604335</data>
      <data key="d13">0.110222956443</data>
    </edge>
    <edge source="67" target="78">
      <data key="d9">0.0492957746479</data>
      <data key="d10">0.437599327297</data>
      <data key="d11">0.0</data>
      <data key="d12">46.5033329328</data>
      <data key="d13">0.140705511243</data>
    </edge>
    <edge source="10" target="21">
      <data key="d9">0.0516431924883</data>
      <data key="d10">0.443699893436</data>
      <data key="d11">0.200004579819</data>
      <data key="d12">75.2333405812</data>
      <data key="d13">0.199546330354</data>
    </edge>
    <edge source="18" target="30">
      <data key="d9">0.157276995305</data>
      <data key="d10">0.439489526875</data>
      <data key="d11">0.0</data>
      <data key="d12">46.3831505576</data>
      <data key="d13">0.119145270307</data>
    </edge>
    <edge source="46" target="67">
      <data key="d9">0.00469483568075</data>
      <data key="d10">0.493396914584</data>
      <data key="d11">0.0</data>
      <data key="d12">103.299957275</data>
      <data key="d13">0.146243284864</data>
    </edge>
    <edge source="46" target="60">
      <data key="d9">0.131455399061</data>
      <data key="d10">0.488585870916</data>
      <data key="d11">7.21666340582</data>
      <data key="d12">99.1461805413</data>
      <data key="d13">0.145378539789</data>
    </edge>
    <edge source="48" target="67">
      <data key="d9">0.018779342723</data>
      <data key="d10">0.465259969731</data>
      <data key="d11">18.6577799397</data>
      <data key="d12">109.458311717</data>
      <data key="d13">0.144532761131</data>
    </edge>
    <edge source="48" target="72">
      <data key="d9">0.0258215962441</data>
      <data key="d10">0.506982576004</data>
      <data key="d11">0.0</data>
      <data key="d12">82.2888857523</data>
      <data key="d13">0.126984113988</data>
    </edge>
    <edge source="2" target="12">
      <data key="d9">0.0281690140845</data>
      <data key="d10">0.415888044569</data>
      <data key="d11">0.0</data>
      <data key="d12">39.1400026321</data>
      <data key="d13">0.135689766412</data>
    </edge>
    <edge source="26" target="36">
      <data key="d9">0.0258215962441</data>
      <data key="d10">0.42281439138</data>
      <data key="d11">0.0</data>
      <data key="d12">40.1444464789</data>
      <data key="d13">0.226768748512</data>
    </edge>
    <edge source="51" target="74">
      <data key="d9">0.0798122065728</data>
      <data key="d10">0.585071495844</data>
      <data key="d11">0.0</data>
      <data key="d12">58.5383345286</data>
      <data key="d13">0.0753235836928</data>
    </edge>
    <edge source="74" target="80">
      <data key="d9">0.00234741784038</data>
      <data key="d10">0.510064987909</data>
      <data key="d11">0.0</data>
      <data key="d12">54.3999786377</data>
      <data key="d13">0.201962633981</data>
    </edge>
    <edge source="3" target="37">
      <data key="d9">0.147887323944</data>
      <data key="d10">0.39090707567</data>
      <data key="d11">2.00000953672</data>
      <data key="d12">50.3271372382</data>
      <data key="d13">0.149125007268</data>
    </edge>
    <edge source="3" target="39">
      <data key="d9">0.00704225352113</data>
      <data key="d10">0.364819919362</data>
      <data key="d11">1.60002322776</data>
      <data key="d12">54.8999958038</data>
      <data key="d13">0.142645120058</data>
    </edge>
    <edge source="9" target="54">
      <data key="d9">0.0328638497653</data>
      <data key="d10">0.463509712219</data>
      <data key="d11">0.0</data>
      <data key="d12">35.6090932326</data>
      <data key="d13">0.216573866509</data>
    </edge>
    <edge source="21" target="41">
      <data key="d9">0.00234741784038</data>
      <data key="d10">0.369662796579</data>
      <data key="d11">0.0</data>
      <data key="d12">65.4000396729</data>
      <data key="d13">0.199020600986</data>
    </edge>
    <edge source="23" target="41">
      <data key="d9">0.0727699530516</data>
      <data key="d10">0.374104423084</data>
      <data key="d11">7.62939453125e-06</data>
      <data key="d12">65.1791223823</data>
      <data key="d13">0.165995352992</data>
    </edge>
    <edge source="24" target="41">
      <data key="d9">0.0211267605634</data>
      <data key="d10">0.372314625959</data>
      <data key="d11">0.0</data>
      <data key="d12">52.6428620475</data>
      <data key="d13">0.21054729834</data>
    </edge>
    <edge source="5" target="20">
      <data key="d9">0.246478873239</data>
      <data key="d10">0.527606888436</data>
      <data key="d11">2.69117672879</data>
      <data key="d12">98.5936626132</data>
      <data key="d13">0.135719254607</data>
    </edge>
    <edge source="5" target="24">
      <data key="d9">0.286384976526</data>
      <data key="d10">0.535702769123</data>
      <data key="d11">2.09973147961</data>
      <data key="d12">100.571565805</data>
      <data key="d13">0.133033224224</data>
    </edge>
    <edge source="5" target="25">
      <data key="d9">0.0093896713615</data>
      <data key="d10">0.485605623562</data>
      <data key="d11">1.40003969272</data>
      <data key="d12">123.133313497</data>
      <data key="d13">0.119162956471</data>
    </edge>
    <edge source="5" target="26">
      <data key="d9">0.00469483568075</data>
      <data key="d10">0.484078153301</data>
      <data key="d11">2.8999557426</data>
      <data key="d12">136.099945068</data>
      <data key="d13">0.115271310314</data>
    </edge>
    <edge source="13" target="16">
      <data key="d9">0.075117370892</data>
      <data key="d10">0.506946527111</data>
      <data key="d11">0.377108869513</data>
      <data key="d12">60.9743571355</data>
      <data key="d13">0.171062807616</data>
    </edge>
    <edge source="13" target="17">
      <data key="d9">0.0633802816901</data>
      <data key="d10">0.484996081487</data>
      <data key="d11">1.00000381469</data>
      <data key="d12">80.4083339146</data>
      <data key="d13">0.180128358357</data>
    </edge>
    <edge source="13" target="19">
      <data key="d9">0.103286384977</data>
      <data key="d10">0.512744963973</data>
      <data key="d11">14.9557266079</data>
      <data key="d12">95.8082222229</data>
      <data key="d13">0.143197319187</data>
    </edge>
    <edge source="43" target="59">
      <data key="d9">0.0985915492958</data>
      <data key="d10">0.404094968249</data>
      <data key="d11">8.00051941775</data>
      <data key="d12">106.023590185</data>
      <data key="d13">0.120808693249</data>
    </edge>
    <edge source="46" target="73">
      <data key="d9">0.143192488263</data>
      <data key="d10">0.416570062991</data>
      <data key="d11">0.0</data>
      <data key="d12">77.3669901166</data>
      <data key="d13">0.111274860175</data>
    </edge>
    <edge source="56" target="80">
      <data key="d9">0.237089201878</data>
      <data key="d10">0.342944529818</data>
      <data key="d11">11.0028973196</data>
      <data key="d12">98.9381251571</data>
      <data key="d13">0.236215412107</data>
    </edge>
    <edge source="9" target="77">
      <data key="d9">0.0399061032864</data>
      <data key="d10">0.255104152636</data>
      <data key="d11">0.0</data>
      <data key="d12">49.3666625745</data>
      <data key="d13">0.203901870037</data>
    </edge>
    <edge source="24" target="65">
      <data key="d9">0.0164319248826</data>
      <data key="d10">0.136626228209</data>
      <data key="d11">0.0</data>
      <data key="d12">11.9333333969</data>
      <data key="d13">0.0295929438363</data>
    </edge>
    <edge source="43" target="45">
      <data key="d9">0.112676056338</data>
      <data key="d10">0.42526423863</data>
      <data key="d11">2.10000314258</data>
      <data key="d12">27.093139611</data>
      <data key="d13">0.0678792003405</data>
    </edge>
    <edge source="20" target="83">
      <data key="d9">0.0117370892019</data>
      <data key="d10">0.422592163086</data>
      <data key="d11">0.100007058058</data>
      <data key="d12">37.0666732788</data>
      <data key="d13">0.297124499922</data>
    </edge>
    <edge source="26" target="83">
      <data key="d9">0.0164319248826</data>
      <data key="d10">0.316615838271</data>
      <data key="d11">0.0</data>
      <data key="d12">13.9166722298</data>
      <data key="d13">0.270174795571</data>
    </edge>
    <edge source="60" target="69">
      <data key="d9">0.145539906103</data>
      <data key="d10">0.21052210654</data>
      <data key="d11">1.10001372632</data>
      <data key="d12">79.1283345694</data>
      <data key="d13">0.155375577426</data>
    </edge>
    <edge source="56" target="71">
      <data key="d9">0.0093896713615</data>
      <data key="d10">0.28763974164</data>
      <data key="d11">3.81469726562e-06</data>
      <data key="d12">32.8666763306</data>
      <data key="d13">0.231998593421</data>
    </edge>
    <edge source="74" target="77">
      <data key="d9">0.0281690140845</data>
      <data key="d10">0.501784861414</data>
      <data key="d11">1.49999809265</data>
      <data key="d12">21.5500026544</data>
      <data key="d13">0.101630013256</data>
    </edge>
    <edge source="1" target="35">
      <data key="d9">0.0586854460094</data>
      <data key="d10">0.224665951084</data>
      <data key="d11">4.80000208219</data>
      <data key="d12">69.3115387941</data>
      <data key="d13">0.127344055378</data>
    </edge>
    <edge source="1" target="79">
      <data key="d9">0.00234741784038</data>
      <data key="d10">0.202039605732</data>
      <data key="d11">0.0</data>
      <data key="d12">63.9999923706</data>
      <data key="d13">0.120501300576</data>
    </edge>
    <edge source="4" target="76">
      <data key="d9">0.00234741784038</data>
      <data key="d10">0.183526431813</data>
      <data key="d11">0.0</data>
      <data key="d12">54.2000083923</data>
      <data key="d13">0.115707756289</data>
    </edge>
    <edge source="4" target="80">
      <data key="d9">0.00704225352113</data>
      <data key="d10">0.206426676347</data>
      <data key="d11">6.27446262445</data>
      <data key="d12">15.7333310445</data>
      <data key="d13">0.104912285834</data>
    </edge>
    <edge source="4" target="53">
      <data key="d9">0.0093896713615</data>
      <data key="d10">0.223953920252</data>
      <data key="d11">4.9999885559</data>
      <data key="d12">13.7333250046</data>
      <data key="d13">0.115938479152</data>
    </edge>
    <edge source="7" target="76">
      <data key="d9">0.00469483568075</data>
      <data key="d10">0.188120930465</data>
      <data key="d11">1.79999920792</data>
      <data key="d12">57.9999961853</data>
      <data key="d13">0.115523528389</data>
    </edge>
    <edge source="14" target="32">
      <data key="d9">0.0352112676056</data>
      <data key="d10">0.336264597387</data>
      <data key="d11">5.13123905678</data>
      <data key="d12">37.352854102</data>
      <data key="d13">0.120224098999</data>
    </edge>
    <edge source="15" target="29">
      <data key="d9">0.0164319248826</data>
      <data key="d10">0.127305781923</data>
      <data key="d11">5.08207366011</data>
      <data key="d12">29.1833368937</data>
      <data key="d13">0.0593585841476</data>
    </edge>
    <edge source="16" target="32">
      <data key="d9">0.154929577465</data>
      <data key="d10">0.222526353948</data>
      <data key="d11">0.0</data>
      <data key="d12">31.8209050256</data>
      <data key="d13">0.107441840127</data>
    </edge>
    <edge source="20" target="30">
      <data key="d9">0.0798122065728</data>
      <data key="d10">0.190908652328</data>
      <data key="d11">5.7719672566</data>
      <data key="d12">33.2713675131</data>
      <data key="d13">0.0894142027607</data>
    </edge>
    <edge source="34" target="78">
      <data key="d9">0.00704225352113</data>
      <data key="d10">0.380771584294</data>
      <data key="d11">0.0</data>
      <data key="d12">83.249988556</data>
      <data key="d13">0.170219742344</data>
    </edge>
    <edge source="37" target="78">
      <data key="d9">0.0422535211268</data>
      <data key="d10">0.400697843625</data>
      <data key="d11">0.0</data>
      <data key="d12">75.0071432931</data>
      <data key="d13">0.210804171213</data>
    </edge>
    <edge source="38" target="78">
      <data key="d9">0.00704225352113</data>
      <data key="d10">0.246421445114</data>
      <data key="d11">0.0</data>
      <data key="d12">46.4000091553</data>
      <data key="d13">0.22489372593</data>
    </edge>
    <edge source="39" target="75">
      <data key="d9">0.00469483568075</data>
      <data key="d10">0.187284118989</data>
      <data key="d11">0.0</data>
      <data key="d12">35.8999900818</data>
      <data key="d13">0.0767892042197</data>
    </edge>
    <edge source="62" target="76">
      <data key="d9">0.0140845070423</data>
      <data key="d10">0.302791705077</data>
      <data key="d11">0.0</data>
      <data key="d12">45.1833380063</data>
      <data key="d13">0.173467183286</data>
    </edge>
    <edge source="24" target="76">
      <data key="d9">0.0093896713615</data>
      <data key="d10">0.123478853478</data>
      <data key="d11">0.0</data>
      <data key="d12">16.5666656494</data>
      <data key="d13">0.0218975109722</data>
    </edge>
    <edge source="40" target="61">
      <data key="d9">0.00234741784038</data>
      <data key="d10">0.100206072865</data>
      <data key="d11">0.0</data>
      <data key="d12">36.4000244141</data>
      <data key="d13">0.0319658125779</data>
    </edge>
    <edge source="62" target="67">
      <data key="d9">0.0093896713615</data>
      <data key="d10">0.126778212461</data>
      <data key="d11">0.0</data>
      <data key="d12">41.2500095367</data>
      <data key="d13">0.0365596359583</data>
    </edge>
    <edge source="14" target="57">
      <data key="d9">0.0117370892019</data>
      <data key="d10">0.392601603303</data>
      <data key="d11">0.200002670643</data>
      <data key="d12">39.7666727702</data>
      <data key="d13">0.254909333203</data>
    </edge>
    <edge source="36" target="61">
      <data key="d9">0.00234741784038</data>
      <data key="d10">0.379710758664</data>
      <data key="d11">0.0</data>
      <data key="d12">145.599914551</data>
      <data key="d13">0.200243149819</data>
    </edge>
    <edge source="45" target="60">
      <data key="d9">0.037558685446</data>
      <data key="d10">0.367696738537</data>
      <data key="d11">0.399963374249</data>
      <data key="d12">133.349932861</data>
      <data key="d13">0.136497078341</data>
    </edge>
    <edge source="48" target="63">
      <data key="d9">0.133802816901</data>
      <data key="d10">0.395910114002</data>
      <data key="d11">5.00000762939</data>
      <data key="d12">120.255906758</data>
      <data key="d13">0.127059907714</data>
    </edge>
    <edge source="48" target="64">
      <data key="d9">0.0868544600939</data>
      <data key="d10">0.391157518368</data>
      <data key="d11">12.3757123205</data>
      <data key="d12">128.59519359</data>
      <data key="d13">0.128903829896</data>
    </edge>
    <edge source="55" target="82">
      <data key="d9">0.0093896713615</data>
      <data key="d10">0.509145569383</data>
      <data key="d11">0.199998861548</data>
      <data key="d12">45.4666824341</data>
      <data key="d13">0.238485727463</data>
    </edge>
    <edge source="57" target="82">
      <data key="d9">0.0211267605634</data>
      <data key="d10">0.571018040434</data>
      <data key="d11">0.0</data>
      <data key="d12">55.27221934</data>
      <data key="d13">0.162405053104</data>
    </edge>
    <edge source="5" target="11">
      <data key="d9">0.037558685446</data>
      <data key="d10">0.520739137457</data>
      <data key="d11">0.0</data>
      <data key="d12">88.3499817318</data>
      <data key="d13">0.0851724684492</data>
    </edge>
    <edge source="2" target="38">
      <data key="d9">0.00469483568075</data>
      <data key="d10">0.433475364472</data>
      <data key="d11">5.20001604371</data>
      <data key="d12">64.3999938965</data>
      <data key="d13">0.102725182636</data>
    </edge>
    <edge source="9" target="15">
      <data key="d9">0.0774647887324</data>
      <data key="d10">0.487051427717</data>
      <data key="d11">0.0</data>
      <data key="d12">66.7301580036</data>
      <data key="d13">0.170283301282</data>
    </edge>
    <edge source="22" target="32">
      <data key="d9">0.0352112676056</data>
      <data key="d10">0.519105251837</data>
      <data key="d11">0.0</data>
      <data key="d12">47.4611114926</data>
      <data key="d13">0.174138639766</data>
    </edge>
    <edge source="2" target="10">
      <data key="d9">0.143192488263</data>
      <data key="d10">0.401860612943</data>
      <data key="d11">0.0</data>
      <data key="d12">68.1606744564</data>
      <data key="d13">0.11544292788</data>
    </edge>
    <edge source="15" target="75">
      <data key="d9">0.0328638497653</data>
      <data key="d10">0.286278533936</data>
      <data key="d11">0.0</data>
      <data key="d12">37.1183326721</data>
      <data key="d13">0.178453097206</data>
    </edge>
    <edge source="15" target="22">
      <data key="d9">0.0469483568075</data>
      <data key="d10">0.367337792607</data>
      <data key="d11">0.799970635233</data>
      <data key="d12">37.2749951226</data>
      <data key="d13">0.202613105979</data>
    </edge>
    <edge source="20" target="75">
      <data key="d9">0.00234741784038</data>
      <data key="d10">0.219433351547</data>
      <data key="d11">0.0</data>
      <data key="d12">62.7999839783</data>
      <data key="d13">0.172852981229</data>
    </edge>
    <edge source="24" target="61">
      <data key="d9">0.00469483568075</data>
      <data key="d10">0.128326644612</data>
      <data key="d11">0.699986467912</data>
      <data key="d12">26.4999809265</data>
      <data key="d13">0.0652129948874</data>
    </edge>
    <edge source="67" target="74">
      <data key="d9">0.0492957746479</data>
      <data key="d10">0.262830350346</data>
      <data key="d11">0.188558926152</data>
      <data key="d12">20.388889869</data>
      <data key="d13">0.138313126374</data>
    </edge>
    <edge source="4" target="15">
      <data key="d9">0.220657276995</data>
      <data key="d10">0.488654635815</data>
      <data key="d11">0.0</data>
      <data key="d12">104.132581406</data>
      <data key="d13">0.158818781353</data>
    </edge>
    <edge source="26" target="38">
      <data key="d9">0.0539906103286</data>
      <data key="d10">0.486360213849</data>
      <data key="d11">3.52640347148</data>
      <data key="d12">26.080001117</data>
      <data key="d13">0.203355022042</data>
    </edge>
    <edge source="36" target="82">
      <data key="d9">0.00469483568075</data>
      <data key="d10">0.4880169034</data>
      <data key="d11">0.0</data>
      <data key="d12">31.999997139</data>
      <data key="d13">0.236400640412</data>
    </edge>
    <edge source="67" target="69">
      <data key="d9">0.0845070422535</data>
      <data key="d10">0.335223417231</data>
      <data key="d11">0.0</data>
      <data key="d12">31.3779639315</data>
      <data key="d13">0.0937197529351</data>
    </edge>
    <edge source="7" target="15">
      <data key="d9">0.075117370892</data>
      <data key="d10">0.538902338637</data>
      <data key="d11">1.70000837548</data>
      <data key="d12">97.7961770693</data>
      <data key="d13">0.103582519574</data>
    </edge>
    <edge source="42" target="65">
      <data key="d9">0.0868544600939</data>
      <data key="d10">0.37140636726</data>
      <data key="d11">0.0</data>
      <data key="d12">124.711650265</data>
      <data key="d13">0.149105006914</data>
    </edge>
    <edge source="45" target="58">
      <data key="d9">0.0516431924883</data>
      <data key="d10">0.340451205734</data>
      <data key="d11">0.0</data>
      <data key="d12">97.3023843311</data>
      <data key="d13">0.136638924874</data>
    </edge>
    <edge source="49" target="64">
      <data key="d9">0.037558685446</data>
      <data key="d10">0.394993228578</data>
      <data key="d11">9.99135938548</data>
      <data key="d12">110.333292389</data>
      <data key="d13">0.130775527559</data>
    </edge>
    <edge source="50" target="70">
      <data key="d9">0.0234741784038</data>
      <data key="d10">0.402407795394</data>
      <data key="d11">0.0</data>
      <data key="d12">97.1555421616</data>
      <data key="d13">0.150192202191</data>
    </edge>
    <edge source="54" target="64">
      <data key="d9">0.0140845070423</data>
      <data key="d10">0.393917968457</data>
      <data key="d11">3.31613765568</data>
      <data key="d12">110.900014242</data>
      <data key="d13">0.115066558598</data>
    </edge>
    <edge source="7" target="54">
      <data key="d9">0.0399061032864</data>
      <data key="d10">0.403748678505</data>
      <data key="d11">5.71391673032</data>
      <data key="d12">35.5878812039</data>
      <data key="d13">0.193937209272</data>
    </edge>
    <edge source="44" target="78">
      <data key="d9">0.154929577465</data>
      <data key="d10">0.368992143207</data>
      <data key="d11">0.0</data>
      <data key="d12">52.3513377305</data>
      <data key="d13">0.128827671543</data>
    </edge>
    <edge source="44" target="47">
      <data key="d9">0.00704225352113</data>
      <data key="d10">0.280926772295</data>
      <data key="d11">0.200021742965</data>
      <data key="d12">55.6000003815</data>
      <data key="d13">0.136974208741</data>
    </edge>
    <edge source="62" target="81">
      <data key="d9">0.0892018779343</data>
      <data key="d10">0.152786548321</data>
      <data key="d11">0.0</data>
      <data key="d12">31.6638961898</data>
      <data key="d13">0.0664253411415</data>
    </edge>
    <edge source="11" target="32">
      <data key="d9">0.0305164319249</data>
      <data key="d10">0.283567971557</data>
      <data key="d11">0.0</data>
      <data key="d12">37.5814839822</data>
      <data key="d13">0.170484342757</data>
    </edge>
    <edge source="19" target="76">
      <data key="d9">0.0234741784038</data>
      <data key="d10">0.418023003472</data>
      <data key="d11">0.0</data>
      <data key="d12">62.1416536967</data>
      <data key="d13">0.184806454339</data>
    </edge>
    <edge source="40" target="80">
      <data key="d9">0.0305164319249</data>
      <data key="d10">0.38258654006</data>
      <data key="d11">0.0</data>
      <data key="d12">30.5909111717</data>
      <data key="d13">0.165082584876</data>
    </edge>
    <edge source="3" target="12">
      <data key="d9">0.0140845070423</data>
      <data key="d10">0.299132513621</data>
      <data key="d11">5.72204589844e-06</data>
      <data key="d12">21.4333368937</data>
      <data key="d13">0.14994192412</data>
    </edge>
    <edge source="12" target="49">
      <data key="d9">0.0140845070423</data>
      <data key="d10">0.463524130446</data>
      <data key="d11">0.0</data>
      <data key="d12">42.4000099182</data>
      <data key="d13">0.174068782686</data>
    </edge>
    <edge source="35" target="45">
      <data key="d9">0.0234741784038</data>
      <data key="d10">0.286081565054</data>
      <data key="d11">0.0</data>
      <data key="d12">26.4840008926</data>
      <data key="d13">0.0620610641135</data>
    </edge>
    <edge source="41" target="79">
      <data key="d9">0.0281690140845</data>
      <data key="d10">0.301413550306</data>
      <data key="d11">0.0</data>
      <data key="d12">25.2208326658</data>
      <data key="d13">0.108213183543</data>
    </edge>
    <edge source="45" target="83">
      <data key="d9">0.037558685446</data>
      <data key="d10">0.394609317445</data>
      <data key="d11">0.0</data>
      <data key="d12">27.557774904</data>
      <data key="d13">0.173540686439</data>
    </edge>
    <edge source="46" target="66">
      <data key="d9">0.0140845070423</data>
      <data key="d10">0.398209823579</data>
      <data key="d11">0.0</data>
      <data key="d12">106.316678365</data>
      <data key="d13">0.16148335395</data>
    </edge>
    <edge source="46" target="70">
      <data key="d9">0.0117370892019</data>
      <data key="d10">0.442418683109</data>
      <data key="d11">6.38422495273</data>
      <data key="d12">114.959985352</data>
      <data key="d13">0.156636898133</data>
    </edge>
    <edge source="47" target="66">
      <data key="d9">0.1220657277</data>
      <data key="d10">0.433649136763</data>
      <data key="d11">12.6810360433</data>
      <data key="d12">87.4783015558</data>
      <data key="d13">0.161787218383</data>
    </edge>
    <edge source="47" target="70">
      <data key="d9">0.0164319248826</data>
      <data key="d10">0.438399281735</data>
      <data key="d11">11.2226361953</data>
      <data key="d12">103.516688029</data>
      <data key="d13">0.166873549506</data>
    </edge>
    <edge source="48" target="66">
      <data key="d9">0.0211267605634</data>
      <data key="d10">0.45882874084</data>
      <data key="d11">0.0</data>
      <data key="d12">115.224995931</data>
      <data key="d13">0.149071140841</data>
    </edge>
    <edge source="48" target="70">
      <data key="d9">0.0093896713615</data>
      <data key="d10">0.454800432266</data>
      <data key="d11">2.22428333013</data>
      <data key="d12">114.950042725</data>
      <data key="d13">0.152708465628</data>
    </edge>
    <edge source="70" target="77">
      <data key="d9">0.00469483568075</data>
      <data key="d10">0.43865534128</data>
      <data key="d11">0.0</data>
      <data key="d12">86.8000411987</data>
      <data key="d13">0.179190213352</data>
    </edge>
    <edge source="6" target="26">
      <data key="d9">0.0211267605634</data>
      <data key="d10">0.498482896688</data>
      <data key="d11">0.0</data>
      <data key="d12">94.1333367484</data>
      <data key="d13">0.0905010986398</data>
    </edge>
    <edge source="10" target="26">
      <data key="d9">0.0305164319249</data>
      <data key="d10">0.436996533321</data>
      <data key="d11">10.0000381469</data>
      <data key="d12">88.1142850603</data>
      <data key="d13">0.13847701081</data>
    </edge>
    <edge source="44" target="46">
      <data key="d9">0.0399061032864</data>
      <data key="d10">0.409473643583</data>
      <data key="d11">2.1999683898</data>
      <data key="d12">44.2384608342</data>
      <data key="d13">0.113807570806</data>
    </edge>
    <edge source="6" target="50">
      <data key="d9">0.00469483568075</data>
      <data key="d10">0.423712323426</data>
      <data key="d11">0.0</data>
      <data key="d12">63.6000137329</data>
      <data key="d13">0.164907605017</data>
    </edge>
    <edge source="10" target="29">
      <data key="d9">0.0258215962441</data>
      <data key="d10">0.425457582635</data>
      <data key="d11">0.0</data>
      <data key="d12">83.7000083923</data>
      <data key="d13">0.161338814753</data>
    </edge>
    <edge source="10" target="42">
      <data key="d9">0.00234741784038</data>
      <data key="d10">0.406147590872</data>
      <data key="d11">0.0</data>
      <data key="d12">142.600006104</data>
      <data key="d13">0.176147580721</data>
    </edge>
    <edge source="10" target="56">
      <data key="d9">0.0093896713615</data>
      <data key="d10">0.517515813212</data>
      <data key="d11">0.0</data>
      <data key="d12">78.9667154946</data>
      <data key="d13">0.121465493066</data>
    </edge>
    <edge source="12" target="75">
      <data key="d9">0.0399061032864</data>
      <data key="d10">0.384460485987</data>
      <data key="d11">2.33999713104</data>
      <data key="d12">28.6208342711</data>
      <data key="d13">0.190514485049</data>
    </edge>
    <edge source="19" target="59">
      <data key="d9">0.00234741784038</data>
      <data key="d10">0.504319478595</data>
      <data key="d11">0.0</data>
      <data key="d12">100.599967957</data>
      <data key="d13">0.213944023935</data>
    </edge>
    <edge source="31" target="56">
      <data key="d9">0.00704225352113</data>
      <data key="d10">0.500511631397</data>
      <data key="d11">6.89998622285</data>
      <data key="d12">47.9499893189</data>
      <data key="d13">0.179371875304</data>
    </edge>
    <edge source="32" target="56">
      <data key="d9">0.00469483568075</data>
      <data key="d10">0.516547832543</data>
      <data key="d11">0.399993904634</data>
      <data key="d12">70.3999786377</data>
      <data key="d13">0.171232797472</data>
    </edge>
    <edge source="36" target="47">
      <data key="d9">0.138497652582</data>
      <data key="d10">0.465032508016</data>
      <data key="d11">0.0</data>
      <data key="d12">51.0536488465</data>
      <data key="d13">0.200109412115</data>
    </edge>
    <edge source="36" target="50">
      <data key="d9">0.154929577465</data>
      <data key="d10">0.430670175797</data>
      <data key="d11">0.0</data>
      <data key="d12">49.5191592538</data>
      <data key="d13">0.191900886734</data>
    </edge>
    <edge source="65" target="77">
      <data key="d9">0.018779342723</data>
      <data key="d10">0.464741195136</data>
      <data key="d11">0.748333669321</data>
      <data key="d12">100.199991353</data>
      <data key="d13">0.0814544210566</data>
    </edge>
    <edge source="9" target="55">
      <data key="d9">0.00469483568075</data>
      <data key="d10">0.348840531214</data>
      <data key="d11">0.299980161925</data>
      <data key="d12">42.7000045776</data>
      <data key="d13">0.204668076955</data>
    </edge>
    <edge source="10" target="55">
      <data key="d9">0.00704225352113</data>
      <data key="d10">0.419452729772</data>
      <data key="d11">0.0</data>
      <data key="d12">39.6000003815</data>
      <data key="d13">0.205737280885</data>
    </edge>
    <edge source="10" target="52">
      <data key="d9">0.0140845070423</data>
      <data key="d10">0.202735679094</data>
      <data key="d11">0.524934629882</data>
      <data key="d12">15.2333456676</data>
      <data key="d13">0.131141461836</data>
    </edge>
    <edge source="13" target="50">
      <data key="d9">0.0234741784038</data>
      <data key="d10">0.409675598145</data>
      <data key="d11">0.0</data>
      <data key="d12">34.7600034714</data>
      <data key="d13">0.201645875058</data>
    </edge>
    <edge source="16" target="52">
      <data key="d9">0.00234741784038</data>
      <data key="d10">0.211830400652</data>
      <data key="d11">0.0</data>
      <data key="d12">12.2000045776</data>
      <data key="d13">0.11488803732</data>
    </edge>
    <edge source="58" target="69">
      <data key="d9">0.018779342723</data>
      <data key="d10">0.317289223034</data>
      <data key="d11">1.20631319434e-05</data>
      <data key="d12">82.0933537801</data>
      <data key="d13">0.14641566473</data>
    </edge>
    <edge source="5" target="35">
      <data key="d9">0.0117370892019</data>
      <data key="d10">0.408081334432</data>
      <data key="d11">0.0</data>
      <data key="d12">47.6000026703</data>
      <data key="d13">0.12188974275</data>
    </edge>
    <edge source="14" target="83">
      <data key="d9">0.0328638497653</data>
      <data key="d10">0.397336598989</data>
      <data key="d11">0.0</data>
      <data key="d12">58.266658783</data>
      <data key="d13">0.226553334587</data>
    </edge>
    <edge source="14" target="53">
      <data key="d9">0.0234741784038</data>
      <data key="d10">0.251388602421</data>
      <data key="d11">0.0</data>
      <data key="d12">48.0124921799</data>
      <data key="d13">0.174411070227</data>
    </edge>
    <edge source="33" target="76">
      <data key="d9">0.0211267605634</data>
      <data key="d10">0.435365712991</data>
      <data key="d11">0.500009536652</data>
      <data key="d12">54.3749975205</data>
      <data key="d13">0.228738484954</data>
    </edge>
    <edge source="37" target="55">
      <data key="d9">0.0117370892019</data>
      <data key="d10">0.450465993678</data>
      <data key="d11">0.0</data>
      <data key="d12">42.7000026703</data>
      <data key="d13">0.172895805308</data>
    </edge>
    <edge source="47" target="80">
      <data key="d9">0.0446009389671</data>
      <data key="d10">0.263867441813</data>
      <data key="d11">0.0</data>
      <data key="d12">38.354547385</data>
      <data key="d13">0.128861221001</data>
    </edge>
    <edge source="49" target="65">
      <data key="d9">0.0305164319249</data>
      <data key="d10">0.370377476639</data>
      <data key="d11">2.61959136339</data>
      <data key="d12">119.411137051</data>
      <data key="d13">0.121072377486</data>
    </edge>
    <edge source="50" target="74">
      <data key="d9">0.00234741784038</data>
      <data key="d10">0.475602506601</data>
      <data key="d11">0.0</data>
      <data key="d12">72.0000457764</data>
      <data key="d13">0.0928576009657</data>
    </edge>
    <edge source="56" target="70">
      <data key="d9">0.0140845070423</data>
      <data key="d10">0.321627420538</data>
      <data key="d11">0.0</data>
      <data key="d12">39.7600078583</data>
      <data key="d13">0.188081167891</data>
    </edge>
    <edge source="63" target="76">
      <data key="d9">0.0539906103286</data>
      <data key="d10">0.295542498333</data>
      <data key="d11">0.0</data>
      <data key="d12">52.8772780678</data>
      <data key="d13">0.219551240607</data>
    </edge>
    <edge source="15" target="83">
      <data key="d9">0.0399061032864</data>
      <data key="d10">0.335388337412</data>
      <data key="d11">0.0</data>
      <data key="d12">16.5722247583</data>
      <data key="d13">0.187603890955</data>
    </edge>
    <edge source="24" target="64">
      <data key="d9">0.00234741784038</data>
      <data key="d10">0.368211958143</data>
      <data key="d11">0.0</data>
      <data key="d12">26.799993515</data>
      <data key="d13">0.237163363125</data>
    </edge>
    <edge source="64" target="69">
      <data key="d9">0.0258215962441</data>
      <data key="d10">0.3274380553</data>
      <data key="d11">0.0</data>
      <data key="d12">76.5366592407</data>
      <data key="d13">0.165425704569</data>
    </edge>
    <edge source="2" target="13">
      <data key="d9">0.0140845070423</data>
      <data key="d10">0.339072626691</data>
      <data key="d11">0.0</data>
      <data key="d12">65.7400108338</data>
      <data key="d13">0.158390579202</data>
    </edge>
    <edge source="10" target="30">
      <data key="d9">0.00469483568075</data>
      <data key="d10">0.520760342419</data>
      <data key="d11">3.81469726562e-05</data>
      <data key="d12">100.200027466</data>
      <data key="d13">0.127146487061</data>
    </edge>
    <edge source="17" target="30">
      <data key="d9">0.18779342723</data>
      <data key="d10">0.582898678987</data>
      <data key="d11">0.0</data>
      <data key="d12">49.1406719613</data>
      <data key="d13">0.0569124963205</data>
    </edge>
    <edge source="22" target="30">
      <data key="d9">0.056338028169</data>
      <data key="d10">0.168753419604</data>
      <data key="d11">0.0</data>
      <data key="d12">30.0533359607</data>
      <data key="d13">0.164367483134</data>
    </edge>
    <edge source="15" target="39">
      <data key="d9">0.0516431924883</data>
      <data key="d10">0.477788565815</data>
      <data key="d11">0.0</data>
      <data key="d12">100.466141998</data>
      <data key="d13">0.191741550386</data>
    </edge>
    <edge source="21" target="34">
      <data key="d9">0.0281690140845</data>
      <data key="d10">0.440813640013</data>
      <data key="d11">0.0</data>
      <data key="d12">55.0822194841</data>
      <data key="d13">0.0958602939502</data>
    </edge>
    <edge source="34" target="80">
      <data key="d9">0.00469483568075</data>
      <data key="d10">0.42135309657</data>
      <data key="d11">0.0</data>
      <data key="d12">44.8000030517</data>
      <data key="d13">0.134380245001</data>
    </edge>
    <edge source="41" target="80">
      <data key="d9">0.0258215962441</data>
      <data key="d10">0.480242210522</data>
      <data key="d11">0.0</data>
      <data key="d12">18.1851856444</data>
      <data key="d13">0.143499651342</data>
    </edge>
    <edge source="44" target="77">
      <data key="d9">0.0281690140845</data>
      <data key="d10">0.371655315434</data>
      <data key="d11">0.0</data>
      <data key="d12">48.681819569</data>
      <data key="d13">0.113055072483</data>
    </edge>
    <edge source="46" target="76">
      <data key="d9">0.143192488263</data>
      <data key="d10">0.527802872597</data>
      <data key="d11">0.0</data>
      <data key="d12">76.8254881564</data>
      <data key="d13">0.0900668330826</data>
    </edge>
    <edge source="63" target="79">
      <data key="d9">0.0140845070423</data>
      <data key="d10">0.383947254049</data>
      <data key="d11">2.19998746348</data>
      <data key="d12">65.825000763</data>
      <data key="d13">0.223095358751</data>
    </edge>
    <edge source="78" target="83">
      <data key="d9">0.1220657277</data>
      <data key="d10">0.384224278967</data>
      <data key="d11">0.0</data>
      <data key="d12">25.348384476</data>
      <data key="d13">0.154698103724</data>
    </edge>
    <edge source="52" target="81">
      <data key="d9">0.00469483568075</data>
      <data key="d10">0.405275152635</data>
      <data key="d11">0.0</data>
      <data key="d12">48.8000030517</data>
      <data key="d13">0.189781346693</data>
    </edge>
    <edge source="1" target="29">
      <data key="d9">0.00704225352113</data>
      <data key="d10">0.254013726676</data>
      <data key="d11">0.771736380708</data>
      <data key="d12">102.26667277</data>
      <data key="d13">0.138572493593</data>
    </edge>
    <edge source="1" target="30">
      <data key="d9">0.00234741784038</data>
      <data key="d10">0.281011394426</data>
      <data key="d11">0.0</data>
      <data key="d12">81.4000396729</data>
      <data key="d13">0.140786537356</data>
    </edge>
    <edge source="4" target="17">
      <data key="d9">0.0093896713615</data>
      <data key="d10">0.478215572608</data>
      <data key="d11">0.0</data>
      <data key="d12">98.6666768393</data>
      <data key="d13">0.131433722849</data>
    </edge>
    <edge source="4" target="56">
      <data key="d9">0.00234741784038</data>
      <data key="d10">0.496544143076</data>
      <data key="d11">0.0</data>
      <data key="d12">147.199859619</data>
      <data key="d13">0.195654487737</data>
    </edge>
    <edge source="4" target="29">
      <data key="d9">0.00234741784038</data>
      <data key="d10">0.254122173085</data>
      <data key="d11">0.0</data>
      <data key="d12">108.599945068</data>
      <data key="d13">0.137516030739</data>
    </edge>
    <edge source="4" target="31">
      <data key="d9">0.00234741784038</data>
      <data key="d10">0.268138411672</data>
      <data key="d11">0.0</data>
      <data key="d12">94.8000335693</data>
      <data key="d13">0.149939688889</data>
    </edge>
    <edge source="7" target="29">
      <data key="d9">0.018779342723</data>
      <data key="d10">0.242354767974</data>
      <data key="d11">2.44583426567</data>
      <data key="d12">124.21433476</data>
      <data key="d13">0.132927650039</data>
    </edge>
    <edge source="7" target="53">
      <data key="d9">0.0211267605634</data>
      <data key="d10">0.446335421668</data>
      <data key="d11">3.01578298585e-06</data>
      <data key="d12">35.4250059128</data>
      <data key="d13">0.133362944613</data>
    </edge>
    <edge source="8" target="56">
      <data key="d9">0.00234741784038</data>
      <data key="d10">0.41873384333</data>
      <data key="d11">0.0</data>
      <data key="d12">117.399940491</data>
      <data key="d13">0.194237055963</data>
    </edge>
    <edge source="8" target="29">
      <data key="d9">0.00234741784038</data>
      <data key="d10">0.235132762364</data>
      <data key="d11">0.0</data>
      <data key="d12">106.200012207</data>
      <data key="d13">0.12379998144</data>
    </edge>
    <edge source="14" target="49">
      <data key="d9">0.00469483568075</data>
      <data key="d10">0.291651160695</data>
      <data key="d11">0.0999813054909</data>
      <data key="d12">53.3000106812</data>
      <data key="d13">0.204223383572</data>
    </edge>
    <edge source="14" target="54">
      <data key="d9">0.0492957746479</data>
      <data key="d10">0.149781437423</data>
      <data key="d11">4.28825544073</data>
      <data key="d12">23.5679018232</data>
      <data key="d13">0.16034605863</data>
    </edge>
    <edge source="15" target="49">
      <data key="d9">0.0539906103286</data>
      <data key="d10">0.317713768138</data>
      <data key="d11">10.3966321717</data>
      <data key="d12">79.6173891814</data>
      <data key="d13">0.227364405869</data>
    </edge>
    <edge source="15" target="54">
      <data key="d9">0.00704225352113</data>
      <data key="d10">0.363003115471</data>
      <data key="d11">1.84028221786</data>
      <data key="d12">71.199991862</data>
      <data key="d13">0.250811516154</data>
    </edge>
    <edge source="20" target="49">
      <data key="d9">0.00704225352113</data>
      <data key="d10">0.337299115961</data>
      <data key="d11">5.25607674729</data>
      <data key="d12">100.000020345</data>
      <data key="d13">0.21853693163</data>
    </edge>
    <edge source="20" target="54">
      <data key="d9">0.00234741784038</data>
      <data key="d10">0.329294243866</data>
      <data key="d11">0.0</data>
      <data key="d12">68.0</data>
      <data key="d13">0.277207786078</data>
    </edge>
    <edge source="20" target="55">
      <data key="d9">0.00469483568075</data>
      <data key="d10">0.312237008937</data>
      <data key="d11">1.70001601885</data>
      <data key="d12">66.5000305176</data>
      <data key="d13">0.306407434831</data>
    </edge>
    <edge source="23" target="36">
      <data key="d9">0.00704225352113</data>
      <data key="d10">0.306484710799</data>
      <data key="d11">0.0</data>
      <data key="d12">58.4499855041</data>
      <data key="d13">0.166769492077</data>
    </edge>
    <edge source="24" target="35">
      <data key="d9">0.0469483568075</data>
      <data key="d10">0.168693009384</data>
      <data key="d11">4.99343765676</data>
      <data key="d12">28.4871185765</data>
      <data key="d13">0.0852336764748</data>
    </edge>
    <edge source="24" target="81">
      <data key="d9">0.00704225352113</data>
      <data key="d10">0.115284654829</data>
      <data key="d11">0.0</data>
      <data key="d12">23.1499881745</data>
      <data key="d13">0.0721553384789</data>
    </edge>
    <edge source="29" target="38">
      <data key="d9">0.0234741784038</data>
      <data key="d10">0.250156058237</data>
      <data key="d11">1.29046823717</data>
      <data key="d12">44.4357152666</data>
      <data key="d13">0.145819452141</data>
    </edge>
    <edge source="37" target="81">
      <data key="d9">0.00469483568075</data>
      <data key="d10">0.225415910993</data>
      <data key="d11">5.19999495286</data>
      <data key="d12">37.5999984741</data>
      <data key="d13">0.120177627213</data>
    </edge>
    <edge source="37" target="82">
      <data key="d9">0.00234741784038</data>
      <data key="d10">0.231064466997</data>
      <data key="d11">0.0</data>
      <data key="d12">43.799987793</data>
      <data key="d13">0.112871698483</data>
    </edge>
    <edge source="38" target="82">
      <data key="d9">0.0164319248826</data>
      <data key="d10">0.152749200382</data>
      <data key="d11">1.55777616417</data>
      <data key="d12">30.0000007947</data>
      <data key="d13">0.0978023099424</data>
    </edge>
    <edge source="38" target="53">
      <data key="d9">0.00469483568075</data>
      <data key="d10">0.231446489736</data>
      <data key="d11">0.10000228991</data>
      <data key="d12">33.5000152588</data>
      <data key="d13">0.156332276187</data>
    </edge>
    <edge source="41" target="81">
      <data key="d9">0.00704225352113</data>
      <data key="d10">0.125326856435</data>
      <data key="d11">0.0</data>
      <data key="d12">36.2000109354</data>
      <data key="d13">0.0344239449072</data>
    </edge>
    <edge source="41" target="82">
      <data key="d9">0.0117370892019</data>
      <data key="d10">0.172408669945</data>
      <data key="d11">0.0</data>
      <data key="d12">22.8249988556</data>
      <data key="d13">0.104789631113</data>
    </edge>
    <edge source="62" target="74">
      <data key="d9">0.0892018779343</data>
      <data key="d10">0.151413100181</data>
      <data key="d11">2.27919096902</data>
      <data key="d12">54.8481280009</data>
      <data key="d13">0.0623409225424</data>
    </edge>
    <edge source="63" target="74">
      <data key="d9">0.0657276995305</data>
      <data key="d10">0.156784400714</data>
      <data key="d11">2.72723282702</data>
      <data key="d12">46.9447085324</data>
      <data key="d13">0.0674353063988</data>
    </edge>
    <edge source="65" target="68">
      <data key="d9">0.018779342723</data>
      <data key="d10">0.189289301092</data>
      <data key="d11">0.0</data>
      <data key="d12">58.6000007629</data>
      <data key="d13">0.0826120063483</data>
    </edge>
    <edge source="61" target="82">
      <data key="d9">0.00469483568075</data>
      <data key="d10">0.198704449428</data>
      <data key="d11">0.0</data>
      <data key="d12">57.1999721527</data>
      <data key="d13">0.0943903068819</data>
    </edge>
    <edge source="12" target="45">
      <data key="d9">0.00704225352113</data>
      <data key="d10">0.155726141511</data>
      <data key="d11">2.93181107932</data>
      <data key="d12">15.7333348592</data>
      <data key="d13">0.074104811344</data>
    </edge>
    <edge source="30" target="36">
      <data key="d9">0.00469483568075</data>
      <data key="d10">0.442749329976</data>
      <data key="d11">0.0</data>
      <data key="d12">36.4999952316</data>
      <data key="d13">0.134035490137</data>
    </edge>
    <edge source="39" target="78">
      <data key="d9">0.0164319248826</data>
      <data key="d10">0.20112227227</data>
      <data key="d11">13.8999985949</data>
      <data key="d12">21.8000005086</data>
      <data key="d13">0.101880705965</data>
    </edge>
    <edge source="57" target="62">
      <data key="d9">0.0164319248826</data>
      <data key="d10">0.430219413235</data>
      <data key="d11">2.77625760974</data>
      <data key="d12">49.4125089645</data>
      <data key="d13">0.10031331697</data>
    </edge>
    <edge source="57" target="71">
      <data key="d9">0.00704225352113</data>
      <data key="d10">0.463551611874</data>
      <data key="d11">0.19998550586</data>
      <data key="d12">85.3000068666</data>
      <data key="d13">0.130788995749</data>
    </edge>
    <edge source="5" target="53">
      <data key="d9">0.0093896713615</data>
      <data key="d10">0.290136682907</data>
      <data key="d11">0.0</data>
      <data key="d12">31.5000066757</data>
      <data key="d13">0.151573891985</data>
    </edge>
    <edge source="6" target="39">
      <data key="d9">0.0328638497653</data>
      <data key="d10">0.591665364928</data>
      <data key="d11">0.0</data>
      <data key="d12">39.9416656494</data>
      <data key="d13">0.152525752046</data>
    </edge>
    <edge source="24" target="27">
      <data key="d9">0.0234741784038</data>
      <data key="d10">0.50302204009</data>
      <data key="d11">0.0</data>
      <data key="d12">53.4000047956</data>
      <data key="d13">0.0810699033484</data>
    </edge>
    <edge source="27" target="33">
      <data key="d9">0.00469483568075</data>
      <data key="d10">0.468594189986</data>
      <data key="d11">0.0</data>
      <data key="d12">38.5000038147</data>
      <data key="d13">0.0916393672587</data>
    </edge>
    <edge source="51" target="62">
      <data key="d9">0.075117370892</data>
      <data key="d10">0.403622225015</data>
      <data key="d11">0.0</data>
      <data key="d12">63.3380139042</data>
      <data key="d13">0.20269468563</data>
    </edge>
    <edge source="36" target="51">
      <data key="d9">0.0352112676056</data>
      <data key="d10">0.36922120042</data>
      <data key="d11">0.0</data>
      <data key="d12">60.5285673595</data>
      <data key="d13">0.133230657418</data>
    </edge>
    <edge source="7" target="26">
      <data key="d9">0.00469483568075</data>
      <data key="d10">0.449805745443</data>
      <data key="d11">0.100051878719</data>
      <data key="d12">112.299995422</data>
      <data key="d13">0.180530132884</data>
    </edge>
    <edge source="47" target="74">
      <data key="d9">0.0305164319249</data>
      <data key="d10">0.405656058133</data>
      <data key="d11">1.9799044656</data>
      <data key="d12">62.299999449</data>
      <data key="d13">0.143145807348</data>
    </edge>
    <edge source="3" target="5">
      <data key="d9">0.0328638497653</data>
      <data key="d10">0.339663084388</data>
      <data key="d11">4.19999697549</data>
      <data key="d12">45.5222255565</data>
      <data key="d13">0.120550606289</data>
    </edge>
    <edge source="4" target="77">
      <data key="d9">0.0164319248826</data>
      <data key="d10">0.409321139841</data>
      <data key="d11">0.0</data>
      <data key="d12">23.2533370336</data>
      <data key="d13">0.26087980637</data>
    </edge>
    <edge source="49" target="63">
      <data key="d9">0.00469483568075</data>
      <data key="d10">0.493204615423</data>
      <data key="d11">0.0</data>
      <data key="d12">99.800037384</data>
      <data key="d13">0.1207933198</data>
    </edge>
    <edge source="49" target="62">
      <data key="d9">0.0093896713615</data>
      <data key="d10">0.446722578168</data>
      <data key="d11">1.79651538733</data>
      <data key="d12">89.8500061035</data>
      <data key="d13">0.140155175672</data>
    </edge>
    <edge source="50" target="62">
      <data key="d9">0.0352112676056</data>
      <data key="d10">0.462761709135</data>
      <data key="d11">6.55709723037</data>
      <data key="d12">69.3833468119</data>
      <data key="d13">0.166301314874</data>
    </edge>
    <edge source="18" target="83">
      <data key="d9">0.0093896713615</data>
      <data key="d10">0.305859997286</data>
      <data key="d11">0.0</data>
      <data key="d12">49.2666689555</data>
      <data key="d13">0.182947211783</data>
    </edge>
    <edge source="21" target="26">
      <data key="d9">0.0117370892019</data>
      <data key="d10">0.231418099373</data>
      <data key="d11">0.0</data>
      <data key="d12">26.3499984741</data>
      <data key="d13">0.118614568924</data>
    </edge>
    <edge source="24" target="33">
      <data key="d9">0.0234741784038</data>
      <data key="d10">0.132280703514</data>
      <data key="d11">0.0</data>
      <data key="d12">37.9916646878</data>
      <data key="d13">0.0538553394315</data>
    </edge>
    <edge source="57" target="74">
      <data key="d9">0.0305164319249</data>
      <data key="d10">0.120284048449</data>
      <data key="d11">0.300006860416</data>
      <data key="d12">34.7090851177</data>
      <data key="d13">0.0810679631196</data>
    </edge>
    <edge source="72" target="83">
      <data key="d9">0.0258215962441</data>
      <data key="d10">0.109605716754</data>
      <data key="d11">0.0</data>
      <data key="d12">35.2213397471</data>
      <data key="d13">0.0445659267777</data>
    </edge>
    <edge source="7" target="24">
      <data key="d9">0.178403755869</data>
      <data key="d10">0.491690516019</data>
      <data key="d11">7.15050852641</data>
      <data key="d12">103.058311313</data>
      <data key="d13">0.145631071443</data>
    </edge>
    <edge source="9" target="23">
      <data key="d9">0.223004694836</data>
      <data key="d10">0.484123054041</data>
      <data key="d11">0.0</data>
      <data key="d12">89.1545484142</data>
      <data key="d13">0.103625362997</data>
    </edge>
    <edge source="9" target="21">
      <data key="d9">0.0117370892019</data>
      <data key="d10">0.323377792557</data>
      <data key="d11">0.0</data>
      <data key="d12">78.3250179291</data>
      <data key="d13">0.132165850844</data>
    </edge>
    <edge source="43" target="56">
      <data key="d9">0.0093896713615</data>
      <data key="d10">0.347859186386</data>
      <data key="d11">0.0</data>
      <data key="d12">107.233304342</data>
      <data key="d13">0.139474920888</data>
    </edge>
    <edge source="12" target="46">
      <data key="d9">0.00469483568075</data>
      <data key="d10">0.445612598868</data>
      <data key="d11">0.0</data>
      <data key="d12">27.2999982833</data>
      <data key="d13">0.259461810253</data>
    </edge>
    <edge source="13" target="75">
      <data key="d9">0.00469483568075</data>
      <data key="d10">0.341963003803</data>
      <data key="d11">0.200000761448</data>
      <data key="d12">30.000005722</data>
      <data key="d13">0.166050012265</data>
    </edge>
    <edge source="13" target="48">
      <data key="d9">0.0328638497653</data>
      <data key="d10">0.258820562652</data>
      <data key="d11">0.0</data>
      <data key="d12">35.2020461024</data>
      <data key="d13">0.151315635934</data>
    </edge>
    <edge source="13" target="45">
      <data key="d9">0.00234741784038</data>
      <data key="d10">0.167497869123</data>
      <data key="d11">0.0</data>
      <data key="d12">22.5999984741</data>
      <data key="d13">0.100008814197</data>
    </edge>
    <edge source="49" target="67">
      <data key="d9">0.00469483568075</data>
      <data key="d10">0.400480862075</data>
      <data key="d11">6.30000291855</data>
      <data key="d12">106.499961853</data>
      <data key="d13">0.173365930677</data>
    </edge>
    <edge source="55" target="67">
      <data key="d9">0.0117370892019</data>
      <data key="d10">0.620986172345</data>
      <data key="d11">0.0</data>
      <data key="d12">72.3250207901</data>
      <data key="d13">0.191750199887</data>
    </edge>
    <edge source="1" target="24">
      <data key="d9">0.0164319248826</data>
      <data key="d10">0.422362927423</data>
      <data key="d11">4.76759829974</data>
      <data key="d12">118.085710798</data>
      <data key="d13">0.147841308484</data>
    </edge>
    <edge source="2" target="40">
      <data key="d9">0.0093896713615</data>
      <data key="d10">0.388452153457</data>
      <data key="d11">0.0</data>
      <data key="d12">119.933310191</data>
      <data key="d13">0.14799168388</data>
    </edge>
    <edge source="2" target="24">
      <data key="d9">0.018779342723</data>
      <data key="d10">0.415364931112</data>
      <data key="d11">1.96912786097</data>
      <data key="d12">122.650009155</data>
      <data key="d13">0.142356256062</data>
    </edge>
    <edge source="8" target="24">
      <data key="d9">0.00704225352113</data>
      <data key="d10">0.396868219361</data>
      <data key="d11">0.599983223045</data>
      <data key="d12">124.499988556</data>
      <data key="d13">0.154189874297</data>
    </edge>
    <edge source="43" target="65">
      <data key="d9">0.0140845070423</data>
      <data key="d10">0.354314068918</data>
      <data key="d11">0.0</data>
      <data key="d12">124.149995804</data>
      <data key="d13">0.118533096433</data>
    </edge>
    <edge source="43" target="60">
      <data key="d9">0.0117370892019</data>
      <data key="d10">0.394418533433</data>
      <data key="d11">0.33994291766</data>
      <data key="d12">112.966639201</data>
      <data key="d13">0.150982440866</data>
    </edge>
    <edge source="47" target="67">
      <data key="d9">0.0539906103286</data>
      <data key="d10">0.409906753229</data>
      <data key="d11">1.39995190333</data>
      <data key="d12">94.3316604616</data>
      <data key="d13">0.170807573102</data>
    </edge>
    <edge source="53" target="65">
      <data key="d9">0.037558685446</data>
      <data key="d10">0.420989674017</data>
      <data key="d11">5.95453508152</data>
      <data key="d12">120.574647827</data>
      <data key="d13">0.144789677848</data>
    </edge>
    <edge source="53" target="67">
      <data key="d9">0.0281690140845</data>
      <data key="d10">0.418414162974</data>
      <data key="d11">0.299980161925</data>
      <data key="d12">131.299983978</data>
      <data key="d13">0.164344100966</data>
    </edge>
    <edge source="65" target="83">
      <data key="d9">0.0164319248826</data>
      <data key="d10">0.295267974274</data>
      <data key="d11">0.0</data>
      <data key="d12">19.5333356857</data>
      <data key="d13">0.170377371964</data>
    </edge>
    <edge source="13" target="47">
      <data key="d9">0.0258215962441</data>
      <data key="d10">0.412871926518</data>
      <data key="d11">0.0</data>
      <data key="d12">44.6583372752</data>
      <data key="d13">0.203271785454</data>
    </edge>
    <edge source="50" target="83">
      <data key="d9">0.0093896713615</data>
      <data key="d10">0.536277023016</data>
      <data key="d11">0.0</data>
      <data key="d12">77.0000050862</data>
      <data key="d13">0.156123160946</data>
    </edge>
    <edge source="6" target="33">
      <data key="d9">0.0211267605634</data>
      <data key="d10">0.576425970004</data>
      <data key="d11">5.58102696873</data>
      <data key="d12">61.8761974517</data>
      <data key="d13">0.0967729077612</data>
    </edge>
    <edge source="7" target="50">
      <data key="d9">0.0117370892019</data>
      <data key="d10">0.441153438833</data>
      <data key="d11">0.976543554504</data>
      <data key="d12">71.3200073242</data>
      <data key="d13">0.230946270295</data>
    </edge>
    <edge source="9" target="25">
      <data key="d9">0.0727699530516</data>
      <data key="d10">0.425469679164</data>
      <data key="d11">0.0</data>
      <data key="d12">84.5513238251</data>
      <data key="d13">0.125091284291</data>
    </edge>
    <edge source="1" target="80">
      <data key="d9">0.00469483568075</data>
      <data key="d10">0.496442948265</data>
      <data key="d11">0.0</data>
      <data key="d12">35.1999988556</data>
      <data key="d13">0.234942057895</data>
    </edge>
    <edge source="6" target="77">
      <data key="d9">0.0845070422535</data>
      <data key="d10">0.480447681276</data>
      <data key="d11">3.52386415186</data>
      <data key="d12">49.885558743</data>
      <data key="d13">0.228178073682</data>
    </edge>
    <edge source="6" target="48">
      <data key="d9">0.00234741784038</data>
      <data key="d10">0.406281071668</data>
      <data key="d11">0.0</data>
      <data key="d12">71.4000320435</data>
      <data key="d13">0.182463073112</data>
    </edge>
    <edge source="6" target="54">
      <data key="d9">0.0140845070423</data>
      <data key="d10">0.421311780441</data>
      <data key="d11">0.679874730539</data>
      <data key="d12">33.3666685422</data>
      <data key="d13">0.19830657419</data>
    </edge>
    <edge source="13" target="22">
[truncated: 59,141 more chars]
