# Supplementary material for: Protein-protein interactions in neurodegenerative diseases: A conspiracy theory
Source: PLoS Comput Biol. 2020 Oct 13;16(10):e1008267. doi: 10.1371/journal.pcbi.1008267 (PMC7584458; doi:10.1371/journal.pcbi.1008267)
Supplement: S2 Data — A high-resolution graph of the structural brain connectome. The graph is expressed in a standard format (graphml) based on the human-readable XML markup language. This graph consists of 1,015 vertices (anatomical regions of interest) and 70,892 edges; data for the graph was sourced from freely-available patient connectome data (https://braingraph.org). (GRAPHML) [file pcbi.1008267.s009.graphml]

<graphml xmlns="http://graphml.graphdrawing.org/xmlns" xmlns:xsi="http://www.w3.org/2001/XMLSchema-instance" xsi:schemaLocation="http://graphml.graphdrawing.org/xmlns http://graphml.graphdrawing.org/xmlns/1.0/graphml.xsd">
  <key attr.name="FA_std" attr.type="double" for="edge" id="d13" />
  <key attr.name="fiber_length_mean" attr.type="double" for="edge" id="d12" />
  <key attr.name="fiber_length_std" attr.type="double" for="edge" id="d11" />
  <key attr.name="FA_mean" attr.type="double" for="edge" id="d10" />
  <key attr.name="number_of_fibers" attr.type="int" for="edge" id="d9" />
  <key attr.name="dn_hemisphere" attr.type="string" for="node" id="d7" />
  <key attr.name="dn_name" attr.type="string" for="node" id="d6" />
  <key attr.name="dn_fsname" attr.type="string" for="node" id="d5" />
  <key attr.name="dn_region" attr.type="string" for="node" id="d4" />
  <key attr.name="dn_correspondence_id" attr.type="string" for="node" id="d3" />
  <key attr.name="dn_position_z" attr.type="double" for="node" id="d2" />
  <key attr.name="dn_position_y" attr.type="double" for="node" id="d1" />
  <key attr.name="dn_position_x" attr.type="double" for="node" id="d0" />
  <graph edgedefault="undirected">
    <node id="1">
      <data key="d0">38.6973684211</data>
      <data key="d1">70.1447368421</data>
      <data key="d2">28.3157894737</data>
      <data key="d5">lateralorbitofrontal_9</data>
      <data key="d3">1</data>
      <data key="d6">rh.lateralorbitofrontal_9</data>
      <data key="d4">cortical</data>
      <data key="d7">right</data>
    </node>
    <node id="2">
      <data key="d0">35.5416666667</data>
      <data key="d1">71.9305555556</data>
      <data key="d2">27.5763888889</data>
      <data key="d5">lateralorbitofrontal_11</data>
      <data key="d3">2</data>
      <data key="d6">rh.lateralorbitofrontal_11</data>
      <data key="d4">cortical</data>
      <data key="d7">right</data>
    </node>
    <node id="3">
      <data key="d0">29.5432098765</data>
      <data key="d1">75.0740740741</data>
      <data key="d2">33.0</data>
      <data key="d3">3</data>
      <data key="d4">cortical</data>
      <data key="d5">lateralorbitofrontal_5</data>
      <data key="d6">rh.lateralorbitofrontal_5</data>
      <data key="d7">right</data>
    </node>
    <node id="4">
      <data key="d0">29.8229166667</data>
      <data key="d1">76.7395833333</data>
      <data key="d2">36.1770833333</data>
      <data key="d3">4</data>
      <data key="d4">cortical</data>
      <data key="d5">lateralorbitofrontal_6</data>
      <data key="d6">rh.lateralorbitofrontal_6</data>
      <data key="d7">right</data>
    </node>
    <node id="5">
      <data key="d0">28.3474178404</data>
      <data key="d1">78.3990610329</data>
      <data key="d2">30.2816901408</data>
      <data key="d3">5</data>
      <data key="d4">cortical</data>
      <data key="d5">lateralorbitofrontal_7</data>
      <data key="d6">rh.lateralorbitofrontal_7</data>
      <data key="d7">right</data>
    </node>
    <node id="6">
      <data key="d0">32.2340425532</data>
      <data key="d1">76.079787234</data>
      <data key="d2">28.6542553191</data>
      <data key="d3">6</data>
      <data key="d4">cortical</data>
      <data key="d5">lateralorbitofrontal_10</data>
      <data key="d6">rh.lateralorbitofrontal_10</data>
      <data key="d7">right</data>
    </node>
    <node id="7">
      <data key="d0">35.7466666667</data>
      <data key="d1">75.8933333333</data>
      <data key="d2">31.24</data>
      <data key="d3">7</data>
      <data key="d4">cortical</data>
      <data key="d5">lateralorbitofrontal_4</data>
      <data key="d6">rh.lateralorbitofrontal_4</data>
      <data key="d7">right</data>
    </node>
    <node id="8">
      <data key="d0">39.1707317073</data>
      <data key="d1">74.7804878049</data>
      <data key="d2">30.5365853659</data>
      <data key="d3">8</data>
      <data key="d4">cortical</data>
      <data key="d5">lateralorbitofrontal_17</data>
      <data key="d6">rh.lateralorbitofrontal_17</data>
      <data key="d7">right</data>
    </node>
    <node id="9">
      <data key="d0">37.6419753086</data>
      <data key="d1">78.0987654321</data>
      <data key="d2">28.9135802469</data>
      <data key="d3">9</data>
      <data key="d4">cortical</data>
      <data key="d5">lateralorbitofrontal_8</data>
      <data key="d6">rh.lateralorbitofrontal_8</data>
      <data key="d7">right</data>
    </node>
    <node id="10">
      <data key="d0">38.6603773585</data>
      <data key="d1">82.9622641509</data>
      <data key="d2">29.3018867925</data>
      <data key="d3">10</data>
      <data key="d4">cortical</data>
      <data key="d5">lateralorbitofrontal_15</data>
      <data key="d6">rh.lateralorbitofrontal_15</data>
      <data key="d7">right</data>
    </node>
    <node id="11">
      <data key="d0">35.6912751678</data>
      <data key="d1">81.4295302013</data>
      <data key="d2">30.6375838926</data>
      <data key="d3">11</data>
      <data key="d4">cortical</data>
      <data key="d5">lateralorbitofrontal_13</data>
      <data key="d6">rh.lateralorbitofrontal_13</data>
      <data key="d7">right</data>
    </node>
    <node id="12">
      <data key="d0">33.1666666667</data>
      <data key="d1">78.6083333333</data>
      <data key="d2">34.3333333333</data>
      <data key="d3">12</data>
      <data key="d4">cortical</data>
      <data key="d5">lateralorbitofrontal_12</data>
      <data key="d6">rh.lateralorbitofrontal_12</data>
      <data key="d7">right</data>
    </node>
    <node id="13">
      <data key="d0">29.2519685039</data>
      <data key="d1">81.9448818898</data>
      <data key="d2">34.6220472441</data>
      <data key="d3">13</data>
      <data key="d4">cortical</data>
      <data key="d5">lateralorbitofrontal_1</data>
      <data key="d6">rh.lateralorbitofrontal_1</data>
      <data key="d7">right</data>
    </node>
    <node id="14">
      <data key="d0">32.9049586777</data>
      <data key="d1">83.8595041322</data>
      <data key="d2">33.1404958678</data>
      <data key="d3">14</data>
      <data key="d4">cortical</data>
      <data key="d5">lateralorbitofrontal_3</data>
      <data key="d6">rh.lateralorbitofrontal_3</data>
      <data key="d7">right</data>
    </node>
    <node id="15">
      <data key="d0">38.4111111111</data>
      <data key="d1">86.2333333333</data>
      <data key="d2">30.9</data>
      <data key="d3">15</data>
      <data key="d4">cortical</data>
      <data key="d5">lateralorbitofrontal_16</data>
      <data key="d6">rh.lateralorbitofrontal_16</data>
      <data key="d7">right</data>
    </node>
    <node id="16">
      <data key="d0">34.7837837838</data>
      <data key="d1">88.2297297297</data>
      <data key="d2">33.5</data>
      <data key="d3">16</data>
      <data key="d4">cortical</data>
      <data key="d5">lateralorbitofrontal_14</data>
      <data key="d6">rh.lateralorbitofrontal_14</data>
      <data key="d7">right</data>
    </node>
    <node id="17">
      <data key="d0">39.5423728814</data>
      <data key="d1">90.2881355932</data>
      <data key="d2">30.2288135593</data>
      <data key="d3">17</data>
      <data key="d4">cortical</data>
      <data key="d5">lateralorbitofrontal_2</data>
      <data key="d6">rh.lateralorbitofrontal_2</data>
      <data key="d7">right</data>
    </node>
    <node id="18">
      <data key="d0">22.9326241135</data>
      <data key="d1">77.9609929078</data>
      <data key="d2">31.9184397163</data>
      <data key="d3">18</data>
      <data key="d4">cortical</data>
      <data key="d5">parsorbitalis_4</data>
      <data key="d6">rh.parsorbitalis_4</data>
      <data key="d7">right</data>
    </node>
    <node id="19">
      <data key="d0">24.1928571429</data>
      <data key="d1">83.3214285714</data>
      <data key="d2">33.6571428571</data>
      <data key="d3">19</data>
      <data key="d4">cortical</data>
      <data key="d5">parsorbitalis_1</data>
      <data key="d6">rh.parsorbitalis_1</data>
      <data key="d7">right</data>
    </node>
    <node id="20">
      <data key="d0">22.106741573</data>
      <data key="d1">82.5393258427</data>
      <data key="d2">36.1123595506</data>
      <data key="d3">20</data>
      <data key="d4">cortical</data>
      <data key="d5">parsorbitalis_2</data>
      <data key="d6">rh.parsorbitalis_2</data>
      <data key="d7">right</data>
    </node>
    <node id="21">
      <data key="d0">25.3003802281</data>
      <data key="d1">87.1482889734</data>
      <data key="d2">35.9543726236</data>
      <data key="d3">21</data>
      <data key="d4">cortical</data>
      <data key="d5">parsorbitalis_3</data>
      <data key="d6">rh.parsorbitalis_3</data>
      <data key="d7">right</data>
    </node>
    <node id="22">
      <data key="d0">41.4130434783</data>
      <data key="d1">95.7173913043</data>
      <data key="d2">31.8695652174</data>
      <data key="d3">22</data>
      <data key="d4">cortical</data>
      <data key="d5">frontalpole_2</data>
      <data key="d6">rh.frontalpole_2</data>
      <data key="d7">right</data>
    </node>
    <node id="23">
      <data key="d0">41.4727272727</data>
      <data key="d1">96.8727272727</data>
      <data key="d2">37.3333333333</data>
      <data key="d5">frontalpole_1</data>
      <data key="d3">23</data>
      <data key="d6">rh.frontalpole_1</data>
      <data key="d4">cortical</data>
      <data key="d7">right</data>
    </node>
    <node id="24">
      <data key="d0">41.4363636364</data>
      <data key="d1">91.9454545455</data>
      <data key="d2">39.0</data>
      <data key="d3">24</data>
      <data key="d4">cortical</data>
      <data key="d5">medialorbitofrontal_1</data>
      <data key="d6">rh.medialorbitofrontal_1</data>
      <data key="d7">right</data>
    </node>
    <node id="25">
      <data key="d0">41.8387096774</data>
      <data key="d1">92.6532258065</data>
      <data key="d2">32.1370967742</data>
      <data key="d5">medialorbitofrontal_9</data>
      <data key="d3">25</data>
      <data key="d6">rh.medialorbitofrontal_9</data>
      <data key="d4">cortical</data>
      <data key="d7">right</data>
    </node>
    <node id="26">
      <data key="d0">42.9863945578</data>
      <data key="d1">89.2857142857</data>
      <data key="d2">29.6734693878</data>
      <data key="d5">medialorbitofrontal_7</data>
      <data key="d3">26</data>
      <data key="d6">rh.medialorbitofrontal_7</data>
      <data key="d4">cortical</data>
      <data key="d7">right</data>
    </node>
    <node id="27">
      <data key="d0">42.2826086957</data>
      <data key="d1">87.9782608696</data>
      <data key="d2">35.0543478261</data>
      <data key="d3">27</data>
      <data key="d4">cortical</data>
      <data key="d5">medialorbitofrontal_3</data>
      <data key="d6">rh.medialorbitofrontal_3</data>
      <data key="d7">right</data>
    </node>
    <node id="28">
      <data key="d0">39.3040935673</data>
      <data key="d1">86.7602339181</data>
      <data key="d2">38.0175438596</data>
      <data key="d3">28</data>
      <data key="d4">cortical</data>
      <data key="d5">medialorbitofrontal_10</data>
      <data key="d6">rh.medialorbitofrontal_10</data>
      <data key="d7">right</data>
    </node>
    <node id="29">
      <data key="d0">41.3608247423</data>
      <data key="d1">81.9381443299</data>
      <data key="d2">33.7731958763</data>
      <data key="d3">29</data>
      <data key="d4">cortical</data>
      <data key="d5">medialorbitofrontal_8</data>
      <data key="d6">rh.medialorbitofrontal_8</data>
      <data key="d7">right</data>
    </node>
    <node id="30">
      <data key="d0">43.3055555556</data>
      <data key="d1">83.9166666667</data>
      <data key="d2">29.2407407407</data>
      <data key="d3">30</data>
      <data key="d4">cortical</data>
      <data key="d5">medialorbitofrontal_5</data>
      <data key="d6">rh.medialorbitofrontal_5</data>
      <data key="d7">right</data>
    </node>
    <node id="31">
      <data key="d0">42.2837837838</data>
      <data key="d1">80.8108108108</data>
      <data key="d2">28.3175675676</data>
      <data key="d3">31</data>
      <data key="d4">cortical</data>
      <data key="d5">medialorbitofrontal_4</data>
      <data key="d6">rh.medialorbitofrontal_4</data>
      <data key="d7">right</data>
    </node>
    <node id="32">
      <data key="d0">43.2105263158</data>
      <data key="d1">77.2315789474</data>
      <data key="d2">28.6842105263</data>
      <data key="d3">32</data>
      <data key="d4">cortical</data>
      <data key="d5">medialorbitofrontal_2</data>
      <data key="d6">rh.medialorbitofrontal_2</data>
      <data key="d7">right</data>
    </node>
    <node id="33">
      <data key="d0">43.4615384615</data>
      <data key="d1">75.6634615385</data>
      <data key="d2">32.4519230769</data>
      <data key="d3">33</data>
      <data key="d4">cortical</data>
      <data key="d5">medialorbitofrontal_6</data>
      <data key="d6">rh.medialorbitofrontal_6</data>
      <data key="d7">right</data>
    </node>
    <node id="34">
      <data key="d0">42.8789808917</data>
      <data key="d1">71.3503184713</data>
      <data key="d2">29.949044586</data>
      <data key="d5">medialorbitofrontal_11</data>
      <data key="d3">34</data>
      <data key="d6">rh.medialorbitofrontal_11</data>
      <data key="d4">cortical</data>
      <data key="d7">right</data>
    </node>
    <node id="35">
      <data key="d0">30.2575757576</data>
      <data key="d1">74.5454545455</data>
      <data key="d2">40.2575757576</data>
      <data key="d3">35</data>
      <data key="d4">cortical</data>
      <data key="d5">parstriangularis_8</data>
      <data key="d6">rh.parstriangularis_8</data>
      <data key="d7">right</data>
    </node>
    <node id="36">
      <data key="d0">25.9719626168</data>
      <data key="d1">75.4859813084</data>
      <data key="d2">37.308411215</data>
      <data key="d3">36</data>
      <data key="d4">cortical</data>
      <data key="d5">parstriangularis_5</data>
      <data key="d6">rh.parstriangularis_5</data>
      <data key="d7">right</data>
    </node>
    <node id="37">
      <data key="d0">27.0526315789</data>
      <data key="d1">74.9473684211</data>
      <data key="d2">40.3684210526</data>
      <data key="d3">37</data>
      <data key="d4">cortical</data>
      <data key="d5">parstriangularis_3</data>
      <data key="d6">rh.parstriangularis_3</data>
      <data key="d7">right</data>
    </node>
    <node id="38">
      <data key="d0">22.1318681319</data>
      <data key="d1">77.3516483516</data>
      <data key="d2">41.3626373626</data>
      <data key="d3">38</data>
      <data key="d4">cortical</data>
      <data key="d5">parstriangularis_4</data>
      <data key="d6">rh.parstriangularis_4</data>
      <data key="d7">right</data>
    </node>
    <node id="39">
      <data key="d0">20.6242774566</data>
      <data key="d1">81.3641618497</data>
      <data key="d2">40.2774566474</data>
      <data key="d5">parstriangularis_1</data>
      <data key="d3">39</data>
      <data key="d6">rh.parstriangularis_1</data>
      <data key="d4">cortical</data>
      <data key="d7">right</data>
    </node>
    <node id="40">
      <data key="d0">21.0159574468</data>
      <data key="d1">76.9042553191</data>
      <data key="d2">36.5691489362</data>
      <data key="d3">40</data>
      <data key="d4">cortical</data>
      <data key="d5">parstriangularis_2</data>
      <data key="d6">rh.parstriangularis_2</data>
      <data key="d7">right</data>
    </node>
    <node id="41">
      <data key="d0">27.7380952381</data>
      <data key="d1">81.5952380952</data>
      <data key="d2">39.744047619</data>
      <data key="d3">41</data>
      <data key="d4">cortical</data>
      <data key="d5">parstriangularis_7</data>
      <data key="d6">rh.parstriangularis_7</data>
      <data key="d7">right</data>
    </node>
    <node id="42">
      <data key="d0">23.38</data>
      <data key="d1">78.9466666667</data>
      <data key="d2">42.6066666667</data>
      <data key="d5">parstriangularis_6</data>
      <data key="d3">42</data>
      <data key="d6">rh.parstriangularis_6</data>
      <data key="d4">cortical</data>
      <data key="d7">right</data>
    </node>
    <node id="43">
      <data key="d0">23.6395348837</data>
      <data key="d1">72.6162790698</data>
      <data key="d2">42.4302325581</data>
      <data key="d3">43</data>
      <data key="d4">cortical</data>
      <data key="d5">parsopercularis_8</data>
      <data key="d6">rh.parsopercularis_8</data>
      <data key="d7">right</data>
    </node>
    <node id="44">
      <data key="d0">21.1</data>
      <data key="d1">73.0333333333</data>
      <data key="d2">38.9777777778</data>
      <data key="d5">parsopercularis_4</data>
      <data key="d3">44</data>
      <data key="d6">rh.parsopercularis_4</data>
      <data key="d4">cortical</data>
      <data key="d7">right</data>
    </node>
    <node id="45">
      <data key="d0">25.609375</data>
      <data key="d1">70.15625</data>
      <data key="d2">38.546875</data>
      <data key="d3">45</data>
      <data key="d4">cortical</data>
      <data key="d5">parsopercularis_5</data>
      <data key="d6">rh.parsopercularis_5</data>
      <data key="d7">right</data>
    </node>
    <node id="46">
      <data key="d0">27.7346938776</data>
      <data key="d1">69.1224489796</data>
      <data key="d2">40.2448979592</data>
      <data key="d3">46</data>
      <data key="d4">cortical</data>
      <data key="d5">parsopercularis_9</data>
      <data key="d6">rh.parsopercularis_9</data>
      <data key="d7">right</data>
    </node>
    <node id="47">
      <data key="d0">22.1860465116</data>
      <data key="d1">68.9147286822</data>
      <data key="d2">35.4728682171</data>
      <data key="d5">parsopercularis_3</data>
      <data key="d3">47</data>
      <data key="d6">rh.parsopercularis_3</data>
      <data key="d4">cortical</data>
      <data key="d7">right</data>
    </node>
    <node id="48">
      <data key="d0">19.6370967742</data>
      <data key="d1">69.7419354839</data>
      <data key="d2">37.6532258065</data>
      <data key="d5">parsopercularis_1</data>
      <data key="d3">48</data>
      <data key="d6">rh.parsopercularis_1</data>
      <data key="d4">cortical</data>
      <data key="d7">right</data>
    </node>
    <node id="49">
      <data key="d0">20.5328467153</data>
      <data key="d1">69.3868613139</data>
      <data key="d2">42.0729927007</data>
      <data key="d3">49</data>
      <data key="d4">cortical</data>
      <data key="d5">parsopercularis_7</data>
      <data key="d6">rh.parsopercularis_7</data>
      <data key="d7">right</data>
    </node>
    <node id="50">
      <data key="d0">26.3614457831</data>
      <data key="d1">69.9277108434</data>
      <data key="d2">43.2530120482</data>
      <data key="d3">50</data>
      <data key="d4">cortical</data>
      <data key="d5">parsopercularis_6</data>
      <data key="d6">rh.parsopercularis_6</data>
      <data key="d7">right</data>
    </node>
    <node id="51">
      <data key="d0">26.1238095238</data>
      <data key="d1">66.2285714286</data>
      <data key="d2">43.8666666667</data>
      <data key="d3">51</data>
      <data key="d4">cortical</data>
      <data key="d5">parsopercularis_2</data>
      <data key="d6">rh.parsopercularis_2</data>
      <data key="d7">right</data>
    </node>
    <node id="52">
      <data key="d0">26.7044534413</data>
      <data key="d1">71.3036437247</data>
      <data key="d2">50.5222672065</data>
      <data key="d3">52</data>
      <data key="d4">cortical</data>
      <data key="d5">rostralmiddlefrontal_19</data>
      <data key="d6">rh.rostralmiddlefrontal_19</data>
      <data key="d7">right</data>
    </node>
    <node id="53">
      <data key="d0">23.7617021277</data>
      <data key="d1">76.7787234043</data>
      <data key="d2">44.9914893617</data>
      <data key="d3">53</data>
      <data key="d4">cortical</data>
      <data key="d5">rostralmiddlefrontal_21</data>
      <data key="d6">rh.rostralmiddlefrontal_21</data>
      <data key="d7">right</data>
    </node>
    <node id="54">
      <data key="d0">21.4610778443</data>
      <data key="d1">73.8862275449</data>
      <data key="d2">48.8053892216</data>
      <data key="d3">54</data>
      <data key="d4">cortical</data>
      <data key="d5">rostralmiddlefrontal_16</data>
      <data key="d6">rh.rostralmiddlefrontal_16</data>
      <data key="d7">right</data>
    </node>
    <node id="55">
      <data key="d0">26.0612903226</data>
      <data key="d1">79.0516129032</data>
      <data key="d2">50.7548387097</data>
      <data key="d3">55</data>
      <data key="d4">cortical</data>
      <data key="d5">rostralmiddlefrontal_22</data>
      <data key="d6">rh.rostralmiddlefrontal_22</data>
      <data key="d7">right</data>
    </node>
    <node id="56">
      <data key="d0">29.8729166667</data>
      <data key="d1">72.8145833333</data>
      <data key="d2">53.6583333333</data>
      <data key="d3">56</data>
      <data key="d4">cortical</data>
      <data key="d5">rostralmiddlefrontal_24</data>
      <data key="d6">rh.rostralmiddlefrontal_24</data>
      <data key="d7">right</data>
    </node>
    <node id="57">
      <data key="d0">30.2028985507</data>
      <data key="d1">78.1352657005</data>
      <data key="d2">54.1449275362</data>
      <data key="d3">57</data>
      <data key="d4">cortical</data>
      <data key="d5">rostralmiddlefrontal_10</data>
      <data key="d6">rh.rostralmiddlefrontal_10</data>
      <data key="d7">right</data>
    </node>
    <node id="58">
      <data key="d0">30.2279792746</data>
      <data key="d1">80.8704663212</data>
      <data key="d2">49.792746114</data>
      <data key="d3">58</data>
      <data key="d4">cortical</data>
      <data key="d5">rostralmiddlefrontal_20</data>
      <data key="d6">rh.rostralmiddlefrontal_20</data>
      <data key="d7">right</data>
    </node>
    <node id="59">
      <data key="d0">24.1544401544</data>
      <data key="d1">83.3706563707</data>
      <data key="d2">47.8378378378</data>
      <data key="d3">59</data>
      <data key="d4">cortical</data>
      <data key="d5">rostralmiddlefrontal_15</data>
      <data key="d6">rh.rostralmiddlefrontal_15</data>
      <data key="d7">right</data>
    </node>
    <node id="60">
      <data key="d0">27.8044692737</data>
      <data key="d1">78.9273743017</data>
      <data key="d2">45.2346368715</data>
      <data key="d3">60</data>
      <data key="d4">cortical</data>
      <data key="d5">rostralmiddlefrontal_18</data>
      <data key="d6">rh.rostralmiddlefrontal_18</data>
      <data key="d7">right</data>
    </node>
    <node id="61">
      <data key="d0">30.4047619048</data>
      <data key="d1">83.994047619</data>
      <data key="d2">42.6666666667</data>
      <data key="d3">61</data>
      <data key="d4">cortical</data>
      <data key="d5">rostralmiddlefrontal_7</data>
      <data key="d6">rh.rostralmiddlefrontal_7</data>
      <data key="d7">right</data>
    </node>
    <node id="62">
      <data key="d0">25.9023569024</data>
      <data key="d1">88.3737373737</data>
      <data key="d2">46.5791245791</data>
      <data key="d5">rostralmiddlefrontal_25</data>
      <data key="d3">62</data>
      <data key="d6">rh.rostralmiddlefrontal_25</data>
      <data key="d4">cortical</data>
      <data key="d7">right</data>
    </node>
    <node id="63">
      <data key="d0">32.784</data>
      <data key="d1">83.952</data>
      <data key="d2">48.272</data>
      <data key="d3">63</data>
      <data key="d4">cortical</data>
      <data key="d5">rostralmiddlefrontal_23</data>
      <data key="d6">rh.rostralmiddlefrontal_23</data>
      <data key="d7">right</data>
    </node>
    <node id="64">
      <data key="d0">31.6571428571</data>
      <data key="d1">83.780952381</data>
      <data key="d2">52.6476190476</data>
      <data key="d3">64</data>
      <data key="d4">cortical</data>
      <data key="d5">rostralmiddlefrontal_4</data>
      <data key="d6">rh.rostralmiddlefrontal_4</data>
      <data key="d7">right</data>
    </node>
    <node id="65">
      <data key="d0">31.5078125</data>
      <data key="d1">88.97265625</data>
      <data key="d2">52.984375</data>
      <data key="d5">rostralmiddlefrontal_27</data>
      <data key="d3">65</data>
      <data key="d6">rh.rostralmiddlefrontal_27</data>
      <data key="d4">cortical</data>
      <data key="d7">right</data>
    </node>
    <node id="66">
      <data key="d0">32.3410404624</data>
      <data key="d1">87.1040462428</data>
      <data key="d2">45.4450867052</data>
      <data key="d3">66</data>
      <data key="d4">cortical</data>
      <data key="d5">rostralmiddlefrontal_14</data>
      <data key="d6">rh.rostralmiddlefrontal_14</data>
      <data key="d7">right</data>
    </node>
    <node id="67">
      <data key="d0">29.7121212121</data>
      <data key="d1">93.553030303</data>
      <data key="d2">43.3295454545</data>
      <data key="d3">67</data>
      <data key="d4">cortical</data>
      <data key="d5">rostralmiddlefrontal_17</data>
      <data key="d6">rh.rostralmiddlefrontal_17</data>
      <data key="d7">right</data>
    </node>
    <node id="68">
      <data key="d0">30.0</data>
      <data key="d1">87.1772151899</data>
      <data key="d2">39.9556962025</data>
      <data key="d3">68</data>
      <data key="d4">cortical</data>
      <data key="d5">rostralmiddlefrontal_9</data>
      <data key="d6">rh.rostralmiddlefrontal_9</data>
      <data key="d7">right</data>
    </node>
    <node id="69">
      <data key="d0">27.1298701299</data>
      <data key="d1">91.8658008658</data>
      <data key="d2">39.5584415584</data>
      <data key="d3">69</data>
      <data key="d4">cortical</data>
      <data key="d5">rostralmiddlefrontal_12</data>
      <data key="d6">rh.rostralmiddlefrontal_12</data>
      <data key="d7">right</data>
    </node>
    <node id="70">
      <data key="d0">34.2843137255</data>
      <data key="d1">89.9803921569</data>
      <data key="d2">42.4019607843</data>
      <data key="d3">70</data>
      <data key="d4">cortical</data>
      <data key="d5">rostralmiddlefrontal_2</data>
      <data key="d6">rh.rostralmiddlefrontal_2</data>
      <data key="d7">right</data>
    </node>
    <node id="71">
      <data key="d0">32.8473684211</data>
      <data key="d1">92.2105263158</data>
      <data key="d2">48.3368421053</data>
      <data key="d3">71</data>
      <data key="d4">cortical</data>
      <data key="d5">rostralmiddlefrontal_13</data>
      <data key="d6">rh.rostralmiddlefrontal_13</data>
      <data key="d7">right</data>
    </node>
    <node id="72">
      <data key="d0">34.9578947368</data>
      <data key="d1">93.8</data>
      <data key="d2">45.2842105263</data>
      <data key="d5">rostralmiddlefrontal_11</data>
      <data key="d3">72</data>
      <data key="d6">rh.rostralmiddlefrontal_11</data>
      <data key="d4">cortical</data>
      <data key="d7">right</data>
    </node>
    <node id="73">
      <data key="d0">34.8148148148</data>
      <data key="d1">89.2444444444</data>
      <data key="d2">37.9259259259</data>
      <data key="d3">73</data>
      <data key="d4">cortical</data>
      <data key="d5">rostralmiddlefrontal_3</data>
      <data key="d6">rh.rostralmiddlefrontal_3</data>
      <data key="d7">right</data>
    </node>
    <node id="74">
      <data key="d0">27.4871794872</data>
      <data key="d1">91.9615384615</data>
      <data key="d2">35.4743589744</data>
      <data key="d3">74</data>
      <data key="d4">cortical</data>
      <data key="d5">rostralmiddlefrontal_5</data>
      <data key="d6">rh.rostralmiddlefrontal_5</data>
      <data key="d7">right</data>
    </node>
    <node id="75">
      <data key="d0">33.1278195489</data>
      <data key="d1">94.2030075188</data>
      <data key="d2">35.015037594</data>
      <data key="d3">75</data>
      <data key="d4">cortical</data>
      <data key="d5">rostralmiddlefrontal_8</data>
      <data key="d6">rh.rostralmiddlefrontal_8</data>
      <data key="d7">right</data>
    </node>
    <node id="76">
      <data key="d0">36.602739726</data>
      <data key="d1">95.3150684932</data>
      <data key="d2">33.0068493151</data>
      <data key="d3">76</data>
      <data key="d4">cortical</data>
      <data key="d5">rostralmiddlefrontal_26</data>
      <data key="d6">rh.rostralmiddlefrontal_26</data>
      <data key="d7">right</data>
    </node>
    <node id="77">
      <data key="d0">37.8608695652</data>
      <data key="d1">94.8695652174</data>
      <data key="d2">36.8695652174</data>
      <data key="d3">77</data>
      <data key="d4">cortical</data>
      <data key="d5">rostralmiddlefrontal_1</data>
      <data key="d6">rh.rostralmiddlefrontal_1</data>
      <data key="d7">right</data>
    </node>
    <node id="78">
      <data key="d0">35.06</data>
      <data key="d1">95.65</data>
      <data key="d2">40.31</data>
      <data key="d3">78</data>
      <data key="d4">cortical</data>
      <data key="d5">rostralmiddlefrontal_6</data>
      <data key="d6">rh.rostralmiddlefrontal_6</data>
      <data key="d7">right</data>
    </node>
    <node id="79">
      <data key="d0">39.2757009346</data>
      <data key="d1">96.8457943925</data>
      <data key="d2">42.6495327103</data>
      <data key="d5">superiorfrontal_40</data>
      <data key="d3">79</data>
      <data key="d6">rh.superiorfrontal_40</data>
      <data key="d4">cortical</data>
      <data key="d7">right</data>
    </node>
    <node id="80">
      <data key="d0">40.2617449664</data>
      <data key="d1">90.7852348993</data>
      <data key="d2">44.7046979866</data>
      <data key="d3">80</data>
      <data key="d4">cortical</data>
      <data key="d5">superiorfrontal_4</data>
      <data key="d6">rh.superiorfrontal_4</data>
      <data key="d7">right</data>
    </node>
    <node id="81">
      <data key="d0">40.5041322314</data>
      <data key="d1">87.3140495868</data>
      <data key="d2">43.4958677686</data>
      <data key="d3">81</data>
      <data key="d4">cortical</data>
      <data key="d5">superiorfrontal_3</data>
      <data key="d6">rh.superiorfrontal_3</data>
      <data key="d7">right</data>
    </node>
    <node id="82">
      <data key="d0">37.25</data>
      <data key="d1">83.6796875</data>
      <data key="d2">46.0</data>
      <data key="d3">82</data>
      <data key="d4">cortical</data>
      <data key="d5">superiorfrontal_14</data>
      <data key="d6">rh.superiorfrontal_14</data>
      <data key="d7">right</data>
    </node>
    <node id="83">
      <data key="d0">38.87</data>
      <data key="d1">88.12</data>
      <data key="d2">48.3</data>
      <data key="d3">83</data>
      <data key="d4">cortical</data>
      <data key="d5">superiorfrontal_7</data>
      <data key="d6">rh.superiorfrontal_7</data>
      <data key="d7">right</data>
    </node>
    <node id="84">
      <data key="d0">39.5299539171</data>
      <data key="d1">95.1198156682</data>
      <data key="d2">47.4930875576</data>
      <data key="d3">84</data>
      <data key="d4">cortical</data>
      <data key="d5">superiorfrontal_23</data>
      <data key="d6">rh.superiorfrontal_23</data>
      <data key="d7">right</data>
    </node>
    <node id="85">
      <data key="d0">40.0797101449</data>
      <data key="d1">93.5362318841</data>
      <data key="d2">50.847826087</data>
      <data key="d3">85</data>
      <data key="d4">cortical</data>
      <data key="d5">superiorfrontal_10</data>
      <data key="d6">rh.superiorfrontal_10</data>
      <data key="d7">right</data>
    </node>
    <node id="86">
      <data key="d0">40.7087378641</data>
      <data key="d1">90.640776699</data>
      <data key="d2">52.5436893204</data>
      <data key="d5">superiorfrontal_39</data>
      <data key="d3">86</data>
      <data key="d6">rh.superiorfrontal_39</data>
      <data key="d4">cortical</data>
      <data key="d7">right</data>
    </node>
    <node id="87">
      <data key="d0">36.1732283465</data>
      <data key="d1">89.9448818898</data>
      <data key="d2">51.9527559055</data>
      <data key="d3">87</data>
      <data key="d4">cortical</data>
      <data key="d5">superiorfrontal_19</data>
      <data key="d6">rh.superiorfrontal_19</data>
      <data key="d7">right</data>
    </node>
    <node id="88">
      <data key="d0">41.3974358974</data>
      <data key="d1">86.9743589744</data>
      <data key="d2">52.9615384615</data>
      <data key="d3">88</data>
      <data key="d4">cortical</data>
      <data key="d5">superiorfrontal_29</data>
      <data key="d6">rh.superiorfrontal_29</data>
      <data key="d7">right</data>
    </node>
    <node id="89">
      <data key="d0">40.8128654971</data>
      <data key="d1">82.5321637427</data>
      <data key="d2">50.3801169591</data>
      <data key="d3">89</data>
      <data key="d4">cortical</data>
      <data key="d5">superiorfrontal_1</data>
      <data key="d6">rh.superiorfrontal_1</data>
      <data key="d7">right</data>
    </node>
    <node id="90">
      <data key="d0">38.5051546392</data>
      <data key="d1">78.3917525773</data>
      <data key="d2">47.2886597938</data>
      <data key="d3">90</data>
      <data key="d4">cortical</data>
      <data key="d5">superiorfrontal_27</data>
      <data key="d6">rh.superiorfrontal_27</data>
      <data key="d7">right</data>
    </node>
    <node id="91">
      <data key="d0">40.2954545455</data>
      <data key="d1">78.9166666667</data>
      <data key="d2">52.7575757576</data>
      <data key="d3">91</data>
      <data key="d4">cortical</data>
      <data key="d5">superiorfrontal_30</data>
      <data key="d6">rh.superiorfrontal_30</data>
      <data key="d7">right</data>
    </node>
    <node id="92">
      <data key="d0">38.0181818182</data>
      <data key="d1">88.1696969697</data>
      <data key="d2">55.9515151515</data>
      <data key="d3">92</data>
      <data key="d4">cortical</data>
      <data key="d5">superiorfrontal_15</data>
      <data key="d6">rh.superiorfrontal_15</data>
      <data key="d7">right</data>
    </node>
    <node id="93">
      <data key="d0">35.3622047244</data>
      <data key="d1">83.4094488189</data>
      <data key="d2">54.1417322835</data>
      <data key="d3">93</data>
      <data key="d4">cortical</data>
      <data key="d5">superiorfrontal_2</data>
      <data key="d6">rh.superiorfrontal_2</data>
      <data key="d7">right</data>
    </node>
    <node id="94">
      <data key="d0">32.0757575758</data>
      <data key="d1">80.6212121212</data>
      <data key="d2">55.8939393939</data>
      <data key="d3">94</data>
      <data key="d4">cortical</data>
      <data key="d5">superiorfrontal_11</data>
      <data key="d6">rh.superiorfrontal_11</data>
      <data key="d7">right</data>
    </node>
    <node id="95">
      <data key="d0">35.4593301435</data>
      <data key="d1">81.1052631579</data>
      <data key="d2">59.0574162679</data>
      <data key="d3">95</data>
      <data key="d4">cortical</data>
      <data key="d5">superiorfrontal_37</data>
      <data key="d6">rh.superiorfrontal_37</data>
      <data key="d7">right</data>
    </node>
    <node id="96">
      <data key="d0">40.2032967033</data>
      <data key="d1">84.3956043956</data>
      <data key="d2">57.9450549451</data>
      <data key="d3">96</data>
      <data key="d4">cortical</data>
      <data key="d5">superiorfrontal_8</data>
      <data key="d6">rh.superiorfrontal_8</data>
      <data key="d7">right</data>
    </node>
    <node id="97">
      <data key="d0">41.05</data>
      <data key="d1">80.875</data>
      <data key="d2">58.6833333333</data>
      <data key="d3">97</data>
      <data key="d4">cortical</data>
      <data key="d5">superiorfrontal_36</data>
      <data key="d6">rh.superiorfrontal_36</data>
      <data key="d7">right</data>
    </node>
    <node id="98">
      <data key="d0">39.1650485437</data>
      <data key="d1">74.0776699029</data>
      <data key="d2">51.8446601942</data>
      <data key="d3">98</data>
      <data key="d4">cortical</data>
      <data key="d5">superiorfrontal_25</data>
      <data key="d6">rh.superiorfrontal_25</data>
      <data key="d7">right</data>
    </node>
    <node id="99">
      <data key="d0">38.4888888889</data>
      <data key="d1">69.9666666667</data>
      <data key="d2">52.7666666667</data>
      <data key="d3">99</data>
      <data key="d4">cortical</data>
      <data key="d5">superiorfrontal_24</data>
      <data key="d6">rh.superiorfrontal_24</data>
      <data key="d7">right</data>
    </node>
    <node id="100">
      <data key="d0">41.1827956989</data>
      <data key="d1">74.1397849462</data>
      <data key="d2">56.3333333333</data>
      <data key="d3">100</data>
      <data key="d4">cortical</data>
      <data key="d5">superiorfrontal_38</data>
      <data key="d6">rh.superiorfrontal_38</data>
      <data key="d7">right</data>
    </node>
    <node id="101">
      <data key="d0">40.8062015504</data>
      <data key="d1">75.8682170543</data>
      <data key="d2">61.3333333333</data>
      <data key="d5">superiorfrontal_20</data>
      <data key="d3">101</data>
      <data key="d6">rh.superiorfrontal_20</data>
      <data key="d4">cortical</data>
      <data key="d7">right</data>
    </node>
    <node id="102">
      <data key="d0">39.2485875706</data>
      <data key="d1">77.5197740113</data>
      <data key="d2">59.8757062147</data>
      <data key="d3">102</data>
      <data key="d4">cortical</data>
      <data key="d5">superiorfrontal_5</data>
      <data key="d6">rh.superiorfrontal_5</data>
      <data key="d7">right</data>
    </node>
    <node id="103">
      <data key="d0">35.2708333333</data>
      <data key="d1">75.2152777778</data>
      <data key="d2">54.8611111111</data>
      <data key="d3">103</data>
      <data key="d4">cortical</data>
      <data key="d5">superiorfrontal_22</data>
      <data key="d6">rh.superiorfrontal_22</data>
      <data key="d7">right</data>
    </node>
    <node id="104">
      <data key="d0">34.9318181818</data>
      <data key="d1">73.6022727273</data>
      <data key="d2">60.8787878788</data>
      <data key="d3">104</data>
      <data key="d4">cortical</data>
      <data key="d5">superiorfrontal_21</data>
      <data key="d6">rh.superiorfrontal_21</data>
      <data key="d7">right</data>
    </node>
    <node id="105">
      <data key="d0">40.7642276423</data>
      <data key="d1">71.4552845528</data>
      <data key="d2">62.1788617886</data>
      <data key="d5">superiorfrontal_12</data>
      <data key="d3">105</data>
      <data key="d6">rh.superiorfrontal_12</data>
      <data key="d4">cortical</data>
      <data key="d7">right</data>
    </node>
    <node id="106">
      <data key="d0">41.25</data>
      <data key="d1">68.3965517241</data>
      <data key="d2">58.1293103448</data>
      <data key="d3">106</data>
      <data key="d4">cortical</data>
      <data key="d5">superiorfrontal_18</data>
      <data key="d6">rh.superiorfrontal_18</data>
      <data key="d7">right</data>
    </node>
    <node id="107">
      <data key="d0">38.1615384615</data>
      <data key="d1">64.9307692308</data>
      <data key="d2">53.4384615385</data>
      <data key="d3">107</data>
      <data key="d4">cortical</data>
      <data key="d5">superiorfrontal_42</data>
      <data key="d6">rh.superiorfrontal_42</data>
      <data key="d7">right</data>
    </node>
    <node id="108">
      <data key="d0">40.6736111111</data>
      <data key="d1">64.0</data>
      <data key="d2">57.5625</data>
      <data key="d3">108</data>
      <data key="d4">cortical</data>
      <data key="d5">superiorfrontal_13</data>
      <data key="d6">rh.superiorfrontal_13</data>
      <data key="d7">right</data>
    </node>
    <node id="109">
      <data key="d0">40.55625</data>
      <data key="d1">68.25</data>
      <data key="d2">64.86875</data>
      <data key="d3">109</data>
      <data key="d4">cortical</data>
      <data key="d5">superiorfrontal_32</data>
      <data key="d6">rh.superiorfrontal_32</data>
      <data key="d7">right</data>
    </node>
    <node id="110">
      <data key="d0">34.246835443</data>
      <data key="d1">67.3924050633</data>
      <data key="d2">61.8164556962</data>
      <data key="d3">110</data>
      <data key="d4">cortical</data>
      <data key="d5">superiorfrontal_33</data>
      <data key="d6">rh.superiorfrontal_33</data>
      <data key="d7">right</data>
    </node>
    <node id="111">
      <data key="d0">35.3888888889</data>
      <data key="d1">66.3125</data>
      <data key="d2">56.9583333333</data>
      <data key="d3">111</data>
      <data key="d4">cortical</data>
      <data key="d5">superiorfrontal_28</data>
      <data key="d6">rh.superiorfrontal_28</data>
      <data key="d7">right</data>
    </node>
    <node id="112">
      <data key="d0">31.0744680851</data>
      <data key="d1">59.8404255319</data>
      <data key="d2">58.0744680851</data>
      <data key="d3">112</data>
      <data key="d4">cortical</data>
      <data key="d5">superiorfrontal_41</data>
      <data key="d6">rh.superiorfrontal_41</data>
      <data key="d7">right</data>
    </node>
    <node id="113">
      <data key="d0">30.7374517375</data>
      <data key="d1">60.7799227799</data>
      <data key="d2">62.5482625483</data>
      <data key="d3">113</data>
      <data key="d4">cortical</data>
      <data key="d5">superiorfrontal_16</data>
      <data key="d6">rh.superiorfrontal_16</data>
      <data key="d7">right</data>
    </node>
    <node id="114">
      <data key="d0">35.9252336449</data>
      <data key="d1">66.1775700935</data>
      <data key="d2">64.8224299065</data>
      <data key="d3">114</data>
      <data key="d4">cortical</data>
      <data key="d5">superiorfrontal_6</data>
      <data key="d6">rh.superiorfrontal_6</data>
      <data key="d7">right</data>
    </node>
    <node id="115">
      <data key="d0">40.6303030303</data>
      <data key="d1">62.696969697</data>
      <data key="d2">66.4848484848</data>
      <data key="d3">115</data>
      <data key="d4">cortical</data>
      <data key="d5">superiorfrontal_9</data>
      <data key="d6">rh.superiorfrontal_9</data>
      <data key="d7">right</data>
    </node>
    <node id="116">
      <data key="d0">41.3673469388</data>
      <data key="d1">59.8027210884</data>
      <data key="d2">61.2653061224</data>
      <data key="d3">116</data>
      <data key="d4">cortical</data>
      <data key="d5">superiorfrontal_17</data>
      <data key="d6">rh.superiorfrontal_17</data>
      <data key="d7">right</data>
    </node>
    <node id="117">
      <data key="d0">41.2124352332</data>
      <data key="d1">57.1606217617</data>
      <data key="d2">56.9274611399</data>
      <data key="d3">117</data>
      <data key="d4">cortical</data>
      <data key="d5">superiorfrontal_31</data>
      <data key="d6">rh.superiorfrontal_31</data>
      <data key="d7">right</data>
    </node>
    <node id="118">
      <data key="d0">38.4166666667</data>
      <data key="d1">56.6875</data>
      <data key="d2">66.6291666667</data>
      <data key="d3">118</data>
      <data key="d4">cortical</data>
      <data key="d5">superiorfrontal_35</data>
      <data key="d6">rh.superiorfrontal_35</data>
      <data key="d7">right</data>
    </node>
    <node id="119">
      <data key="d0">37.6481481481</data>
      <data key="d1">61.3765432099</data>
      <data key="d2">63.3518518519</data>
      <data key="d3">119</data>
      <data key="d4">cortical</data>
      <data key="d5">superiorfrontal_34</data>
      <data key="d6">rh.superiorfrontal_34</data>
      <data key="d7">right</data>
    </node>
    <node id="120">
      <data key="d0">35.1259541985</data>
      <data key="d1">58.6145038168</data>
      <data key="d2">61.4885496183</data>
      <data key="d3">120</data>
      <data key="d4">cortical</data>
      <data key="d5">superiorfrontal_26</data>
      <data key="d6">rh.superiorfrontal_26</data>
      <data key="d7">right</data>
    </node>
    <node id="121">
      <data key="d0">29.7162162162</data>
      <data key="d1">61.527027027</data>
      <data key="d2">54.6621621622</data>
      <data key="d3">121</data>
      <data key="d4">cortical</data>
      <data key="d5">caudalmiddlefrontal_8</data>
      <data key="d6">rh.caudalmiddlefrontal_8</data>
      <data key="d7">right</data>
    </node>
    <node id="122">
      <data key="d0">26.09</data>
      <data key="d1">59.54</data>
      <data key="d2">58.83</data>
      <data key="d5">caudalmiddlefrontal_4</data>
      <data key="d3">122</data>
      <data key="d6">rh.caudalmiddlefrontal_4</data>
      <data key="d4">cortical</data>
      <data key="d7">right</data>
    </node>
    <node id="123">
      <data key="d0">25.0053191489</data>
      <data key="d1">63.4840425532</data>
      <data key="d2">58.7393617021</data>
      <data key="d3">123</data>
      <data key="d4">cortical</data>
      <data key="d5">caudalmiddlefrontal_2</data>
      <data key="d6">rh.caudalmiddlefrontal_2</data>
      <data key="d7">right</data>
    </node>
    <node id="124">
      <data key="d0">30.6268656716</data>
      <data key="d1">65.7860696517</data>
      <data key="d2">58.8109452736</data>
      <data key="d3">124</data>
      <data key="d4">cortical</data>
      <data key="d5">caudalmiddlefrontal_3</data>
      <data key="d6">rh.caudalmiddlefrontal_3</data>
      <data key="d7">right</data>
    </node>
    <node id="125">
      <data key="d0">22.4697674419</data>
      <data key="d1">65.6046511628</data>
      <data key="d2">56.1069767442</data>
      <data key="d3">125</data>
      <data key="d4">cortical</data>
      <data key="d5">caudalmiddlefrontal_7</data>
      <data key="d6">rh.caudalmiddlefrontal_7</data>
      <data key="d7">right</data>
    </node>
    <node id="126">
      <data key="d0">27.3565891473</data>
      <data key="d1">60.511627907</data>
      <data key="d2">51.9457364341</data>
      <data key="d3">126</data>
      <data key="d4">cortical</data>
      <data key="d5">caudalmiddlefrontal_5</data>
      <data key="d6">rh.caudalmiddlefrontal_5</data>
      <data key="d7">right</data>
    </node>
    <node id="127">
      <data key="d0">28.1477272727</data>
      <data key="d1">63.3522727273</data>
      <data key="d2">46.7727272727</data>
      <data key="d3">127</data>
      <data key="d4">cortical</data>
      <data key="d5">caudalmiddlefrontal_11</data>
      <data key="d6">rh.caudalmiddlefrontal_11</data>
      <data key="d7">right</data>
    </node>
    <node id="128">
      <data key="d0">25.1714285714</data>
      <data key="d1">63.7333333333</data>
      <data key="d2">49.7619047619</data>
      <data key="d3">128</data>
      <data key="d4">cortical</data>
      <data key="d5">caudalmiddlefrontal_10</data>
      <data key="d6">rh.caudalmiddlefrontal_10</data>
      <data key="d7">right</data>
    </node>
    <node id="129">
      <data key="d0">24.2513661202</data>
      <data key="d1">68.2103825137</data>
      <data key="d2">50.6994535519</data>
      <data key="d3">129</data>
      <data key="d4">cortical</data>
      <data key="d5">caudalmiddlefrontal_1</data>
      <data key="d6">rh.caudalmiddlefrontal_1</data>
      <data key="d7">right</data>
    </node>
    <node id="130">
      <data key="d0">26.6920152091</data>
      <data key="d1">67.4562737643</data>
      <data key="d2">55.3269961977</data>
      <data key="d3">130</data>
      <data key="d4">cortical</data>
      <data key="d5">caudalmiddlefrontal_9</data>
      <data key="d6">rh.caudalmiddlefrontal_9</data>
      <data key="d7">right</data>
    </node>
    <node id="131">
      <data key="d0">31.9372197309</data>
      <data key="d1">70.7264573991</data>
      <data key="d2">57.4977578475</data>
      <data key="d3">131</data>
      <data key="d4">cortical</data>
      <data key="d5">caudalmiddlefrontal_6</data>
      <data key="d6">rh.caudalmiddlefrontal_6</data>
      <data key="d7">right</data>
    </node>
    <node id="132">
      <data key="d0">25.8064516129</data>
      <data key="d1">62.8870967742</data>
      <data key="d2">41.0967741935</data>
      <data key="d3">132</data>
      <data key="d4">cortical</data>
      <data key="d5">precentral_12</data>
      <data key="d6">rh.precentral_12</data>
      <data key="d7">right</data>
    </node>
    <node id="133">
      <data key="d0">23.90625</data>
      <data key="d1">63.734375</data>
      <data key="d2">37.796875</data>
      <data key="d3">133</data>
      <data key="d4">cortical</data>
      <data key="d5">precentral_35</data>
      <data key="d6">rh.precentral_35</data>
      <data key="d7">right</data>
    </node>
    <node id="134">
      <data key="d0">19.9166666667</data>
      <data key="d1">64.9166666667</data>
      <data key="d2">35.6018518519</data>
      <data key="d5">precentral_28</data>
      <data key="d3">134</data>
      <data key="d6">rh.precentral_28</data>
      <data key="d4">cortical</data>
      <data key="d7">right</data>
    </node>
    <node id="135">
      <data key="d0">21.8636363636</data>
      <data key="d1">65.1590909091</data>
      <data key="d2">39.9318181818</data>
      <data key="d3">135</data>
      <data key="d4">cortical</data>
      <data key="d5">precentral_36</data>
      <data key="d6">rh.precentral_36</data>
      <data key="d7">right</data>
    </node>
    <node id="136">
      <data key="d0">17.8703703704</data>
      <data key="d1">63.6574074074</data>
      <data key="d2">39.287037037</data>
      <data key="d5">precentral_31</data>
      <data key="d3">136</data>
      <data key="d6">rh.precentral_31</data>
      <data key="d4">cortical</data>
      <data key="d7">right</data>
    </node>
    <node id="137">
      <data key="d0">22.2608695652</data>
      <data key="d1">60.5869565217</data>
      <data key="d2">37.7101449275</data>
      <data key="d3">137</data>
      <data key="d4">cortical</data>
      <data key="d5">precentral_5</data>
      <data key="d6">rh.precentral_5</data>
      <data key="d7">right</data>
    </node>
    <node id="138">
      <data key="d0">18.5584415584</data>
      <data key="d1">60.5324675325</data>
      <data key="d2">44.1818181818</data>
      <data key="d3">138</data>
      <data key="d4">cortical</data>
      <data key="d5">precentral_21</data>
      <data key="d6">rh.precentral_21</data>
      <data key="d7">right</data>
    </node>
    <node id="139">
      <data key="d0">18.3554006969</data>
      <data key="d1">66.0452961672</data>
      <data key="d2">44.6167247387</data>
      <data key="d3">139</data>
      <data key="d4">cortical</data>
      <data key="d5">precentral_1</data>
      <data key="d6">rh.precentral_1</data>
      <data key="d7">right</data>
    </node>
    <node id="140">
      <data key="d0">22.0512820513</data>
      <data key="d1">65.1794871795</data>
      <data key="d2">44.7179487179</data>
      <data key="d3">140</data>
      <data key="d4">cortical</data>
      <data key="d5">precentral_8</data>
      <data key="d6">rh.precentral_8</data>
      <data key="d7">right</data>
    </node>
    <node id="141">
      <data key="d0">24.198019802</data>
      <data key="d1">63.0198019802</data>
      <data key="d2">46.0396039604</data>
      <data key="d3">141</data>
      <data key="d4">cortical</data>
      <data key="d5">precentral_20</data>
      <data key="d6">rh.precentral_20</data>
      <data key="d7">right</data>
    </node>
    <node id="142">
      <data key="d0">22.4310344828</data>
      <data key="d1">61.1379310345</data>
      <data key="d2">49.2413793103</data>
      <data key="d5">precentral_34</data>
      <data key="d3">142</data>
      <data key="d6">rh.precentral_34</data>
      <data key="d4">cortical</data>
      <data key="d7">right</data>
    </node>
    <node id="143">
      <data key="d0">18.1930693069</data>
      <data key="d1">61.9158415842</data>
      <data key="d2">49.7326732673</data>
      <data key="d3">143</data>
      <data key="d4">cortical</data>
      <data key="d5">precentral_2</data>
      <data key="d6">rh.precentral_2</data>
      <data key="d7">right</data>
    </node>
    <node id="144">
      <data key="d0">23.9302325581</data>
      <data key="d1">58.511627907</data>
      <data key="d2">46.4341085271</data>
      <data key="d3">144</data>
      <data key="d4">cortical</data>
      <data key="d5">precentral_23</data>
      <data key="d6">rh.precentral_23</data>
      <data key="d7">right</data>
    </node>
    <node id="145">
      <data key="d0">30.5145631068</data>
      <data key="d1">51.5145631068</data>
      <data key="d2">50.3203883495</data>
      <data key="d3">145</data>
      <data key="d4">cortical</data>
      <data key="d5">precentral_19</data>
      <data key="d6">rh.precentral_19</data>
      <data key="d7">right</data>
    </node>
    <node id="146">
      <data key="d0">28.0941176471</data>
      <data key="d1">52.8823529412</data>
      <data key="d2">50.4823529412</data>
      <data key="d3">146</data>
      <data key="d4">cortical</data>
      <data key="d5">precentral_22</data>
      <data key="d6">rh.precentral_22</data>
      <data key="d7">right</data>
    </node>
    <node id="147">
      <data key="d0">24.835443038</data>
      <data key="d1">54.9620253165</data>
      <data key="d2">49.9746835443</data>
      <data key="d3">147</data>
      <data key="d4">cortical</data>
      <data key="d5">precentral_26</data>
      <data key="d6">rh.precentral_26</data>
      <data key="d7">right</data>
    </node>
    <node id="148">
      <data key="d0">21.2641509434</data>
      <data key="d1">57.6981132075</data>
      <data key="d2">51.0754716981</data>
      <data key="d3">148</data>
      <data key="d4">cortical</data>
      <data key="d5">precentral_6</data>
      <data key="d6">rh.precentral_6</data>
      <data key="d7">right</data>
    </node>
    <node id="149">
      <data key="d0">20.6728971963</data>
      <data key="d1">58.4158878505</data>
      <data key="d2">54.9579439252</data>
      <data key="d5">precentral_10</data>
      <data key="d3">149</data>
      <data key="d6">rh.precentral_10</data>
      <data key="d4">cortical</data>
      <data key="d7">right</data>
    </node>
    <node id="150">
      <data key="d0">23.3191489362</data>
      <data key="d1">56.9574468085</data>
      <data key="d2">53.7446808511</data>
      <data key="d5">precentral_3</data>
      <data key="d3">150</data>
      <data key="d6">rh.precentral_3</data>
      <data key="d4">cortical</data>
      <data key="d7">right</data>
    </node>
    <node id="151">
      <data key="d0">27.4851485149</data>
      <data key="d1">56.5742574257</data>
      <data key="d2">52.9801980198</data>
      <data key="d3">151</data>
      <data key="d4">cortical</data>
      <data key="d5">precentral_9</data>
      <data key="d6">rh.precentral_9</data>
      <data key="d7">right</data>
    </node>
    <node id="152">
      <data key="d0">23.8834951456</data>
      <data key="d1">55.6893203883</data>
      <data key="d2">56.9223300971</data>
      <data key="d3">152</data>
      <data key="d4">cortical</data>
      <data key="d5">precentral_4</data>
      <data key="d6">rh.precentral_4</data>
      <data key="d7">right</data>
    </node>
    <node id="153">
      <data key="d0">28.1486486486</data>
      <data key="d1">53.472972973</data>
      <data key="d2">56.3243243243</data>
      <data key="d3">153</data>
      <data key="d4">cortical</data>
      <data key="d5">precentral_32</data>
      <data key="d6">rh.precentral_32</data>
      <data key="d7">right</data>
    </node>
    <node id="154">
      <data key="d0">30.9438202247</data>
      <data key="d1">48.6853932584</data>
      <data key="d2">54.6292134831</data>
      <data key="d3">154</data>
      <data key="d4">cortical</data>
      <data key="d5">precentral_16</data>
      <data key="d6">rh.precentral_16</data>
      <data key="d7">right</data>
    </node>
    <node id="155">
      <data key="d0">33.3942307692</data>
      <data key="d1">48.1826923077</data>
      <data key="d2">55.8173076923</data>
      <data key="d3">155</data>
      <data key="d4">cortical</data>
      <data key="d5">precentral_15</data>
      <data key="d6">rh.precentral_15</data>
      <data key="d7">right</data>
    </node>
    <node id="156">
      <data key="d0">28.5970149254</data>
      <data key="d1">49.8656716418</data>
      <data key="d2">60.0</data>
      <data key="d3">156</data>
      <data key="d4">cortical</data>
      <data key="d5">precentral_30</data>
      <data key="d6">rh.precentral_30</data>
      <data key="d7">right</data>
    </node>
    <node id="157">
      <data key="d0">26.9632352941</data>
      <data key="d1">54.375</data>
      <data key="d2">62.3566176471</data>
      <data key="d3">157</data>
      <data key="d4">cortical</data>
      <data key="d5">precentral_18</data>
      <data key="d6">rh.precentral_18</data>
      <data key="d7">right</data>
    </node>
    <node id="158">
      <data key="d0">30.9207920792</data>
      <data key="d1">54.0396039604</data>
      <data key="d2">57.4356435644</data>
      <data key="d3">158</data>
      <data key="d4">cortical</data>
      <data key="d5">precentral_27</data>
      <data key="d6">rh.precentral_27</data>
      <data key="d7">right</data>
    </node>
    <node id="159">
      <data key="d0">32.2928176796</data>
      <data key="d1">56.8839779006</data>
      <data key="d2">55.5414364641</data>
      <data key="d3">159</data>
      <data key="d4">cortical</data>
      <data key="d5">precentral_7</data>
      <data key="d6">rh.precentral_7</data>
      <data key="d7">right</data>
    </node>
    <node id="160">
      <data key="d0">33.2222222222</data>
      <data key="d1">53.7368421053</data>
      <data key="d2">59.3976608187</data>
      <data key="d3">160</data>
      <data key="d4">cortical</data>
      <data key="d5">precentral_11</data>
      <data key="d6">rh.precentral_11</data>
      <data key="d7">right</data>
    </node>
    <node id="161">
      <data key="d0">31.7718120805</data>
      <data key="d1">49.8389261745</data>
      <data key="d2">64.288590604</data>
      <data key="d3">161</data>
      <data key="d4">cortical</data>
      <data key="d5">precentral_14</data>
      <data key="d6">rh.precentral_14</data>
      <data key="d7">right</data>
    </node>
    <node id="162">
      <data key="d0">36.2871287129</data>
      <data key="d1">47.5643564356</data>
      <data key="d2">59.2871287129</data>
      <data key="d3">162</data>
      <data key="d4">cortical</data>
      <data key="d5">precentral_33</data>
      <data key="d6">rh.precentral_33</data>
      <data key="d7">right</data>
    </node>
    <node id="163">
      <data key="d0">38.9583333333</data>
      <data key="d1">45.6041666667</data>
      <data key="d2">61.7916666667</data>
      <data key="d3">163</data>
      <data key="d4">cortical</data>
      <data key="d5">precentral_24</data>
      <data key="d6">rh.precentral_24</data>
      <data key="d7">right</data>
    </node>
    <node id="164">
      <data key="d0">35.1658536585</data>
      <data key="d1">51.4731707317</data>
      <data key="d2">65.6146341463</data>
      <data key="d3">164</data>
      <data key="d4">cortical</data>
      <data key="d5">precentral_13</data>
      <data key="d6">rh.precentral_13</data>
      <data key="d7">right</data>
    </node>
    <node id="165">
      <data key="d0">37.6013071895</data>
      <data key="d1">52.1111111111</data>
      <data key="d2">61.1045751634</data>
      <data key="d3">165</data>
      <data key="d4">cortical</data>
      <data key="d5">precentral_29</data>
      <data key="d6">rh.precentral_29</data>
      <data key="d7">right</data>
    </node>
    <node id="166">
      <data key="d0">39.6860986547</data>
      <data key="d1">48.0134529148</data>
      <data key="d2">67.4618834081</data>
      <data key="d3">166</data>
      <data key="d4">cortical</data>
      <data key="d5">precentral_25</data>
      <data key="d6">rh.precentral_25</data>
      <data key="d7">right</data>
    </node>
    <node id="167">
      <data key="d0">41.1639344262</data>
      <data key="d1">43.9016393443</data>
      <data key="d2">66.0327868852</data>
      <data key="d3">167</data>
      <data key="d4">cortical</data>
      <data key="d5">precentral_17</data>
      <data key="d6">rh.precentral_17</data>
      <data key="d7">right</data>
    </node>
    <node id="168">
      <data key="d0">42.3243243243</data>
      <data key="d1">37.6216216216</data>
      <data key="d2">62.9459459459</data>
      <data key="d5">paracentral_1</data>
      <data key="d3">168</data>
      <data key="d6">rh.paracentral_1</data>
      <data key="d4">cortical</data>
      <data key="d7">right</data>
    </node>
    <node id="169">
      <data key="d0">43.2087912088</data>
      <data key="d1">43.2857142857</data>
      <data key="d2">64.032967033</data>
      <data key="d5">paracentral_9</data>
      <data key="d3">169</data>
      <data key="d6">rh.paracentral_9</data>
      <data key="d4">cortical</data>
      <data key="d7">right</data>
    </node>
    <node id="170">
      <data key="d0">42.2808988764</data>
      <data key="d1">48.393258427</data>
      <data key="d2">61.808988764</data>
      <data key="d3">170</data>
      <data key="d4">cortical</data>
      <data key="d5">paracentral_4</data>
      <data key="d6">rh.paracentral_4</data>
      <data key="d7">right</data>
    </node>
    <node id="171">
      <data key="d0">42.3469387755</data>
      <data key="d1">52.5850340136</data>
      <data key="d2">64.6666666667</data>
      <data key="d3">171</data>
      <data key="d4">cortical</data>
      <data key="d5">paracentral_2</data>
      <data key="d6">rh.paracentral_2</data>
      <data key="d7">right</data>
    </node>
    <node id="172">
      <data key="d0">41.2375</data>
      <data key="d1">52.4625</data>
      <data key="d2">57.9875</data>
      <data key="d3">172</data>
      <data key="d4">cortical</data>
      <data key="d5">paracentral_3</data>
      <data key="d6">rh.paracentral_3</data>
      <data key="d7">right</data>
    </node>
    <node id="173">
      <data key="d0">41.4457831325</data>
      <data key="d1">45.265060241</data>
      <data key="d2">59.8192771084</data>
      <data key="d3">173</data>
      <data key="d4">cortical</data>
      <data key="d5">paracentral_5</data>
      <data key="d6">rh.paracentral_5</data>
      <data key="d7">right</data>
    </node>
    <node id="174">
      <data key="d0">42.5365853659</data>
      <data key="d1">41.5243902439</data>
      <data key="d2">58.2073170732</data>
      <data key="d5">paracentral_12</data>
      <data key="d3">174</data>
      <data key="d6">rh.paracentral_12</data>
      <data key="d4">cortical</data>
      <data key="d7">right</data>
    </node>
    <node id="175">
      <data key="d0">39.1147540984</data>
      <data key="d1">38.9508196721</data>
      <data key="d2">60.6557377049</data>
      <data key="d3">175</data>
      <data key="d4">cortical</data>
      <data key="d5">paracentral_6</data>
      <data key="d6">rh.paracentral_6</data>
      <data key="d7">right</data>
    </node>
    <node id="176">
      <data key="d0">38.0441176471</data>
      <data key="d1">41.0735294118</data>
      <data key="d2">54.9558823529</data>
      <data key="d3">176</data>
      <data key="d4">cortical</data>
      <data key="d5">paracentral_10</data>
      <data key="d6">rh.paracentral_10</data>
      <data key="d7">right</data>
    </node>
    <node id="177">
      <data key="d0">41.0769230769</data>
      <data key="d1">46.4230769231</data>
      <data key="d2">56.6923076923</data>
      <data key="d3">177</data>
      <data key="d4">cortical</data>
      <data key="d5">paracentral_11</data>
      <data key="d6">rh.paracentral_11</data>
      <data key="d7">right</data>
    </node>
    <node id="178">
      <data key="d0">38.3418803419</data>
      <data key="d1">51.7179487179</data>
      <data key="d2">54.5982905983</data>
      <data key="d3">178</data>
      <data key="d4">cortical</data>
      <data key="d5">paracentral_7</data>
      <data key="d6">rh.paracentral_7</data>
      <data key="d7">right</data>
    </node>
    <node id="179">
      <data key="d0">37.380952381</data>
      <data key="d1">44.7428571429</data>
      <data key="d2">53.1523809524</data>
      <data key="d3">179</data>
      <data key="d4">cortical</data>
      <data key="d5">paracentral_8</data>
      <data key="d6">rh.paracentral_8</data>
      <data key="d7">right</data>
    </node>
    <node id="180">
      <data key="d0">43.0913242009</data>
      <data key="d1">79.904109589</data>
      <data key="d2">35.8630136986</data>
      <data key="d3">180</data>
      <data key="d4">cortical</data>
      <data key="d5">rostralanteriorcingulate_2</data>
      <data key="d6">rh.rostralanteriorcingulate_2</data>
      <data key="d7">right</data>
    </node>
    <node id="181">
      <data key="d0">41.4090909091</data>
      <data key="d1">84.7142857143</data>
      <data key="d2">39.4415584416</data>
      <data key="d3">181</data>
      <data key="d4">cortical</data>
      <data key="d5">rostralanteriorcingulate_1</data>
      <data key="d6">rh.rostralanteriorcingulate_1</data>
      <data key="d7">right</data>
    </node>
    <node id="182">
      <data key="d0">42.8057553957</data>
      <data key="d1">79.9496402878</data>
      <data key="d2">41.1366906475</data>
      <data key="d3">182</data>
      <data key="d4">cortical</data>
      <data key="d5">rostralanteriorcingulate_4</data>
      <data key="d6">rh.rostralanteriorcingulate_4</data>
      <data key="d7">right</data>
    </node>
    <node id="183">
      <data key="d0">41.4117647059</data>
      <data key="d1">82.9934640523</data>
      <data key="d2">44.0392156863</data>
      <data key="d3">183</data>
      <data key="d4">cortical</data>
      <data key="d5">rostralanteriorcingulate_3</data>
      <data key="d6">rh.rostralanteriorcingulate_3</data>
      <data key="d7">right</data>
    </node>
    <node id="184">
      <data key="d0">43.0659340659</data>
      <data key="d1">73.6593406593</data>
      <data key="d2">44.6703296703</data>
      <data key="d3">184</data>
      <data key="d4">cortical</data>
      <data key="d5">caudalanteriorcingulate_1</data>
      <data key="d6">rh.caudalanteriorcingulate_1</data>
      <data key="d7">right</data>
    </node>
    <node id="185">
      <data key="d0">41.9603960396</data>
      <data key="d1">78.0297029703</data>
      <data key="d2">46.3267326733</data>
      <data key="d3">185</data>
      <data key="d4">cortical</data>
      <data key="d5">caudalanteriorcingulate_6</data>
      <data key="d6">rh.caudalanteriorcingulate_6</data>
      <data key="d7">right</data>
    </node>
    <node id="186">
      <data key="d0">40.9769230769</data>
      <data key="d1">73.8615384615</data>
      <data key="d2">48.0615384615</data>
      <data key="d3">186</data>
      <data key="d4">cortical</data>
      <data key="d5">caudalanteriorcingulate_4</data>
      <data key="d6">rh.caudalanteriorcingulate_4</data>
      <data key="d7">right</data>
    </node>
    <node id="187">
      <data key="d0">41.5263157895</data>
      <data key="d1">70.6578947368</data>
      <data key="d2">51.1403508772</data>
      <data key="d3">187</data>
      <data key="d4">cortical</data>
      <data key="d5">caudalanteriorcingulate_2</data>
      <data key="d6">rh.caudalanteriorcingulate_2</data>
      <data key="d7">right</data>
    </node>
    <node id="188">
      <data key="d0">42.2325581395</data>
      <data key="d1">67.0542635659</data>
      <data key="d2">48.0930232558</data>
      <data key="d3">188</data>
      <data key="d4">cortical</data>
      <data key="d5">caudalanteriorcingulate_3</data>
      <data key="d6">rh.caudalanteriorcingulate_3</data>
      <data key="d7">right</data>
    </node>
    <node id="189">
      <data key="d0">41.7852348993</data>
      <data key="d1">64.7248322148</data>
      <data key="d2">51.067114094</data>
      <data key="d3">189</data>
      <data key="d4">cortical</data>
      <data key="d5">caudalanteriorcingulate_5</data>
      <data key="d6">rh.caudalanteriorcingulate_5</data>
      <data key="d7">right</data>
    </node>
    <node id="190">
      <data key="d0">42.0396825397</data>
      <data key="d1">61.373015873</data>
      <data key="d2">53.3650793651</data>
      <data key="d3">190</data>
      <data key="d4">cortical</data>
      <data key="d5">posteriorcingulate_8</data>
      <data key="d6">rh.posteriorcingulate_8</data>
      <data key="d7">right</data>
    </node>
    <node id="191">
      <data key="d0">42.4831460674</data>
      <data key="d1">57.9101123596</data>
      <data key="d2">48.8539325843</data>
      <data key="d3">191</data>
      <data key="d4">cortical</data>
      <data key="d5">posteriorcingulate_1</data>
      <data key="d6">rh.posteriorcingulate_1</data>
      <data key="d7">right</data>
    </node>
    <node id="192">
      <data key="d0">41.525</data>
      <data key="d1">56.75</data>
      <data key="d2">52.1666666667</data>
      <data key="d3">192</data>
      <data key="d4">cortical</data>
      <data key="d5">posteriorcingulate_7</data>
      <data key="d6">rh.posteriorcingulate_7</data>
      <data key="d7">right</data>
    </node>
    <node id="193">
      <data key="d0">41.9655172414</data>
      <data key="d1">51.0459770115</data>
      <data key="d2">53.4022988506</data>
      <data key="d3">193</data>
      <data key="d4">cortical</data>
      <data key="d5">posteriorcingulate_2</data>
      <data key="d6">rh.posteriorcingulate_2</data>
      <data key="d7">right</data>
    </node>
    <node id="194">
      <data key="d0">42.4712643678</data>
      <data key="d1">53.2068965517</data>
      <data key="d2">49.0574712644</data>
      <data key="d3">194</data>
      <data key="d4">cortical</data>
      <data key="d5">posteriorcingulate_5</data>
      <data key="d6">rh.posteriorcingulate_5</data>
      <data key="d7">right</data>
    </node>
    <node id="195">
      <data key="d0">42.5857142857</data>
      <data key="d1">49.2428571429</data>
      <data key="d2">50.1</data>
      <data key="d3">195</data>
      <data key="d4">cortical</data>
      <data key="d5">posteriorcingulate_3</data>
      <data key="d6">rh.posteriorcingulate_3</data>
      <data key="d7">right</data>
    </node>
    <node id="196">
      <data key="d0">42.025</data>
      <data key="d1">47.05</data>
      <data key="d2">47.825</data>
      <data key="d3">196</data>
      <data key="d4">cortical</data>
      <data key="d5">posteriorcingulate_9</data>
      <data key="d6">rh.posteriorcingulate_9</data>
      <data key="d7">right</data>
    </node>
    <node id="197">
      <data key="d0">42.5384615385</data>
      <data key="d1">44.1367521368</data>
      <data key="d2">52.9230769231</data>
      <data key="d3">197</data>
      <data key="d4">cortical</data>
      <data key="d5">posteriorcingulate_4</data>
      <data key="d6">rh.posteriorcingulate_4</data>
      <data key="d7">right</data>
    </node>
    <node id="198">
      <data key="d0">39.2283464567</data>
      <data key="d1">46.7952755906</data>
      <data key="d2">51.4251968504</data>
      <data key="d3">198</data>
      <data key="d4">cortical</data>
      <data key="d5">posteriorcingulate_6</data>
      <data key="d6">rh.posteriorcingulate_6</data>
      <data key="d7">right</data>
    </node>
    <node id="199">
      <data key="d0">41.7572815534</data>
      <data key="d1">43.8349514563</data>
      <data key="d2">47.1067961165</data>
      <data key="d3">199</data>
      <data key="d4">cortical</data>
      <data key="d5">isthmuscingulate_3</data>
      <data key="d6">rh.isthmuscingulate_3</data>
      <data key="d7">right</data>
    </node>
    <node id="200">
      <data key="d0">42.2111111111</data>
      <data key="d1">40.2444444444</data>
      <data key="d2">45.0222222222</data>
      <data key="d3">200</data>
      <data key="d4">cortical</data>
      <data key="d5">isthmuscingulate_1</data>
      <data key="d6">rh.isthmuscingulate_1</data>
      <data key="d7">right</data>
    </node>
    <node id="201">
      <data key="d0">42.4921875</data>
      <data key="d1">37.3828125</data>
      <data key="d2">47.4765625</data>
      <data key="d3">201</data>
      <data key="d4">cortical</data>
      <data key="d5">isthmuscingulate_2</data>
      <data key="d6">rh.isthmuscingulate_2</data>
      <data key="d7">right</data>
    </node>
    <node id="202">
      <data key="d0">43.0230769231</data>
      <data key="d1">38.2153846154</data>
      <data key="d2">41.2461538462</data>
      <data key="d3">202</data>
      <data key="d4">cortical</data>
      <data key="d5">isthmuscingulate_4</data>
      <data key="d6">rh.isthmuscingulate_4</data>
      <data key="d7">right</data>
    </node>
    <node id="203">
      <data key="d0">41.5223880597</data>
      <data key="d1">39.2089552239</data>
      <data key="d2">36.1119402985</data>
      <data key="d3">203</data>
      <data key="d4">cortical</data>
      <data key="d5">isthmuscingulate_5</data>
      <data key="d6">rh.isthmuscingulate_5</data>
      <data key="d7">right</data>
    </node>
    <node id="204">
      <data key="d0">39.4752475248</data>
      <data key="d1">41.1881188119</data>
      <data key="d2">33.1089108911</data>
      <data key="d3">204</data>
      <data key="d4">cortical</data>
      <data key="d5">isthmuscingulate_6</data>
      <data key="d6">rh.isthmuscingulate_6</data>
      <data key="d7">right</data>
    </node>
    <node id="205">
      <data key="d0">26.40625</data>
      <data key="d1">58.984375</data>
      <data key="d2">40.703125</data>
      <data key="d3">205</data>
      <data key="d4">cortical</data>
      <data key="d5">postcentral_24</data>
      <data key="d6">rh.postcentral_24</data>
      <data key="d7">right</data>
    </node>
    <node id="206">
      <data key="d0">24.6153846154</data>
      <data key="d1">56.0307692308</data>
      <data key="d2">41.8923076923</data>
      <data key="d3">206</data>
      <data key="d4">cortical</data>
      <data key="d5">postcentral_26</data>
      <data key="d6">rh.postcentral_26</data>
      <data key="d7">right</data>
    </node>
    <node id="207">
      <data key="d0">21.5862068966</data>
      <data key="d1">56.3793103448</data>
      <data key="d2">39.3333333333</data>
      <data key="d3">207</data>
      <data key="d4">cortical</data>
      <data key="d5">postcentral_6</data>
      <data key="d6">rh.postcentral_6</data>
      <data key="d7">right</data>
    </node>
    <node id="208">
      <data key="d0">17.3072289157</data>
      <data key="d1">58.2469879518</data>
      <data key="d2">38.6385542169</data>
      <data key="d5">postcentral_20</data>
      <data key="d3">208</data>
      <data key="d6">rh.postcentral_20</data>
      <data key="d4">cortical</data>
      <data key="d7">right</data>
    </node>
    <node id="209">
      <data key="d0">16.7314814815</data>
      <data key="d1">54.3703703704</data>
      <data key="d2">41.1666666667</data>
      <data key="d5">postcentral_25</data>
      <data key="d3">209</data>
      <data key="d6">rh.postcentral_25</data>
      <data key="d4">cortical</data>
      <data key="d7">right</data>
    </node>
    <node id="210">
      <data key="d0">20.5641025641</data>
      <data key="d1">56.7948717949</data>
      <data key="d2">42.5384615385</data>
      <data key="d3">210</data>
      <data key="d4">cortical</data>
      <data key="d5">postcentral_11</data>
      <data key="d6">rh.postcentral_11</data>
      <data key="d7">right</data>
    </node>
    <node id="211">
      <data key="d0">17.2662721893</data>
      <data key="d1">54.1124260355</data>
      <data key="d2">44.899408284</data>
      <data key="d3">211</data>
      <data key="d4">cortical</data>
      <data key="d5">postcentral_3</data>
      <data key="d6">rh.postcentral_3</data>
      <data key="d7">right</data>
    </node>
    <node id="212">
      <data key="d0">17.6289308176</data>
      <data key="d1">55.0817610063</data>
      <data key="d2">49.1572327044</data>
      <data key="d5">postcentral_18</data>
      <data key="d3">212</data>
      <data key="d6">rh.postcentral_18</data>
      <data key="d4">cortical</data>
      <data key="d7">right</data>
    </node>
    <node id="213">
      <data key="d0">23.5833333333</data>
      <data key="d1">54.9259259259</data>
      <data key="d2">46.5555555556</data>
      <data key="d3">213</data>
      <data key="d4">cortical</data>
      <data key="d5">postcentral_27</data>
      <data key="d6">rh.postcentral_27</data>
      <data key="d7">right</data>
    </node>
    <node id="214">
      <data key="d0">24.1014492754</data>
      <data key="d1">51.5652173913</data>
      <data key="d2">50.0579710145</data>
      <data key="d3">214</data>
      <data key="d4">cortical</data>
      <data key="d5">postcentral_13</data>
      <data key="d6">rh.postcentral_13</data>
      <data key="d7">right</data>
    </node>
    <node id="215">
      <data key="d0">18.9583333333</data>
      <data key="d1">53.225</data>
      <data key="d2">53.225</data>
      <data key="d5">postcentral_23</data>
      <data key="d3">215</data>
      <data key="d6">rh.postcentral_23</data>
      <data key="d4">cortical</data>
      <data key="d7">right</data>
    </node>
    <node id="216">
      <data key="d0">22.9887640449</data>
      <data key="d1">49.0</data>
      <data key="d2">51.1235955056</data>
      <data key="d3">216</data>
      <data key="d4">cortical</data>
      <data key="d5">postcentral_9</data>
      <data key="d6">rh.postcentral_9</data>
      <data key="d7">right</data>
    </node>
    <node id="217">
      <data key="d0">21.4411764706</data>
      <data key="d1">49.8235294118</data>
      <data key="d2">55.3382352941</data>
      <data key="d5">postcentral_17</data>
      <data key="d3">217</data>
      <data key="d6">rh.postcentral_17</data>
      <data key="d4">cortical</data>
      <data key="d7">right</data>
    </node>
    <node id="218">
      <data key="d0">27.6097560976</data>
      <data key="d1">49.4024390244</data>
      <data key="d2">51.3170731707</data>
      <data key="d3">218</data>
      <data key="d4">cortical</data>
      <data key="d5">postcentral_30</data>
      <data key="d6">rh.postcentral_30</data>
      <data key="d7">right</data>
    </node>
    <node id="219">
      <data key="d0">22.7361111111</data>
      <data key="d1">52.2847222222</data>
      <data key="d2">57.9166666667</data>
      <data key="d5">postcentral_22</data>
      <data key="d3">219</data>
      <data key="d6">rh.postcentral_22</data>
      <data key="d4">cortical</data>
      <data key="d7">right</data>
    </node>
    <node id="220">
      <data key="d0">28.2555555556</data>
      <data key="d1">47.8</data>
      <data key="d2">54.4111111111</data>
      <data key="d3">220</data>
      <data key="d4">cortical</data>
      <data key="d5">postcentral_7</data>
      <data key="d6">rh.postcentral_7</data>
      <data key="d7">right</data>
    </node>
    <node id="221">
      <data key="d0">25.1102362205</data>
      <data key="d1">49.2204724409</data>
      <data key="d2">60.2362204724</data>
      <data key="d3">221</data>
      <data key="d4">cortical</data>
      <data key="d5">postcentral_4</data>
      <data key="d6">rh.postcentral_4</data>
      <data key="d7">right</data>
    </node>
    <node id="222">
      <data key="d0">22.0247933884</data>
      <data key="d1">46.7933884298</data>
      <data key="d2">56.7768595041</data>
      <data key="d5">postcentral_5</data>
      <data key="d3">222</data>
      <data key="d6">rh.postcentral_5</data>
      <data key="d4">cortical</data>
      <data key="d7">right</data>
    </node>
    <node id="223">
      <data key="d0">21.5408805031</data>
      <data key="d1">43.2201257862</data>
      <data key="d2">56.2830188679</data>
      <data key="d5">postcentral_29</data>
      <data key="d3">223</data>
      <data key="d6">rh.postcentral_29</data>
      <data key="d4">cortical</data>
      <data key="d7">right</data>
    </node>
    <node id="224">
      <data key="d0">25.3981481481</data>
      <data key="d1">45.8425925926</data>
      <data key="d2">61.0092592593</data>
      <data key="d5">postcentral_1</data>
      <data key="d3">224</data>
      <data key="d6">rh.postcentral_1</data>
      <data key="d4">cortical</data>
      <data key="d7">right</data>
    </node>
    <node id="225">
      <data key="d0">28.7</data>
      <data key="d1">44.8166666667</data>
      <data key="d2">59.85</data>
      <data key="d5">postcentral_16</data>
      <data key="d3">225</data>
      <data key="d6">rh.postcentral_16</data>
      <data key="d4">cortical</data>
      <data key="d7">right</data>
    </node>
    <node id="226">
      <data key="d0">33.4444444444</data>
      <data key="d1">45.7777777778</data>
      <data key="d2">56.6444444444</data>
      <data key="d3">226</data>
      <data key="d4">cortical</data>
      <data key="d5">postcentral_14</data>
      <data key="d6">rh.postcentral_14</data>
      <data key="d7">right</data>
    </node>
    <node id="227">
      <data key="d0">29.8322580645</data>
      <data key="d1">44.5419354839</data>
      <data key="d2">63.1096774194</data>
      <data key="d5">postcentral_12</data>
      <data key="d3">227</data>
      <data key="d6">rh.postcentral_12</data>
      <data key="d4">cortical</data>
      <data key="d7">right</data>
    </node>
    <node id="228">
      <data key="d0">27.2631578947</data>
      <data key="d1">43.7434210526</data>
      <data key="d2">56.3486842105</data>
      <data key="d3">228</data>
      <data key="d4">cortical</data>
      <data key="d5">postcentral_21</data>
      <data key="d6">rh.postcentral_21</data>
      <data key="d7">right</data>
    </node>
    <node id="229">
      <data key="d0">33.3766233766</data>
      <data key="d1">43.6103896104</data>
      <data key="d2">59.1428571429</data>
      <data key="d3">229</data>
      <data key="d4">cortical</data>
      <data key="d5">postcentral_8</data>
      <data key="d6">rh.postcentral_8</data>
      <data key="d7">right</data>
    </node>
    <node id="230">
      <data key="d0">34.786407767</data>
      <data key="d1">44.3689320388</data>
      <data key="d2">65.0388349515</data>
      <data key="d5">postcentral_10</data>
      <data key="d3">230</data>
      <data key="d6">rh.postcentral_10</data>
      <data key="d4">cortical</data>
      <data key="d7">right</data>
    </node>
    <node id="231">
      <data key="d0">36.2530120482</data>
      <data key="d1">44.4457831325</data>
      <data key="d2">60.2289156627</data>
      <data key="d3">231</data>
      <data key="d4">cortical</data>
      <data key="d5">postcentral_2</data>
      <data key="d6">rh.postcentral_2</data>
      <data key="d7">right</data>
    </node>
    <node id="232">
      <data key="d0">39.9016393443</data>
      <data key="d1">41.0983606557</data>
      <data key="d2">63.0327868852</data>
      <data key="d5">postcentral_19</data>
      <data key="d3">232</data>
      <data key="d6">rh.postcentral_19</data>
      <data key="d4">cortical</data>
      <data key="d7">right</data>
    </node>
    <node id="233">
      <data key="d0">37.7603305785</data>
      <data key="d1">42.0</data>
      <data key="d2">66.6198347107</data>
      <data key="d5">postcentral_15</data>
      <data key="d3">233</data>
      <data key="d6">rh.postcentral_15</data>
      <data key="d4">cortical</data>
      <data key="d7">right</data>
    </node>
    <node id="234">
      <data key="d0">41.4135802469</data>
      <data key="d1">38.7716049383</data>
      <data key="d2">67.537037037</data>
      <data key="d5">postcentral_28</data>
      <data key="d3">234</data>
      <data key="d6">rh.postcentral_28</data>
      <data key="d4">cortical</data>
      <data key="d7">right</data>
    </node>
    <node id="235">
      <data key="d0">29.0294117647</data>
      <data key="d1">43.2450980392</data>
      <data key="d2">49.431372549</data>
      <data key="d3">235</data>
      <data key="d4">cortical</data>
      <data key="d5">supramarginal_19</data>
      <data key="d6">rh.supramarginal_19</data>
      <data key="d7">right</data>
    </node>
    <node id="236">
      <data key="d0">27.8282828283</data>
      <data key="d1">39.5151515152</data>
      <data key="d2">50.7676767677</data>
      <data key="d3">236</data>
      <data key="d4">cortical</data>
      <data key="d5">supramarginal_10</data>
      <data key="d6">rh.supramarginal_10</data>
      <data key="d7">right</data>
    </node>
    <node id="237">
      <data key="d0">24.3461538462</data>
      <data key="d1">44.9615384615</data>
      <data key="d2">50.2051282051</data>
      <data key="d3">237</data>
      <data key="d4">cortical</data>
      <data key="d5">supramarginal_11</data>
      <data key="d6">rh.supramarginal_11</data>
      <data key="d7">right</data>
    </node>
    <node id="238">
      <data key="d0">19.1513513514</data>
      <data key="d1">47.6486486486</data>
      <data key="d2">51.8810810811</data>
      <data key="d3">238</data>
      <data key="d4">cortical</data>
      <data key="d5">supramarginal_13</data>
      <data key="d6">rh.supramarginal_13</data>
      <data key="d7">right</data>
    </node>
    <node id="239">
      <data key="d0">21.7058823529</data>
      <data key="d1">42.5294117647</data>
      <data key="d2">51.8941176471</data>
      <data key="d3">239</data>
      <data key="d4">cortical</data>
      <data key="d5">supramarginal_18</data>
      <data key="d6">rh.supramarginal_18</data>
      <data key="d7">right</data>
    </node>
    <node id="240">
      <data key="d0">22.9150943396</data>
      <data key="d1">38.2971698113</data>
      <data key="d2">55.5943396226</data>
      <data key="d5">supramarginal_20</data>
      <data key="d3">240</data>
      <data key="d6">rh.supramarginal_20</data>
      <data key="d4">cortical</data>
      <data key="d7">right</data>
    </node>
    <node id="241">
      <data key="d0">24.8666666667</data>
      <data key="d1">38.775</data>
      <data key="d2">49.2916666667</data>
      <data key="d3">241</data>
      <data key="d4">cortical</data>
      <data key="d5">supramarginal_8</data>
      <data key="d6">rh.supramarginal_8</data>
      <data key="d7">right</data>
    </node>
    <node id="242">
      <data key="d0">19.8</data>
      <data key="d1">36.9391304348</data>
      <data key="d2">51.4086956522</data>
      <data key="d3">242</data>
      <data key="d4">cortical</data>
      <data key="d5">supramarginal_4</data>
      <data key="d6">rh.supramarginal_4</data>
      <data key="d7">right</data>
    </node>
    <node id="243">
      <data key="d0">17.2834645669</data>
      <data key="d1">41.5826771654</data>
      <data key="d2">51.5275590551</data>
      <data key="d3">243</data>
      <data key="d4">cortical</data>
      <data key="d5">supramarginal_15</data>
      <data key="d6">rh.supramarginal_15</data>
      <data key="d7">right</data>
    </node>
    <node id="244">
      <data key="d0">17.3681818182</data>
      <data key="d1">48.1818181818</data>
      <data key="d2">46.3</data>
      <data key="d3">244</data>
      <data key="d4">cortical</data>
      <data key="d5">supramarginal_9</data>
      <data key="d6">rh.supramarginal_9</data>
      <data key="d7">right</data>
    </node>
    <node id="245">
      <data key="d0">19.4285714286</data>
      <data key="d1">43.2922077922</data>
      <data key="d2">47.0064935065</data>
      <data key="d3">245</data>
      <data key="d4">cortical</data>
      <data key="d5">supramarginal_3</data>
      <data key="d6">rh.supramarginal_3</data>
      <data key="d7">right</data>
    </node>
    <node id="246">
      <data key="d0">19.675</data>
      <data key="d1">37.3</data>
      <data key="d2">47.2416666667</data>
      <data key="d3">246</data>
      <data key="d4">cortical</data>
      <data key="d5">supramarginal_14</data>
      <data key="d6">rh.supramarginal_14</data>
      <data key="d7">right</data>
    </node>
    <node id="247">
      <data key="d0">17.9337349398</data>
      <data key="d1">39.9397590361</data>
      <data key="d2">44.7228915663</data>
      <data key="d3">247</data>
      <data key="d4">cortical</data>
      <data key="d5">supramarginal_16</data>
      <data key="d6">rh.supramarginal_16</data>
      <data key="d7">right</data>
    </node>
    <node id="248">
      <data key="d0">21.75</data>
      <data key="d1">42.2</data>
      <data key="d2">44.2875</data>
      <data key="d3">248</data>
      <data key="d4">cortical</data>
      <data key="d5">supramarginal_2</data>
      <data key="d6">rh.supramarginal_2</data>
      <data key="d7">right</data>
    </node>
    <node id="249">
      <data key="d0">25.0769230769</data>
      <data key="d1">42.5641025641</data>
      <data key="d2">45.6153846154</data>
      <data key="d3">249</data>
      <data key="d4">cortical</data>
      <data key="d5">supramarginal_6</data>
      <data key="d6">rh.supramarginal_6</data>
      <data key="d7">right</data>
    </node>
    <node id="250">
      <data key="d0">25.25</data>
      <data key="d1">46.9390243902</data>
      <data key="d2">44.8292682927</data>
      <data key="d3">250</data>
      <data key="d4">cortical</data>
      <data key="d5">supramarginal_12</data>
      <data key="d6">rh.supramarginal_12</data>
      <data key="d7">right</data>
    </node>
    <node id="251">
      <data key="d0">20.6336633663</data>
      <data key="d1">51.2376237624</data>
      <data key="d2">44.8613861386</data>
      <data key="d3">251</data>
      <data key="d4">cortical</data>
      <data key="d5">supramarginal_1</data>
      <data key="d6">rh.supramarginal_1</data>
      <data key="d7">right</data>
    </node>
    <node id="252">
      <data key="d0">23.5833333333</data>
      <data key="d1">51.25</data>
      <data key="d2">43.3076923077</data>
      <data key="d3">252</data>
      <data key="d4">cortical</data>
      <data key="d5">supramarginal_7</data>
      <data key="d6">rh.supramarginal_7</data>
      <data key="d7">right</data>
    </node>
    <node id="253">
      <data key="d0">27.1965811966</data>
      <data key="d1">52.5299145299</data>
      <data key="d2">41.4188034188</data>
      <data key="d3">253</data>
      <data key="d4">cortical</data>
      <data key="d5">supramarginal_5</data>
      <data key="d6">rh.supramarginal_5</data>
      <data key="d7">right</data>
    </node>
    <node id="254">
      <data key="d0">29.7573529412</data>
      <data key="d1">46.0147058824</data>
      <data key="d2">42.4632352941</data>
      <data key="d3">254</data>
      <data key="d4">cortical</data>
      <data key="d5">supramarginal_17</data>
      <data key="d6">rh.supramarginal_17</data>
      <data key="d7">right</data>
    </node>
    <node id="255">
      <data key="d0">29.154185022</data>
      <data key="d1">40.9471365639</data>
      <data key="d2">54.0881057269</data>
      <data key="d3">255</data>
      <data key="d4">cortical</data>
      <data key="d5">superiorparietal_13</data>
      <data key="d6">rh.superiorparietal_13</data>
      <data key="d7">right</data>
    </node>
    <node id="256">
      <data key="d0">33.8642857143</data>
      <data key="d1">37.1142857143</data>
      <data key="d2">48.9571428571</data>
      <data key="d3">256</data>
      <data key="d4">cortical</data>
      <data key="d5">superiorparietal_24</data>
      <data key="d6">rh.superiorparietal_24</data>
      <data key="d7">right</data>
    </node>
    <node id="257">
      <data key="d0">29.5450236967</data>
      <data key="d1">38.1753554502</data>
      <data key="d2">56.5402843602</data>
      <data key="d3">257</data>
      <data key="d4">cortical</data>
      <data key="d5">superiorparietal_18</data>
      <data key="d6">rh.superiorparietal_18</data>
      <data key="d7">right</data>
    </node>
    <node id="258">
      <data key="d0">33.481865285</data>
      <data key="d1">40.2435233161</data>
      <data key="d2">57.7668393782</data>
      <data key="d3">258</data>
      <data key="d4">cortical</data>
      <data key="d5">superiorparietal_10</data>
      <data key="d6">rh.superiorparietal_10</data>
      <data key="d7">right</data>
    </node>
    <node id="259">
      <data key="d0">35.3636363636</data>
      <data key="d1">39.8977272727</data>
      <data key="d2">64.2613636364</data>
      <data key="d5">superiorparietal_29</data>
      <data key="d3">259</data>
      <data key="d6">rh.superiorparietal_29</data>
      <data key="d4">cortical</data>
      <data key="d7">right</data>
    </node>
    <node id="260">
      <data key="d0">35.5826771654</data>
      <data key="d1">35.968503937</data>
      <data key="d2">65.3779527559</data>
      <data key="d3">260</data>
      <data key="d4">cortical</data>
      <data key="d5">superiorparietal_4</data>
      <data key="d6">rh.superiorparietal_4</data>
      <data key="d7">right</data>
    </node>
    <node id="261">
      <data key="d0">37.7777777778</data>
      <data key="d1">34.1805555556</data>
      <data key="d2">57.8888888889</data>
      <data key="d3">261</data>
      <data key="d4">cortical</data>
      <data key="d5">superiorparietal_12</data>
      <data key="d6">rh.superiorparietal_12</data>
      <data key="d7">right</data>
    </node>
    <node id="262">
      <data key="d0">32.7581395349</data>
      <data key="d1">36.376744186</data>
      <data key="d2">61.4790697674</data>
      <data key="d3">262</data>
      <data key="d4">cortical</data>
      <data key="d5">superiorparietal_15</data>
      <data key="d6">rh.superiorparietal_15</data>
      <data key="d7">right</data>
    </node>
    <node id="263">
      <data key="d0">27.7669172932</data>
      <data key="d1">35.6954887218</data>
      <data key="d2">59.8458646617</data>
      <data key="d5">superiorparietal_28</data>
      <data key="d3">263</data>
      <data key="d6">rh.superiorparietal_28</data>
      <data key="d4">cortical</data>
      <data key="d7">right</data>
    </node>
    <node id="264">
      <data key="d0">30.0952380952</data>
      <data key="d1">31.8412698413</data>
      <data key="d2">58.8571428571</data>
      <data key="d3">264</data>
      <data key="d4">cortical</data>
      <data key="d5">superiorparietal_16</data>
      <data key="d6">rh.superiorparietal_16</data>
      <data key="d7">right</data>
    </node>
    <node id="265">
      <data key="d0">32.7735849057</data>
      <data key="d1">30.2012578616</data>
      <data key="d2">59.9748427673</data>
      <data key="d3">265</data>
      <data key="d4">cortical</data>
      <data key="d5">superiorparietal_17</data>
      <data key="d6">rh.superiorparietal_17</data>
      <data key="d7">right</data>
    </node>
    <node id="266">
      <data key="d0">38.0037878788</data>
      <data key="d1">29.2803030303</data>
      <data key="d2">62.0151515152</data>
      <data key="d5">superiorparietal_7</data>
      <data key="d3">266</data>
      <data key="d6">rh.superiorparietal_7</data>
      <data key="d4">cortical</data>
      <data key="d7">right</data>
    </node>
    <node id="267">
      <data key="d0">41.932038835</data>
      <data key="d1">25.6601941748</data>
      <data key="d2">59.0776699029</data>
      <data key="d5">superiorparietal_20</data>
      <data key="d3">267</data>
      <data key="d6">rh.superiorparietal_20</data>
      <data key="d4">cortical</data>
      <data key="d7">right</data>
    </node>
    <node id="268">
      <data key="d0">36.0</data>
      <data key="d1">27.421875</data>
      <data key="d2">58.5234375</data>
      <data key="d3">268</data>
      <data key="d4">cortical</data>
      <data key="d5">superiorparietal_25</data>
      <data key="d6">rh.superiorparietal_25</data>
      <data key="d7">right</data>
    </node>
    <node id="269">
      <data key="d0">35.5681818182</data>
      <data key="d1">33.1079545455</data>
      <data key="d2">54.0227272727</data>
      <data key="d3">269</data>
      <data key="d4">cortical</data>
      <data key="d5">superiorparietal_22</data>
      <data key="d6">rh.superiorparietal_22</data>
      <data key="d7">right</data>
    </node>
    <node id="270">
      <data key="d0">32.3991596639</data>
      <data key="d1">26.3445378151</data>
      <data key="d2">53.5084033613</data>
      <data key="d3">270</data>
      <data key="d4">cortical</data>
      <data key="d5">superiorparietal_9</data>
      <data key="d6">rh.superiorparietal_9</data>
      <data key="d7">right</data>
    </node>
    <node id="271">
      <data key="d0">37.6834862385</data>
      <data key="d1">24.5733944954</data>
      <data key="d2">56.8853211009</data>
      <data key="d3">271</data>
      <data key="d4">cortical</data>
      <data key="d5">superiorparietal_5</data>
      <data key="d6">rh.superiorparietal_5</data>
      <data key="d7">right</data>
    </node>
    <node id="272">
      <data key="d0">41.0827067669</data>
      <data key="d1">22.7744360902</data>
      <data key="d2">51.9172932331</data>
      <data key="d3">272</data>
      <data key="d4">cortical</data>
      <data key="d5">superiorparietal_26</data>
      <data key="d6">rh.superiorparietal_26</data>
      <data key="d7">right</data>
    </node>
    <node id="273">
      <data key="d0">37.2232142857</data>
      <data key="d1">22.0178571429</data>
      <data key="d2">53.3125</data>
      <data key="d3">273</data>
      <data key="d4">cortical</data>
      <data key="d5">superiorparietal_23</data>
      <data key="d6">rh.superiorparietal_23</data>
      <data key="d7">right</data>
    </node>
    <node id="274">
      <data key="d0">35.6727272727</data>
      <data key="d1">25.9272727273</data>
      <data key="d2">50.5727272727</data>
      <data key="d3">274</data>
      <data key="d4">cortical</data>
      <data key="d5">superiorparietal_2</data>
      <data key="d6">rh.superiorparietal_2</data>
      <data key="d7">right</data>
    </node>
    <node id="275">
      <data key="d0">34.3896103896</data>
      <data key="d1">29.1558441558</data>
      <data key="d2">48.6233766234</data>
      <data key="d3">275</data>
      <data key="d4">cortical</data>
      <data key="d5">superiorparietal_14</data>
      <data key="d6">rh.superiorparietal_14</data>
      <data key="d7">right</data>
    </node>
    <node id="276">
      <data key="d0">32.9886363636</data>
      <data key="d1">29.5227272727</data>
      <data key="d2">44.375</data>
      <data key="d3">276</data>
      <data key="d4">cortical</data>
      <data key="d5">superiorparietal_11</data>
      <data key="d6">rh.superiorparietal_11</data>
      <data key="d7">right</data>
    </node>
    <node id="277">
      <data key="d0">33.3962264151</data>
      <data key="d1">25.0754716981</data>
      <data key="d2">46.5283018868</data>
      <data key="d3">277</data>
      <data key="d4">cortical</data>
      <data key="d5">superiorparietal_21</data>
      <data key="d6">rh.superiorparietal_21</data>
      <data key="d7">right</data>
    </node>
    <node id="278">
      <data key="d0">34.4117647059</data>
      <data key="d1">19.3582887701</data>
      <data key="d2">48.5935828877</data>
      <data key="d3">278</data>
      <data key="d4">cortical</data>
      <data key="d5">superiorparietal_19</data>
      <data key="d6">rh.superiorparietal_19</data>
      <data key="d7">right</data>
    </node>
    <node id="279">
      <data key="d0">36.4347826087</data>
      <data key="d1">20.0760869565</data>
      <data key="d2">46.25</data>
      <data key="d3">279</data>
      <data key="d4">cortical</data>
      <data key="d5">superiorparietal_6</data>
      <data key="d6">rh.superiorparietal_6</data>
      <data key="d7">right</data>
    </node>
    <node id="280">
      <data key="d0">40.5520833333</data>
      <data key="d1">15.953125</data>
      <data key="d2">44.3854166667</data>
      <data key="d3">280</data>
      <data key="d4">cortical</data>
      <data key="d5">superiorparietal_27</data>
      <data key="d6">rh.superiorparietal_27</data>
      <data key="d7">right</data>
    </node>
    <node id="281">
      <data key="d0">42.0119047619</data>
      <data key="d1">18.0357142857</data>
      <data key="d2">40.6547619048</data>
      <data key="d3">281</data>
      <data key="d4">cortical</data>
      <data key="d5">superiorparietal_1</data>
      <data key="d6">rh.superiorparietal_1</data>
      <data key="d7">right</data>
    </node>
    <node id="282">
      <data key="d0">35.3157894737</data>
      <data key="d1">20.0315789474</data>
      <data key="d2">40.9052631579</data>
      <data key="d3">282</data>
      <data key="d4">cortical</data>
      <data key="d5">superiorparietal_3</data>
      <data key="d6">rh.superiorparietal_3</data>
      <data key="d7">right</data>
    </node>
    <node id="283">
      <data key="d0">33.7228915663</data>
      <data key="d1">24.1686746988</data>
      <data key="d2">41.7108433735</data>
      <data key="d3">283</data>
      <data key="d4">cortical</data>
      <data key="d5">superiorparietal_8</data>
      <data key="d6">rh.superiorparietal_8</data>
      <data key="d7">right</data>
    </node>
    <node id="284">
      <data key="d0">29.4475138122</data>
      <data key="d1">36.4143646409</data>
      <data key="d2">47.3535911602</data>
      <data key="d3">284</data>
      <data key="d4">cortical</data>
      <data key="d5">inferiorparietal_13</data>
      <data key="d6">rh.inferiorparietal_13</data>
      <data key="d7">right</data>
    </node>
    <node id="285">
      <data key="d0">31.4428571429</data>
      <data key="d1">32.4214285714</data>
      <data key="d2">51.1357142857</data>
      <data key="d3">285</data>
      <data key="d4">cortical</data>
      <data key="d5">inferiorparietal_21</data>
      <data key="d6">rh.inferiorparietal_21</data>
      <data key="d7">right</data>
    </node>
    <node id="286">
      <data key="d0">23.4540540541</data>
      <data key="d1">33.1351351351</data>
      <data key="d2">53.1459459459</data>
      <data key="d5">inferiorparietal_11</data>
      <data key="d3">286</data>
      <data key="d6">rh.inferiorparietal_11</data>
      <data key="d4">cortical</data>
      <data key="d7">right</data>
    </node>
    <node id="287">
      <data key="d0">19.8925619835</data>
      <data key="d1">31.1570247934</data>
      <data key="d2">46.826446281</data>
      <data key="d5">inferiorparietal_3</data>
      <data key="d3">287</data>
      <data key="d6">rh.inferiorparietal_3</data>
      <data key="d4">cortical</data>
      <data key="d7">right</data>
    </node>
    <node id="288">
      <data key="d0">20.9337349398</data>
      <data key="d1">34.343373494</data>
      <data key="d2">49.4518072289</data>
      <data key="d5">inferiorparietal_4</data>
      <data key="d3">288</data>
      <data key="d6">rh.inferiorparietal_4</data>
      <data key="d4">cortical</data>
      <data key="d7">right</data>
    </node>
    <node id="289">
      <data key="d0">23.2816091954</data>
      <data key="d1">36.2413793103</data>
      <data key="d2">44.2816091954</data>
      <data key="d3">289</data>
      <data key="d4">cortical</data>
      <data key="d5">inferiorparietal_25</data>
      <data key="d6">rh.inferiorparietal_25</data>
      <data key="d7">right</data>
    </node>
    <node id="290">
      <data key="d0">19.5891472868</data>
      <data key="d1">36.0542635659</data>
      <data key="d2">41.2403100775</data>
      <data key="d3">290</data>
      <data key="d4">cortical</data>
      <data key="d5">inferiorparietal_12</data>
      <data key="d6">rh.inferiorparietal_12</data>
      <data key="d7">right</data>
    </node>
    <node id="291">
      <data key="d0">20.1724137931</data>
      <data key="d1">31.8706896552</data>
      <data key="d2">40.7931034483</data>
      <data key="d3">291</data>
      <data key="d4">cortical</data>
      <data key="d5">inferiorparietal_8</data>
      <data key="d6">rh.inferiorparietal_8</data>
      <data key="d7">right</data>
    </node>
    <node id="292">
      <data key="d0">24.9509803922</data>
      <data key="d1">32.1764705882</data>
      <data key="d2">47.0882352941</data>
      <data key="d3">292</data>
      <data key="d4">cortical</data>
      <data key="d5">inferiorparietal_16</data>
      <data key="d6">rh.inferiorparietal_16</data>
      <data key="d7">right</data>
    </node>
    <node id="293">
      <data key="d0">23.8614457831</data>
      <data key="d1">28.0963855422</data>
      <data key="d2">51.656626506</data>
      <data key="d5">inferiorparietal_26</data>
      <data key="d3">293</data>
      <data key="d6">rh.inferiorparietal_26</data>
      <data key="d4">cortical</data>
      <data key="d7">right</data>
    </node>
    <node id="294">
      <data key="d0">27.1547987616</data>
      <data key="d1">29.7275541796</data>
      <data key="d2">55.4551083591</data>
      <data key="d3">294</data>
      <data key="d4">cortical</data>
      <data key="d5">inferiorparietal_2</data>
      <data key="d6">rh.inferiorparietal_2</data>
      <data key="d7">right</data>
    </node>
    <node id="295">
      <data key="d0">28.9491525424</data>
      <data key="d1">30.0508474576</data>
      <data key="d2">48.906779661</data>
      <data key="d3">295</data>
      <data key="d4">cortical</data>
      <data key="d5">inferiorparietal_17</data>
      <data key="d6">rh.inferiorparietal_17</data>
      <data key="d7">right</data>
    </node>
    <node id="296">
      <data key="d0">28.3559322034</data>
      <data key="d1">24.4632768362</data>
      <data key="d2">49.1412429379</data>
      <data key="d5">inferiorparietal_5</data>
      <data key="d3">296</data>
      <data key="d6">rh.inferiorparietal_5</data>
      <data key="d4">cortical</data>
      <data key="d7">right</data>
    </node>
    <node id="297">
      <data key="d0">24.2380952381</data>
      <data key="d1">26.019047619</data>
      <data key="d2">45.680952381</data>
      <data key="d3">297</data>
      <data key="d4">cortical</data>
      <data key="d5">inferiorparietal_1</data>
      <data key="d6">rh.inferiorparietal_1</data>
      <data key="d7">right</data>
    </node>
    <node id="298">
      <data key="d0">23.5393258427</data>
      <data key="d1">29.6966292135</data>
      <data key="d2">42.191011236</data>
      <data key="d3">298</data>
      <data key="d4">cortical</data>
      <data key="d5">inferiorparietal_19</data>
      <data key="d6">rh.inferiorparietal_19</data>
      <data key="d7">right</data>
    </node>
    <node id="299">
      <data key="d0">28.0347222222</data>
      <data key="d1">30.2361111111</data>
      <data key="d2">43.2708333333</data>
      <data key="d3">299</data>
      <data key="d4">cortical</data>
      <data key="d5">inferiorparietal_14</data>
      <data key="d6">rh.inferiorparietal_14</data>
      <data key="d7">right</data>
    </node>
    <node id="300">
      <data key="d0">25.2611940299</data>
      <data key="d1">33.9104477612</data>
      <data key="d2">40.052238806</data>
      <data key="d3">300</data>
      <data key="d4">cortical</data>
      <data key="d5">inferiorparietal_9</data>
      <data key="d6">rh.inferiorparietal_9</data>
      <data key="d7">right</data>
    </node>
    <node id="301">
      <data key="d0">22.3157894737</data>
      <data key="d1">38.6666666667</data>
      <data key="d2">38.7192982456</data>
      <data key="d3">301</data>
      <data key="d4">cortical</data>
      <data key="d5">inferiorparietal_18</data>
      <data key="d6">rh.inferiorparietal_18</data>
      <data key="d7">right</data>
    </node>
    <node id="302">
      <data key="d0">25.6346153846</data>
      <data key="d1">35.8942307692</data>
      <data key="d2">37.1442307692</data>
      <data key="d3">302</data>
      <data key="d4">cortical</data>
      <data key="d5">inferiorparietal_10</data>
      <data key="d6">rh.inferiorparietal_10</data>
      <data key="d7">right</data>
    </node>
    <node id="303">
      <data key="d0">29.3454545455</data>
      <data key="d1">34.1136363636</data>
      <data key="d2">37.4454545455</data>
      <data key="d3">303</data>
      <data key="d4">cortical</data>
      <data key="d5">inferiorparietal_20</data>
      <data key="d6">rh.inferiorparietal_20</data>
      <data key="d7">right</data>
    </node>
    <node id="304">
      <data key="d0">28.7687861272</data>
      <data key="d1">28.8843930636</data>
      <data key="d2">37.0924855491</data>
      <data key="d3">304</data>
      <data key="d4">cortical</data>
      <data key="d5">inferiorparietal_22</data>
      <data key="d6">rh.inferiorparietal_22</data>
      <data key="d7">right</data>
    </node>
    <node id="305">
      <data key="d0">25.6753246753</data>
      <data key="d1">24.5714285714</data>
      <data key="d2">37.4545454545</data>
      <data key="d3">305</data>
      <data key="d4">cortical</data>
      <data key="d5">inferiorparietal_23</data>
      <data key="d6">rh.inferiorparietal_23</data>
      <data key="d7">right</data>
    </node>
    <node id="306">
      <data key="d0">26.8052631579</data>
      <data key="d1">24.1052631579</data>
      <data key="d2">40.4263157895</data>
      <data key="d3">306</data>
      <data key="d4">cortical</data>
      <data key="d5">inferiorparietal_6</data>
      <data key="d6">rh.inferiorparietal_6</data>
      <data key="d7">right</data>
    </node>
    <node id="307">
      <data key="d0">29.7023809524</data>
      <data key="d1">20.8571428571</data>
      <data key="d2">43.8214285714</data>
      <data key="d3">307</data>
      <data key="d4">cortical</data>
      <data key="d5">inferiorparietal_7</data>
      <data key="d6">rh.inferiorparietal_7</data>
      <data key="d7">right</data>
    </node>
    <node id="308">
      <data key="d0">30.7454545455</data>
      <data key="d1">26.7909090909</data>
      <data key="d2">44.2727272727</data>
      <data key="d3">308</data>
      <data key="d4">cortical</data>
      <data key="d5">inferiorparietal_15</data>
      <data key="d6">rh.inferiorparietal_15</data>
      <data key="d7">right</data>
    </node>
    <node id="309">
      <data key="d0">31.0984848485</data>
      <data key="d1">20.1742424242</data>
      <data key="d2">38.3106060606</data>
      <data key="d3">309</data>
      <data key="d4">cortical</data>
      <data key="d5">inferiorparietal_24</data>
      <data key="d6">rh.inferiorparietal_24</data>
      <data key="d7">right</data>
    </node>
    <node id="310">
      <data key="d0">36.6451612903</data>
      <data key="d1">23.1935483871</data>
      <data key="d2">42.2688172043</data>
      <data key="d3">310</data>
      <data key="d4">cortical</data>
      <data key="d5">precuneus_2</data>
      <data key="d6">rh.precuneus_2</data>
      <data key="d7">right</data>
    </node>
    <node id="311">
      <data key="d0">35.1370967742</data>
      <data key="d1">27.9919354839</data>
      <data key="d2">39.5322580645</data>
      <data key="d3">311</data>
      <data key="d4">cortical</data>
      <data key="d5">precuneus_1</data>
      <data key="d6">rh.precuneus_1</data>
      <data key="d7">right</data>
    </node>
    <node id="312">
      <data key="d0">34.9180327869</data>
      <data key="d1">31.1967213115</data>
      <data key="d2">35.9672131148</data>
      <data key="d3">312</data>
      <data key="d4">cortical</data>
      <data key="d5">precuneus_3</data>
      <data key="d6">rh.precuneus_3</data>
      <data key="d7">right</data>
    </node>
    <node id="313">
      <data key="d0">36.4230769231</data>
      <data key="d1">34.2461538462</data>
      <data key="d2">37.0923076923</data>
      <data key="d3">313</data>
      <data key="d4">cortical</data>
      <data key="d5">precuneus_6</data>
      <data key="d6">rh.precuneus_6</data>
      <data key="d7">right</data>
    </node>
    <node id="314">
      <data key="d0">41.2692307692</data>
      <data key="d1">35.7980769231</data>
      <data key="d2">38.4903846154</data>
      <data key="d3">314</data>
      <data key="d4">cortical</data>
      <data key="d5">precuneus_19</data>
      <data key="d6">rh.precuneus_19</data>
      <data key="d7">right</data>
    </node>
    <node id="315">
      <data key="d0">37.2132352941</data>
      <data key="d1">32.1176470588</data>
      <data key="d2">41.0294117647</data>
      <data key="d3">315</data>
      <data key="d4">cortical</data>
      <data key="d5">precuneus_10</data>
      <data key="d6">rh.precuneus_10</data>
      <data key="d7">right</data>
    </node>
    <node id="316">
      <data key="d0">37.1885245902</data>
      <data key="d1">27.2213114754</data>
      <data key="d2">44.6721311475</data>
      <data key="d3">316</data>
      <data key="d4">cortical</data>
      <data key="d5">precuneus_16</data>
      <data key="d6">rh.precuneus_16</data>
      <data key="d7">right</data>
    </node>
    <node id="317">
      <data key="d0">40.8611111111</data>
      <data key="d1">29.5555555556</data>
      <data key="d2">42.2407407407</data>
      <data key="d3">317</data>
      <data key="d4">cortical</data>
      <data key="d5">precuneus_12</data>
      <data key="d6">rh.precuneus_12</data>
      <data key="d7">right</data>
    </node>
    <node id="318">
      <data key="d0">44.1279069767</data>
      <data key="d1">33.2325581395</data>
      <data key="d2">40.0813953488</data>
      <data key="d5">precuneus_22</data>
      <data key="d3">318</data>
      <data key="d6">rh.precuneus_22</data>
      <data key="d4">cortical</data>
      <data key="d7">right</data>
    </node>
    <node id="319">
      <data key="d0">42.0666666667</data>
      <data key="d1">33.1666666667</data>
      <data key="d2">44.1222222222</data>
      <data key="d3">319</data>
      <data key="d4">cortical</data>
      <data key="d5">precuneus_9</data>
      <data key="d6">rh.precuneus_9</data>
      <data key="d7">right</data>
    </node>
    <node id="320">
      <data key="d0">42.1844660194</data>
      <data key="d1">27.4757281553</data>
      <data key="d2">45.2718446602</data>
      <data key="d3">320</data>
      <data key="d4">cortical</data>
      <data key="d5">precuneus_21</data>
      <data key="d6">rh.precuneus_21</data>
      <data key="d7">right</data>
    </node>
    <node id="321">
      <data key="d0">40.2815533981</data>
      <data key="d1">21.4902912621</data>
      <data key="d2">48.2233009709</data>
      <data key="d3">321</data>
      <data key="d4">cortical</data>
      <data key="d5">precuneus_7</data>
      <data key="d6">rh.precuneus_7</data>
      <data key="d7">right</data>
    </node>
    <node id="322">
      <data key="d0">43.3314917127</data>
      <data key="d1">23.9779005525</data>
      <data key="d2">48.7679558011</data>
      <data key="d3">322</data>
      <data key="d4">cortical</data>
      <data key="d5">precuneus_15</data>
      <data key="d6">rh.precuneus_15</data>
      <data key="d7">right</data>
    </node>
    <node id="323">
      <data key="d0">41.0916030534</data>
      <data key="d1">28.8320610687</data>
      <data key="d2">53.7175572519</data>
      <data key="d5">precuneus_14</data>
      <data key="d3">323</data>
      <data key="d6">rh.precuneus_14</data>
      <data key="d4">cortical</data>
      <data key="d7">right</data>
    </node>
    <node id="324">
      <data key="d0">42.976</data>
      <data key="d1">31.208</data>
      <data key="d2">54.816</data>
      <data key="d5">precuneus_11</data>
      <data key="d3">324</data>
      <data key="d6">rh.precuneus_11</data>
      <data key="d4">cortical</data>
      <data key="d7">right</data>
    </node>
    <node id="325">
      <data key="d0">42.1256038647</data>
      <data key="d1">31.8309178744</data>
      <data key="d2">49.5458937198</data>
      <data key="d3">325</data>
      <data key="d4">cortical</data>
      <data key="d5">precuneus_8</data>
      <data key="d6">rh.precuneus_8</data>
      <data key="d7">right</data>
    </node>
    <node id="326">
      <data key="d0">38.9807692308</data>
      <data key="d1">34.2067307692</data>
      <data key="d2">46.9278846154</data>
      <data key="d3">326</data>
      <data key="d4">cortical</data>
      <data key="d5">precuneus_20</data>
      <data key="d6">rh.precuneus_20</data>
      <data key="d7">right</data>
    </node>
    <node id="327">
      <data key="d0">38.8923076923</data>
      <data key="d1">37.3076923077</data>
      <data key="d2">51.0307692308</data>
      <data key="d3">327</data>
      <data key="d4">cortical</data>
      <data key="d5">precuneus_4</data>
      <data key="d6">rh.precuneus_4</data>
      <data key="d7">right</data>
    </node>
    <node id="328">
      <data key="d0">41.9923664122</data>
      <data key="d1">39.534351145</data>
      <data key="d2">51.7404580153</data>
      <data key="d3">328</data>
      <data key="d4">cortical</data>
      <data key="d5">precuneus_5</data>
      <data key="d6">rh.precuneus_5</data>
      <data key="d7">right</data>
    </node>
    <node id="329">
      <data key="d0">39.2898550725</data>
      <data key="d1">38.2608695652</data>
      <data key="d2">55.0652173913</data>
      <data key="d3">329</data>
      <data key="d4">cortical</data>
      <data key="d5">precuneus_23</data>
      <data key="d6">rh.precuneus_23</data>
      <data key="d7">right</data>
    </node>
    <node id="330">
      <data key="d0">42.2444444444</data>
      <data key="d1">36.0666666667</data>
      <data key="d2">56.8444444444</data>
      <data key="d3">330</data>
      <data key="d4">cortical</data>
      <data key="d5">precuneus_18</data>
      <data key="d6">rh.precuneus_18</data>
      <data key="d7">right</data>
    </node>
    <node id="331">
      <data key="d0">40.7085427136</data>
      <data key="d1">34.1959798995</data>
      <data key="d2">61.1708542714</data>
      <data key="d5">precuneus_13</data>
      <data key="d3">331</data>
      <data key="d6">rh.precuneus_13</data>
      <data key="d4">cortical</data>
      <data key="d7">right</data>
    </node>
    <node id="332">
      <data key="d0">36.8813559322</data>
      <data key="d1">35.9491525424</data>
      <data key="d2">63.8305084746</data>
      <data key="d3">332</data>
      <data key="d4">cortical</data>
      <data key="d5">precuneus_17</data>
      <data key="d6">rh.precuneus_17</data>
      <data key="d7">right</data>
    </node>
    <node id="333">
      <data key="d0">38.9529411765</data>
      <data key="d1">31.2</data>
      <data key="d2">37.1294117647</data>
      <data key="d3">333</data>
      <data key="d4">cortical</data>
      <data key="d5">cuneus_1</data>
      <data key="d6">rh.cuneus_1</data>
      <data key="d7">right</data>
    </node>
    <node id="334">
      <data key="d0">43.171875</data>
      <data key="d1">31.140625</data>
      <data key="d2">37.703125</data>
      <data key="d5">cuneus_2</data>
      <data key="d3">334</data>
      <data key="d6">rh.cuneus_2</data>
      <data key="d4">cortical</data>
      <data key="d7">right</data>
    </node>
    <node id="335">
      <data key="d0">40.0</data>
      <data key="d1">25.5111111111</data>
      <data key="d2">40.0</data>
      <data key="d3">335</data>
      <data key="d4">cortical</data>
      <data key="d5">cuneus_8</data>
      <data key="d6">rh.cuneus_8</data>
      <data key="d7">right</data>
    </node>
    <node id="336">
      <data key="d0">42.7569444444</data>
      <data key="d1">21.1597222222</data>
      <data key="d2">43.7777777778</data>
      <data key="d3">336</data>
      <data key="d4">cortical</data>
      <data key="d5">cuneus_3</data>
      <data key="d6">rh.cuneus_3</data>
      <data key="d7">right</data>
    </node>
    <node id="337">
      <data key="d0">44.3980582524</data>
      <data key="d1">27.2912621359</data>
      <data key="d2">39.4077669903</data>
      <data key="d3">337</data>
      <data key="d4">cortical</data>
      <data key="d5">cuneus_7</data>
      <data key="d6">rh.cuneus_7</data>
      <data key="d7">right</data>
    </node>
    <node id="338">
      <data key="d0">43.5315315315</data>
      <data key="d1">23.0810810811</data>
      <data key="d2">39.4144144144</data>
      <data key="d3">338</data>
      <data key="d4">cortical</data>
      <data key="d5">cuneus_6</data>
      <data key="d6">rh.cuneus_6</data>
      <data key="d7">right</data>
    </node>
    <node id="339">
      <data key="d0">42.9438202247</data>
      <data key="d1">21.2134831461</data>
      <data key="d2">36.5393258427</data>
      <data key="d3">339</data>
      <data key="d4">cortical</data>
      <data key="d5">cuneus_5</data>
      <data key="d6">rh.cuneus_5</data>
      <data key="d7">right</data>
    </node>
    <node id="340">
      <data key="d0">43.8083333333</data>
      <data key="d1">16.7833333333</data>
      <data key="d2">37.025</data>
      <data key="d3">340</data>
      <data key="d4">cortical</data>
      <data key="d5">cuneus_4</data>
      <data key="d6">rh.cuneus_4</data>
      <data key="d7">right</data>
    </node>
    <node id="341">
      <data key="d0">37.202020202</data>
      <data key="d1">28.7070707071</data>
      <data key="d2">33.6060606061</data>
      <data key="d3">341</data>
      <data key="d4">cortical</data>
      <data key="d5">pericalcarine_1</data>
      <data key="d6">rh.pericalcarine_1</data>
      <data key="d7">right</data>
    </node>
    <node id="342">
      <data key="d0">40.7857142857</data>
      <data key="d1">28.7142857143</data>
      <data key="d2">34.2571428571</data>
      <data key="d3">342</data>
      <data key="d4">cortical</data>
      <data key="d5">pericalcarine_5</data>
      <data key="d6">rh.pericalcarine_5</data>
      <data key="d7">right</data>
    </node>
    <node id="343">
      <data key="d0">43.1833333333</data>
      <data key="d1">28.4333333333</data>
      <data key="d2">35.4666666667</data>
      <data key="d5">pericalcarine_3</data>
      <data key="d3">343</data>
      <data key="d6">rh.pericalcarine_3</data>
      <data key="d4">cortical</data>
      <data key="d7">right</data>
    </node>
    <node id="344">
      <data key="d0">41.9841269841</data>
      <data key="d1">23.8015873016</data>
      <data key="d2">34.6825396825</data>
      <data key="d3">344</data>
      <data key="d4">cortical</data>
      <data key="d5">pericalcarine_7</data>
      <data key="d6">rh.pericalcarine_7</data>
      <data key="d7">right</data>
    </node>
    <node id="345">
      <data key="d0">40.8956521739</data>
      <data key="d1">25.4956521739</data>
      <data key="d2">33.0086956522</data>
      <data key="d3">345</data>
      <data key="d4">cortical</data>
      <data key="d5">pericalcarine_2</data>
      <data key="d6">rh.pericalcarine_2</data>
      <data key="d7">right</data>
    </node>
    <node id="346">
      <data key="d0">42.9491525424</data>
      <data key="d1">22.7966101695</data>
      <data key="d2">30.186440678</data>
      <data key="d5">pericalcarine_6</data>
      <data key="d3">346</data>
      <data key="d6">rh.pericalcarine_6</data>
      <data key="d4">cortical</data>
      <data key="d7">right</data>
    </node>
    <node id="347">
      <data key="d0">41.1693548387</data>
      <data key="d1">18.6774193548</data>
      <data key="d2">32.6774193548</data>
      <data key="d3">347</data>
      <data key="d4">cortical</data>
      <data key="d5">pericalcarine_4</data>
      <data key="d6">rh.pericalcarine_4</data>
      <data key="d7">right</data>
    </node>
    <node id="348">
      <data key="d0">39.9850746269</data>
      <data key="d1">16.6865671642</data>
      <data key="d2">30.5223880597</data>
      <data key="d3">348</data>
      <data key="d4">cortical</data>
      <data key="d5">pericalcarine_8</data>
      <data key="d6">rh.pericalcarine_8</data>
      <data key="d7">right</data>
    </node>
    <node id="349">
      <data key="d0">38.8846153846</data>
      <data key="d1">18.4615384615</data>
      <data key="d2">39.7820512821</data>
      <data key="d3">349</data>
      <data key="d4">cortical</data>
      <data key="d5">lateraloccipital_18</data>
      <data key="d6">rh.lateraloccipital_18</data>
      <data key="d7">right</data>
    </node>
    <node id="350">
      <data key="d0">42.4176245211</data>
      <data key="d1">13.2567049808</data>
      <data key="d2">36.9770114943</data>
      <data key="d3">350</data>
      <data key="d4">cortical</data>
      <data key="d5">lateraloccipital_13</data>
      <data key="d6">rh.lateraloccipital_13</data>
      <data key="d7">right</data>
    </node>
    <node id="351">
      <data key="d0">37.936440678</data>
      <data key="d1">13.0211864407</data>
      <data key="d2">33.9788135593</data>
      <data key="d3">351</data>
      <data key="d4">cortical</data>
      <data key="d5">lateraloccipital_12</data>
      <data key="d6">rh.lateraloccipital_12</data>
      <data key="d7">right</data>
    </node>
    <node id="352">
      <data key="d0">38.6094674556</data>
      <data key="d1">13.1597633136</data>
      <data key="d2">29.1360946746</data>
      <data key="d3">352</data>
      <data key="d4">cortical</data>
      <data key="d5">lateraloccipital_20</data>
      <data key="d6">rh.lateraloccipital_20</data>
      <data key="d7">right</data>
    </node>
    <node id="353">
      <data key="d0">39.8660287081</data>
      <data key="d1">14.8421052632</data>
      <data key="d2">23.3971291866</data>
      <data key="d5">lateraloccipital_1</data>
      <data key="d3">353</data>
      <data key="d6">rh.lateraloccipital_1</data>
      <data key="d4">cortical</data>
      <data key="d7">right</data>
    </node>
    <node id="354">
      <data key="d0">32.6525096525</data>
      <data key="d1">16.5096525097</data>
      <data key="d2">32.1505791506</data>
      <data key="d3">354</data>
      <data key="d4">cortical</data>
      <data key="d5">lateraloccipital_9</data>
      <data key="d6">rh.lateraloccipital_9</data>
      <data key="d7">right</data>
    </node>
    <node id="355">
      <data key="d0">35.8962264151</data>
      <data key="d1">18.8113207547</data>
      <data key="d2">34.4528301887</data>
      <data key="d3">355</data>
      <data key="d4">cortical</data>
      <data key="d5">lateraloccipital_15</data>
      <data key="d6">rh.lateraloccipital_15</data>
      <data key="d7">right</data>
    </node>
    <node id="356">
      <data key="d0">36.6686046512</data>
      <data key="d1">15.0523255814</data>
      <data key="d2">38.738372093</data>
      <data key="d3">356</data>
      <data key="d4">cortical</data>
      <data key="d5">lateraloccipital_16</data>
      <data key="d6">rh.lateraloccipital_16</data>
      <data key="d7">right</data>
    </node>
    <node id="357">
      <data key="d0">35.014084507</data>
      <data key="d1">21.3802816901</data>
      <data key="d2">37.1408450704</data>
      <data key="d3">357</data>
      <data key="d4">cortical</data>
      <data key="d5">lateraloccipital_23</data>
      <data key="d6">rh.lateraloccipital_23</data>
      <data key="d7">right</data>
    </node>
    <node id="358">
      <data key="d0">31.9555555556</data>
      <data key="d1">21.6</data>
      <data key="d2">34.6444444444</data>
      <data key="d3">358</data>
      <data key="d4">cortical</data>
      <data key="d5">lateraloccipital_7</data>
      <data key="d6">rh.lateraloccipital_7</data>
      <data key="d7">right</data>
    </node>
    <node id="359">
      <data key="d0">32.0810810811</data>
      <data key="d1">24.0900900901</data>
      <data key="d2">33.8288288288</data>
      <data key="d3">359</data>
      <data key="d4">cortical</data>
      <data key="d5">lateraloccipital_3</data>
      <data key="d6">rh.lateraloccipital_3</data>
      <data key="d7">right</data>
    </node>
    <node id="360">
      <data key="d0">31.9692307692</data>
      <data key="d1">19.0384615385</data>
      <data key="d2">30.8769230769</data>
      <data key="d3">360</data>
      <data key="d4">cortical</data>
      <data key="d5">lateraloccipital_17</data>
      <data key="d6">rh.lateraloccipital_17</data>
      <data key="d7">right</data>
    </node>
    <node id="361">
      <data key="d0">34.8674698795</data>
      <data key="d1">19.8674698795</data>
      <data key="d2">23.3975903614</data>
      <data key="d3">361</data>
      <data key="d4">cortical</data>
      <data key="d5">lateraloccipital_14</data>
      <data key="d6">rh.lateraloccipital_14</data>
      <data key="d7">right</data>
    </node>
    <node id="362">
      <data key="d0">36.4454976303</data>
      <data key="d1">17.36492891</data>
      <data key="d2">22.7535545024</data>
      <data key="d3">362</data>
      <data key="d4">cortical</data>
      <data key="d5">lateraloccipital_21</data>
      <data key="d6">rh.lateraloccipital_21</data>
      <data key="d7">right</data>
    </node>
    <node id="363">
      <data key="d0">40.2653061224</data>
      <data key="d1">18.2857142857</data>
      <data key="d2">26.7551020408</data>
      <data key="d3">363</data>
      <data key="d4">cortical</data>
      <data key="d5">lateraloccipital_10</data>
      <data key="d6">rh.lateraloccipital_10</data>
      <data key="d7">right</data>
    </node>
    <node id="364">
      <data key="d0">37.9633027523</data>
      <data key="d1">21.5137614679</data>
      <data key="d2">28.4036697248</data>
      <data key="d3">364</data>
      <data key="d4">cortical</data>
      <data key="d5">lateraloccipital_8</data>
      <data key="d6">rh.lateraloccipital_8</data>
      <data key="d7">right</data>
    </node>
    <node id="365">
      <data key="d0">36.1958762887</data>
      <data key="d1">22.7010309278</data>
      <data key="d2">23.7216494845</data>
      <data key="d3">365</data>
      <data key="d4">cortical</data>
      <data key="d5">lateraloccipital_4</data>
      <data key="d6">rh.lateraloccipital_4</data>
      <data key="d7">right</data>
    </node>
    <node id="366">
      <data key="d0">31.4251207729</data>
      <data key="d1">20.5217391304</data>
      <data key="d2">23.4782608696</data>
      <data key="d3">366</data>
      <data key="d4">cortical</data>
      <data key="d5">lateraloccipital_19</data>
      <data key="d6">rh.lateraloccipital_19</data>
      <data key="d7">right</data>
    </node>
    <node id="367">
      <data key="d0">30.175</data>
      <data key="d1">21.8875</data>
      <data key="d2">29.34375</data>
      <data key="d3">367</data>
      <data key="d4">cortical</data>
      <data key="d5">lateraloccipital_6</data>
      <data key="d6">rh.lateraloccipital_6</data>
      <data key="d7">right</data>
    </node>
    <node id="368">
      <data key="d0">26.0083682008</data>
      <data key="d1">22.9163179916</data>
      <data key="d2">33.0920502092</data>
      <data key="d3">368</data>
      <data key="d4">cortical</data>
      <data key="d5">lateraloccipital_2</data>
      <data key="d6">rh.lateraloccipital_2</data>
      <data key="d7">right</data>
    </node>
    <node id="369">
      <data key="d0">28.7894736842</data>
      <data key="d1">28.6842105263</data>
      <data key="d2">31.6907894737</data>
      <data key="d3">369</data>
      <data key="d4">cortical</data>
      <data key="d5">lateraloccipital_5</data>
      <data key="d6">rh.lateraloccipital_5</data>
      <data key="d7">right</data>
    </node>
    <node id="370">
      <data key="d0">25.4109589041</data>
      <data key="d1">28.9520547945</data>
      <data key="d2">26.5</data>
      <data key="d3">370</data>
      <data key="d4">cortical</data>
      <data key="d5">lateraloccipital_22</data>
      <data key="d6">rh.lateraloccipital_22</data>
      <data key="d7">right</data>
    </node>
    <node id="371">
      <data key="d0">27.2440944882</data>
      <data key="d1">23.7874015748</data>
      <data key="d2">24.7637795276</data>
      <data key="d5">lateraloccipital_11</data>
      <data key="d3">371</data>
      <data key="d6">rh.lateraloccipital_11</data>
      <data key="d4">cortical</data>
      <data key="d7">right</data>
    </node>
    <node id="372">
      <data key="d0">42.0</data>
      <data key="d1">15.6888888889</data>
      <data key="d2">27.0666666667</data>
      <data key="d3">372</data>
      <data key="d4">cortical</data>
      <data key="d5">lingual_16</data>
      <data key="d6">rh.lingual_16</data>
      <data key="d7">right</data>
    </node>
    <node id="373">
      <data key="d0">43.7352941176</data>
      <data key="d1">18.8088235294</data>
      <data key="d2">26.5514705882</data>
      <data key="d5">lingual_8</data>
      <data key="d3">373</data>
      <data key="d6">rh.lingual_8</data>
      <data key="d4">cortical</data>
      <data key="d7">right</data>
    </node>
    <node id="374">
      <data key="d0">41.6916666667</data>
      <data key="d1">21.475</data>
      <data key="d2">23.2083333333</data>
      <data key="d5">lingual_14</data>
      <data key="d3">374</data>
      <data key="d6">rh.lingual_14</data>
      <data key="d4">cortical</data>
      <data key="d7">right</data>
    </node>
    <node id="375">
      <data key="d0">38.421875</data>
      <data key="d1">27.65625</data>
      <data key="d2">27.3046875</data>
      <data key="d3">375</data>
      <data key="d4">cortical</data>
      <data key="d5">lingual_4</data>
      <data key="d6">rh.lingual_4</data>
      <data key="d7">right</data>
    </node>
    <node id="376">
      <data key="d0">41.1083333333</data>
      <data key="d1">25.6583333333</data>
      <data key="d2">27.475</data>
      <data key="d3">376</data>
      <data key="d4">cortical</data>
      <data key="d5">lingual_10</data>
      <data key="d6">rh.lingual_10</data>
      <data key="d7">right</data>
    </node>
    <node id="377">
      <data key="d0">44.2417582418</data>
      <data key="d1">26.3626373626</data>
      <data key="d2">27.3956043956</data>
      <data key="d5">lingual_13</data>
      <data key="d3">377</data>
      <data key="d6">rh.lingual_13</data>
      <data key="d4">cortical</data>
      <data key="d7">right</data>
    </node>
    <node id="378">
      <data key="d0">44.380952381</data>
      <data key="d1">33.1047619048</data>
      <data key="d2">32.6571428571</data>
      <data key="d5">lingual_11</data>
      <data key="d3">378</data>
      <data key="d6">rh.lingual_11</data>
      <data key="d4">cortical</data>
      <data key="d7">right</data>
    </node>
    <node id="379">
      <data key="d0">42.7049180328</data>
      <data key="d1">30.9672131148</data>
      <data key="d2">29.868852459</data>
      <data key="d3">379</data>
      <data key="d4">cortical</data>
      <data key="d5">lingual_9</data>
      <data key="d6">rh.lingual_9</data>
      <data key="d7">right</data>
    </node>
    <node id="380">
      <data key="d0">40.1879194631</data>
      <data key="d1">32.0402684564</data>
      <data key="d2">27.9731543624</data>
      <data key="d3">380</data>
      <data key="d4">cortical</data>
      <data key="d5">lingual_12</data>
      <data key="d6">rh.lingual_12</data>
      <data key="d7">right</data>
    </node>
    <node id="381">
      <data key="d0">35.6136363636</data>
      <data key="d1">34.6136363636</data>
      <data key="d2">28.75</data>
      <data key="d3">381</data>
      <data key="d4">cortical</data>
      <data key="d5">lingual_3</data>
      <data key="d6">rh.lingual_3</data>
      <data key="d7">right</data>
    </node>
    <node id="382">
      <data key="d0">38.7619047619</data>
      <data key="d1">38.3333333333</data>
      <data key="d2">27.9428571429</data>
      <data key="d3">382</data>
      <data key="d4">cortical</data>
      <data key="d5">lingual_2</data>
      <data key="d6">rh.lingual_2</data>
      <data key="d7">right</data>
    </node>
    <node id="383">
      <data key="d0">40.6788990826</data>
      <data key="d1">38.5229357798</data>
      <data key="d2">30.7247706422</data>
      <data key="d5">lingual_7</data>
      <data key="d3">383</data>
      <data key="d6">rh.lingual_7</data>
      <data key="d4">cortical</data>
      <data key="d7">right</data>
    </node>
    <node id="384">
      <data key="d0">40.6585365854</data>
      <data key="d1">35.1219512195</data>
      <data key="d2">33.0731707317</data>
      <data key="d5">lingual_1</data>
      <data key="d3">384</data>
      <data key="d6">rh.lingual_1</data>
      <data key="d4">cortical</data>
      <data key="d7">right</data>
    </node>
    <node id="385">
      <data key="d0">34.6055045872</data>
      <data key="d1">33.5779816514</data>
      <data key="d2">32.504587156</data>
      <data key="d3">385</data>
      <data key="d4">cortical</data>
      <data key="d5">lingual_6</data>
      <data key="d6">rh.lingual_6</data>
      <data key="d7">right</data>
    </node>
    <node id="386">
      <data key="d0">36.0930232558</data>
      <data key="d1">38.1395348837</data>
      <data key="d2">32.011627907</data>
      <data key="d3">386</data>
      <data key="d4">cortical</data>
      <data key="d5">lingual_15</data>
      <data key="d6">rh.lingual_15</data>
      <data key="d7">right</data>
    </node>
    <node id="387">
      <data key="d0">37.36</data>
      <data key="d1">42.14</data>
      <data key="d2">27.32</data>
      <data key="d3">387</data>
      <data key="d4">cortical</data>
      <data key="d5">lingual_17</data>
      <data key="d6">rh.lingual_17</data>
      <data key="d7">right</data>
    </node>
    <node id="388">
      <data key="d0">33.7764705882</data>
      <data key="d1">40.2</data>
      <data key="d2">29.4117647059</data>
      <data key="d3">388</data>
      <data key="d4">cortical</data>
      <data key="d5">lingual_5</data>
      <data key="d6">rh.lingual_5</data>
      <data key="d7">right</data>
    </node>
    <node id="389">
      <data key="d0">34.6206896552</data>
      <data key="d1">25.6149425287</data>
      <data key="d2">24.4425287356</data>
      <data key="d3">389</data>
      <data key="d4">cortical</data>
      <data key="d5">fusiform_9</data>
      <data key="d6">rh.fusiform_9</data>
      <data key="d7">right</data>
    </node>
    <node id="390">
      <data key="d0">34.7823129252</data>
      <data key="d1">27.843537415</data>
      <data key="d2">28.4489795918</data>
      <data key="d3">390</data>
      <data key="d4">cortical</data>
      <data key="d5">fusiform_2</data>
      <data key="d6">rh.fusiform_2</data>
      <data key="d7">right</data>
    </node>
    <node id="391">
      <data key="d0">34.3150684932</data>
      <data key="d1">31.6575342466</data>
      <data key="d2">24.5205479452</data>
      <data key="d3">391</data>
      <data key="d4">cortical</data>
      <data key="d5">fusiform_5</data>
      <data key="d6">rh.fusiform_5</data>
      <data key="d7">right</data>
    </node>
    <node id="392">
      <data key="d0">29.702970297</data>
      <data key="d1">28.4554455446</data>
      <data key="d2">24.5544554455</data>
      <data key="d3">392</data>
      <data key="d4">cortical</data>
      <data key="d5">fusiform_12</data>
      <data key="d6">rh.fusiform_12</data>
      <data key="d7">right</data>
    </node>
    <node id="393">
      <data key="d0">28.756097561</data>
      <data key="d1">31.8170731707</data>
      <data key="d2">27.3719512195</data>
      <data key="d3">393</data>
      <data key="d4">cortical</data>
      <data key="d5">fusiform_14</data>
      <data key="d6">rh.fusiform_14</data>
      <data key="d7">right</data>
    </node>
    <node id="394">
      <data key="d0">27.0256410256</data>
      <data key="d1">35.5333333333</data>
      <data key="d2">23.5128205128</data>
      <data key="d3">394</data>
      <data key="d4">cortical</data>
      <data key="d5">fusiform_8</data>
      <data key="d6">rh.fusiform_8</data>
      <data key="d7">right</data>
    </node>
    <node id="395">
      <data key="d0">33.8246753247</data>
      <data key="d1">36.7077922078</data>
      <data key="d2">24.8116883117</data>
      <data key="d3">395</data>
      <data key="d4">cortical</data>
      <data key="d5">fusiform_6</data>
      <data key="d6">rh.fusiform_6</data>
      <data key="d7">right</data>
    </node>
    <node id="396">
      <data key="d0">32.6168224299</data>
      <data key="d1">34.3457943925</data>
      <data key="d2">28.0373831776</data>
      <data key="d3">396</data>
      <data key="d4">cortical</data>
      <data key="d5">fusiform_17</data>
      <data key="d6">rh.fusiform_17</data>
      <data key="d7">right</data>
    </node>
    <node id="397">
      <data key="d0">32.2372881356</data>
      <data key="d1">41.7457627119</data>
      <data key="d2">27.2203389831</data>
      <data key="d3">397</data>
      <data key="d4">cortical</data>
      <data key="d5">fusiform_15</data>
      <data key="d6">rh.fusiform_15</data>
      <data key="d7">right</data>
    </node>
    <node id="398">
      <data key="d0">34.037593985</data>
      <data key="d1">42.8796992481</data>
      <data key="d2">24.5112781955</data>
      <data key="d3">398</data>
      <data key="d4">cortical</data>
      <data key="d5">fusiform_11</data>
      <data key="d6">rh.fusiform_11</data>
      <data key="d7">right</data>
    </node>
    <node id="399">
      <data key="d0">28.9964664311</data>
      <data key="d1">41.7915194346</data>
      <data key="d2">22.3038869258</data>
      <data key="d3">399</data>
      <data key="d4">cortical</data>
      <data key="d5">fusiform_13</data>
      <data key="d6">rh.fusiform_13</data>
      <data key="d7">right</data>
    </node>
    <node id="400">
      <data key="d0">30.6264367816</data>
      <data key="d1">47.2643678161</data>
      <data key="d2">21.8793103448</data>
      <data key="d3">400</data>
      <data key="d4">cortical</data>
      <data key="d5">fusiform_7</data>
      <data key="d6">rh.fusiform_7</data>
      <data key="d7">right</data>
    </node>
    <node id="401">
      <data key="d0">31.0701754386</data>
      <data key="d1">50.6754385965</data>
      <data key="d2">21.3333333333</data>
      <data key="d3">401</data>
      <data key="d4">cortical</data>
      <data key="d5">fusiform_4</data>
      <data key="d6">rh.fusiform_4</data>
      <data key="d7">right</data>
    </node>
    <node id="402">
      <data key="d0">29.7613636364</data>
      <data key="d1">53.9545454545</data>
      <data key="d2">20.6477272727</data>
      <data key="d3">402</data>
      <data key="d4">cortical</data>
      <data key="d5">fusiform_3</data>
      <data key="d6">rh.fusiform_3</data>
      <data key="d7">right</data>
    </node>
    <node id="403">
      <data key="d0">29.8607594937</data>
      <data key="d1">58.3037974684</data>
      <data key="d2">21.9367088608</data>
      <data key="d3">403</data>
      <data key="d4">cortical</data>
      <data key="d5">fusiform_1</data>
      <data key="d6">rh.fusiform_1</data>
      <data key="d7">right</data>
    </node>
    <node id="404">
      <data key="d0">32.525</data>
      <data key="d1">60.7</data>
      <data key="d2">18.9125</data>
      <data key="d3">404</data>
      <data key="d4">cortical</data>
      <data key="d5">fusiform_10</data>
      <data key="d6">rh.fusiform_10</data>
      <data key="d7">right</data>
    </node>
    <node id="405">
      <data key="d0">34.8847736626</data>
      <data key="d1">64.7242798354</data>
      <data key="d2">15.8106995885</data>
      <data key="d5">fusiform_16</data>
      <data key="d3">405</data>
      <data key="d6">rh.fusiform_16</data>
      <data key="d4">cortical</data>
      <data key="d7">right</data>
    </node>
    <node id="406">
      <data key="d0">38.2380952381</data>
      <data key="d1">44.8412698413</data>
      <data key="d2">28.2698412698</data>
      <data key="d5">parahippocampal_3</data>
      <data key="d3">406</data>
      <data key="d6">rh.parahippocampal_3</data>
      <data key="d4">cortical</data>
      <data key="d7">right</data>
    </node>
    <node id="407">
      <data key="d0">32.925</data>
      <data key="d1">45.175</data>
      <data key="d2">27.825</data>
      <data key="d3">407</data>
      <data key="d4">cortical</data>
      <data key="d5">parahippocampal_2</data>
      <data key="d6">rh.parahippocampal_2</data>
      <data key="d7">right</data>
    </node>
    <node id="408">
      <data key="d0">37.7755102041</data>
      <data key="d1">47.8163265306</data>
      <data key="d2">26.0714285714</data>
      <data key="d5">parahippocampal_1</data>
      <data key="d3">408</data>
      <data key="d6">rh.parahippocampal_1</data>
      <data key="d4">cortical</data>
      <data key="d7">right</data>
    </node>
    <node id="409">
      <data key="d0">31.3555555556</data>
      <data key="d1">49.0666666667</data>
      <data key="d2">25.2888888889</data>
      <data key="d3">409</data>
      <data key="d4">cortical</data>
      <data key="d5">parahippocampal_6</data>
      <data key="d6">rh.parahippocampal_6</data>
      <data key="d7">right</data>
    </node>
    <node id="410">
      <data key="d0">36.3243243243</data>
      <data key="d1">51.3513513514</data>
      <data key="d2">23.9189189189</data>
      <data key="d5">parahippocampal_5</data>
      <data key="d3">410</data>
      <data key="d6">rh.parahippocampal_5</data>
      <data key="d4">cortical</data>
      <data key="d7">right</data>
    </node>
    <node id="411">
      <data key="d0">34.049382716</data>
      <data key="d1">53.3209876543</data>
      <data key="d2">21.975308642</data>
      <data key="d3">411</data>
      <data key="d4">cortical</data>
      <data key="d5">parahippocampal_4</data>
      <data key="d6">rh.parahippocampal_4</data>
      <data key="d7">right</data>
    </node>
    <node id="412">
      <data key="d0">36.36</data>
      <data key="d1">63.1257142857</data>
      <data key="d2">21.1085714286</data>
      <data key="d3">412</data>
      <data key="d4">cortical</data>
      <data key="d5">entorhinal_1</data>
      <data key="d6">rh.entorhinal_1</data>
      <data key="d7">right</data>
    </node>
    <node id="413">
      <data key="d0">35.4270833333</data>
      <data key="d1">56.9583333333</data>
      <data key="d2">20.53125</data>
      <data key="d3">413</data>
      <data key="d4">cortical</data>
      <data key="d5">entorhinal_2</data>
      <data key="d6">rh.entorhinal_2</data>
      <data key="d7">right</data>
    </node>
    <node id="414">
      <data key="d0">35.95951417</data>
      <data key="d1">70.9311740891</data>
      <data key="d2">21.7611336032</data>
      <data key="d5">temporalpole_1</data>
      <data key="d3">414</data>
      <data key="d6">rh.temporalpole_1</data>
      <data key="d4">cortical</data>
      <data key="d7">right</data>
    </node>
    <node id="415">
      <data key="d0">32.6041666667</data>
      <data key="d1">68.96875</data>
      <data key="d2">23.7395833333</data>
      <data key="d3">415</data>
      <data key="d4">cortical</data>
      <data key="d5">temporalpole_2</data>
      <data key="d6">rh.temporalpole_2</data>
      <data key="d7">right</data>
    </node>
    <node id="416">
      <data key="d0">32.0192307692</data>
      <data key="d1">74.6634615385</data>
      <data key="d2">19.8221153846</data>
      <data key="d3">416</data>
      <data key="d4">cortical</data>
      <data key="d5">temporalpole_3</data>
      <data key="d6">rh.temporalpole_3</data>
      <data key="d7">right</data>
    </node>
    <node id="417">
      <data key="d0">31.690647482</data>
      <data key="d1">67.4676258993</data>
      <data key="d2">18.5899280576</data>
      <data key="d3">417</data>
      <data key="d4">cortical</data>
      <data key="d5">inferiortemporal_16</data>
      <data key="d6">rh.inferiortemporal_16</data>
      <data key="d7">right</data>
    </node>
    <node id="418">
      <data key="d0">30.5272727273</data>
      <data key="d1">62.4945454545</data>
      <data key="d2">15.0909090909</data>
      <data key="d3">418</data>
      <data key="d4">cortical</data>
      <data key="d5">inferiortemporal_3</data>
      <data key="d6">rh.inferiortemporal_3</data>
      <data key="d7">right</data>
    </node>
    <node id="419">
      <data key="d0">27.2245762712</data>
      <data key="d1">60.4152542373</data>
      <data key="d2">16.5508474576</data>
      <data key="d3">419</data>
      <data key="d4">cortical</data>
      <data key="d5">inferiortemporal_5</data>
      <data key="d6">rh.inferiortemporal_5</data>
      <data key="d7">right</data>
    </node>
    <node id="420">
      <data key="d0">26.328</data>
      <data key="d1">57.04</data>
      <data key="d2">17.192</data>
      <data key="d3">420</data>
      <data key="d4">cortical</data>
      <data key="d5">inferiortemporal_9</data>
      <data key="d6">rh.inferiortemporal_9</data>
      <data key="d7">right</data>
    </node>
    <node id="421">
      <data key="d0">27.6909090909</data>
      <data key="d1">55.9636363636</data>
      <data key="d2">19.0545454545</data>
      <data key="d3">421</data>
      <data key="d4">cortical</data>
      <data key="d5">inferiortemporal_11</data>
      <data key="d6">rh.inferiortemporal_11</data>
      <data key="d7">right</data>
    </node>
    <node id="422">
      <data key="d0">23.2417582418</data>
      <data key="d1">54.4065934066</data>
      <data key="d2">17.3846153846</data>
      <data key="d3">422</data>
      <data key="d4">cortical</data>
      <data key="d5">inferiortemporal_8</data>
      <data key="d6">rh.inferiortemporal_8</data>
      <data key="d7">right</data>
    </node>
    <node id="423">
      <data key="d0">21.9225806452</data>
      <data key="d1">57.0903225806</data>
      <data key="d2">19.6838709677</data>
      <data key="d3">423</data>
      <data key="d4">cortical</data>
      <data key="d5">inferiortemporal_1</data>
      <data key="d6">rh.inferiortemporal_1</data>
      <data key="d7">right</data>
    </node>
    <node id="424">
      <data key="d0">21.9921875</data>
      <data key="d1">51.1015625</data>
      <data key="d2">19.71875</data>
      <data key="d3">424</data>
      <data key="d4">cortical</data>
      <data key="d5">inferiortemporal_4</data>
      <data key="d6">rh.inferiortemporal_4</data>
      <data key="d7">right</data>
    </node>
    <node id="425">
      <data key="d0">26.5779816514</data>
      <data key="d1">52.7339449541</data>
      <data key="d2">22.3394495413</data>
      <data key="d3">425</data>
      <data key="d4">cortical</data>
      <data key="d5">inferiortemporal_7</data>
      <data key="d6">rh.inferiortemporal_7</data>
      <data key="d7">right</data>
    </node>
    <node id="426">
      <data key="d0">23.1481481481</data>
      <data key="d1">47.7777777778</data>
      <data key="d2">22.7037037037</data>
      <data key="d3">426</data>
      <data key="d4">cortical</data>
      <data key="d5">inferiortemporal_2</data>
      <data key="d6">rh.inferiortemporal_2</data>
      <data key="d7">right</data>
    </node>
    <node id="427">
      <data key="d0">26.6363636364</data>
      <data key="d1">45.7272727273</data>
      <data key="d2">25.1753246753</data>
      <data key="d3">427</data>
      <data key="d4">cortical</data>
      <data key="d5">inferiortemporal_6</data>
      <data key="d6">rh.inferiortemporal_6</data>
      <data key="d7">right</data>
    </node>
    <node id="428">
      <data key="d0">22.153526971</data>
      <data key="d1">42.622406639</data>
      <data key="d2">21.3900414938</data>
      <data key="d5">inferiortemporal_10</data>
      <data key="d3">428</data>
      <data key="d6">rh.inferiortemporal_10</data>
      <data key="d4">cortical</data>
      <data key="d7">right</data>
    </node>
    <node id="429">
      <data key="d0">22.4649681529</data>
      <data key="d1">39.152866242</data>
      <data key="d2">22.7961783439</data>
      <data key="d5">inferiortemporal_12</data>
      <data key="d3">429</data>
      <data key="d6">rh.inferiortemporal_12</data>
      <data key="d4">cortical</data>
      <data key="d7">right</data>
    </node>
    <node id="430">
      <data key="d0">26.3563218391</data>
      <data key="d1">38.7586206897</data>
      <data key="d2">28.3908045977</data>
      <data key="d3">430</data>
      <data key="d4">cortical</data>
      <data key="d5">inferiortemporal_15</data>
      <data key="d6">rh.inferiortemporal_15</data>
      <data key="d7">right</data>
    </node>
    <node id="431">
      <data key="d0">19.6733067729</data>
      <data key="d1">38.2430278884</data>
      <data key="d2">27.406374502</data>
      <data key="d3">431</data>
      <data key="d4">cortical</data>
      <data key="d5">inferiortemporal_14</data>
      <data key="d6">rh.inferiortemporal_14</data>
      <data key="d7">right</data>
    </node>
    <node id="432">
      <data key="d0">22.7421203438</data>
      <data key="d1">33.5730659026</data>
      <data key="d2">26.0171919771</data>
      <data key="d3">432</data>
      <data key="d4">cortical</data>
      <data key="d5">inferiortemporal_13</data>
      <data key="d6">rh.inferiortemporal_13</data>
      <data key="d7">right</data>
    </node>
    <node id="433">
      <data key="d0">23.7629310345</data>
      <data key="d1">30.3060344828</data>
      <data key="d2">34.1120689655</data>
      <data key="d3">433</data>
      <data key="d4">cortical</data>
      <data key="d5">middletemporal_12</data>
      <data key="d6">rh.middletemporal_12</data>
      <data key="d7">right</data>
    </node>
    <node id="434">
      <data key="d0">21.4872727273</data>
      <data key="d1">32.0872727273</data>
      <data key="d2">32.5963636364</data>
      <data key="d3">434</data>
      <data key="d4">cortical</data>
      <data key="d5">middletemporal_16</data>
      <data key="d6">rh.middletemporal_16</data>
      <data key="d7">right</data>
    </node>
    <node id="435">
      <data key="d0">18.311627907</data>
      <data key="d1">36.8046511628</data>
      <data key="d2">34.5813953488</data>
      <data key="d3">435</data>
      <data key="d4">cortical</data>
      <data key="d5">middletemporal_13</data>
      <data key="d6">rh.middletemporal_13</data>
      <data key="d7">right</data>
    </node>
    <node id="436">
      <data key="d0">20.1415929204</data>
      <data key="d1">41.9867256637</data>
      <data key="d2">28.407079646</data>
      <data key="d3">436</data>
      <data key="d4">cortical</data>
      <data key="d5">middletemporal_15</data>
      <data key="d6">rh.middletemporal_15</data>
      <data key="d7">right</data>
    </node>
    <node id="437">
      <data key="d0">17.6730769231</data>
      <data key="d1">44.6826923077</data>
      <data key="d2">30.7211538462</data>
      <data key="d3">437</data>
      <data key="d4">cortical</data>
      <data key="d5">middletemporal_6</data>
      <data key="d6">rh.middletemporal_6</data>
      <data key="d7">right</data>
    </node>
    <node id="438">
      <data key="d0">18.2682926829</data>
      <data key="d1">48.0670731707</data>
      <data key="d2">27.5487804878</data>
      <data key="d3">438</data>
      <data key="d4">cortical</data>
      <data key="d5">middletemporal_11</data>
      <data key="d6">rh.middletemporal_11</data>
      <data key="d7">right</data>
    </node>
    <node id="439">
      <data key="d0">23.5317460317</data>
      <data key="d1">47.3492063492</data>
      <data key="d2">29.373015873</data>
      <data key="d3">439</data>
      <data key="d4">cortical</data>
      <data key="d5">middletemporal_10</data>
      <data key="d6">rh.middletemporal_10</data>
      <data key="d7">right</data>
    </node>
    <node id="440">
      <data key="d0">26.3046875</data>
      <data key="d1">49.171875</data>
      <data key="d2">29.828125</data>
      <data key="d3">440</data>
      <data key="d4">cortical</data>
      <data key="d5">middletemporal_4</data>
      <data key="d6">rh.middletemporal_4</data>
      <data key="d7">right</data>
    </node>
    <node id="441">
      <data key="d0">22.819047619</data>
      <data key="d1">54.8571428571</data>
      <data key="d2">27.4476190476</data>
      <data key="d3">441</data>
      <data key="d4">cortical</data>
      <data key="d5">middletemporal_14</data>
      <data key="d6">rh.middletemporal_14</data>
      <data key="d7">right</data>
    </node>
    <node id="442">
      <data key="d0">17.6932515337</data>
      <data key="d1">53.8957055215</data>
      <data key="d2">26.2576687117</data>
      <data key="d3">442</data>
      <data key="d4">cortical</data>
      <data key="d5">middletemporal_7</data>
      <data key="d6">rh.middletemporal_7</data>
      <data key="d7">right</data>
    </node>
    <node id="443">
      <data key="d0">18.7987012987</data>
      <data key="d1">51.3896103896</data>
      <data key="d2">23.512987013</data>
      <data key="d3">443</data>
      <data key="d4">cortical</data>
      <data key="d5">middletemporal_17</data>
      <data key="d6">rh.middletemporal_17</data>
      <data key="d7">right</data>
    </node>
    <node id="444">
      <data key="d0">19.0289855072</data>
      <data key="d1">47.4710144928</data>
      <data key="d2">21.6956521739</data>
      <data key="d3">444</data>
      <data key="d4">cortical</data>
      <data key="d5">middletemporal_8</data>
      <data key="d6">rh.middletemporal_8</data>
      <data key="d7">right</data>
    </node>
    <node id="445">
      <data key="d0">21.0120481928</data>
      <data key="d1">56.0602409639</data>
      <data key="d2">23.8012048193</data>
      <data key="d3">445</data>
      <data key="d4">cortical</data>
      <data key="d5">middletemporal_9</data>
      <data key="d6">rh.middletemporal_9</data>
      <data key="d7">right</data>
    </node>
    <node id="446">
      <data key="d0">18.0869565217</data>
      <data key="d1">60.7427536232</data>
      <data key="d2">24.9673913043</data>
      <data key="d3">446</data>
      <data key="d4">cortical</data>
      <data key="d5">middletemporal_1</data>
      <data key="d6">rh.middletemporal_1</data>
      <data key="d7">right</data>
    </node>
    <node id="447">
      <data key="d0">22.6304347826</data>
      <data key="d1">60.902173913</data>
      <data key="d2">24.1956521739</data>
      <data key="d3">447</data>
      <data key="d4">cortical</data>
      <data key="d5">middletemporal_3</data>
      <data key="d6">rh.middletemporal_3</data>
      <data key="d7">right</data>
    </node>
    <node id="448">
      <data key="d0">22.9262295082</data>
      <data key="d1">68.2213114754</data>
      <data key="d2">20.4672131148</data>
      <data key="d5">middletemporal_5</data>
      <data key="d3">448</data>
      <data key="d6">rh.middletemporal_5</data>
      <data key="d4">cortical</data>
      <data key="d7">right</data>
    </node>
    <node id="449">
      <data key="d0">22.7530864198</data>
      <data key="d1">62.7407407407</data>
      <data key="d2">20.4135802469</data>
      <data key="d3">449</data>
      <data key="d4">cortical</data>
      <data key="d5">middletemporal_19</data>
      <data key="d6">rh.middletemporal_19</data>
      <data key="d7">right</data>
    </node>
    <node id="450">
      <data key="d0">26.0352941176</data>
      <data key="d1">66.8823529412</data>
      <data key="d2">18.7117647059</data>
      <data key="d3">450</data>
      <data key="d4">cortical</data>
      <data key="d5">middletemporal_2</data>
      <data key="d6">rh.middletemporal_2</data>
      <data key="d7">right</data>
    </node>
    <node id="451">
      <data key="d0">28.4900662252</data>
      <data key="d1">70.7417218543</data>
      <data key="d2">18.5894039735</data>
      <data key="d3">451</data>
      <data key="d4">cortical</data>
      <data key="d5">middletemporal_18</data>
      <data key="d6">rh.middletemporal_18</data>
      <data key="d7">right</data>
    </node>
    <node id="452">
      <data key="d0">25.1981981982</data>
      <data key="d1">43.7927927928</data>
      <data key="d2">31.2882882883</data>
      <data key="d3">452</data>
      <data key="d4">cortical</data>
      <data key="d5">bankssts_3</data>
      <data key="d6">rh.bankssts_3</data>
      <data key="d7">right</data>
    </node>
    <node id="453">
      <data key="d0">21.9576271186</data>
      <data key="d1">39.7033898305</data>
      <data key="d2">34.0338983051</data>
      <data key="d3">453</data>
      <data key="d4">cortical</data>
      <data key="d5">bankssts_6</data>
      <data key="d6">rh.bankssts_6</data>
      <data key="d7">right</data>
    </node>
    <node id="454">
      <data key="d0">26.5939393939</data>
      <data key="d1">41.7393939394</data>
      <data key="d2">34.1696969697</data>
      <data key="d3">454</data>
      <data key="d4">cortical</data>
      <data key="d5">bankssts_2</data>
      <data key="d6">rh.bankssts_2</data>
      <data key="d7">right</data>
    </node>
    <node id="455">
      <data key="d0">28.08</data>
      <data key="d1">41.84</data>
      <data key="d2">38.08</data>
      <data key="d3">455</data>
      <data key="d4">cortical</data>
      <data key="d5">bankssts_1</data>
      <data key="d6">rh.bankssts_1</data>
      <data key="d7">right</data>
    </node>
    <node id="456">
      <data key="d0">21.9559748428</data>
      <data key="d1">44.0125786164</data>
      <data key="d2">35.9748427673</data>
      <data key="d5">bankssts_4</data>
      <data key="d3">456</data>
      <data key="d6">rh.bankssts_4</data>
      <data key="d4">cortical</data>
      <data key="d7">right</data>
    </node>
    <node id="457">
      <data key="d0">21.0256410256</data>
      <data key="d1">41.3461538462</data>
      <data key="d2">39.2948717949</data>
      <data key="d3">457</data>
      <data key="d4">cortical</data>
      <data key="d5">bankssts_5</data>
      <data key="d6">rh.bankssts_5</data>
      <data key="d7">right</data>
    </node>
    <node id="458">
      <data key="d0">17.4260089686</data>
      <data key="d1">42.5246636771</data>
      <data key="d2">40.6053811659</data>
      <data key="d5">superiortemporal_9</data>
      <data key="d3">458</data>
      <data key="d6">rh.superiortemporal_9</data>
      <data key="d4">cortical</data>
      <data key="d7">right</data>
    </node>
    <node id="459">
      <data key="d0">22.3775510204</data>
      <data key="d1">45.1224489796</data>
      <data key="d2">40.193877551</data>
      <data key="d3">459</data>
      <data key="d4">cortical</data>
      <data key="d5">superiortemporal_25</data>
      <data key="d6">rh.superiortemporal_25</data>
      <data key="d7">right</data>
    </node>
    <node id="460">
      <data key="d0">27.6875</data>
      <data key="d1">46.0625</data>
      <data key="d2">39.9375</data>
      <data key="d3">460</data>
      <data key="d4">cortical</data>
      <data key="d5">superiortemporal_14</data>
      <data key="d6">rh.superiortemporal_14</data>
      <data key="d7">right</data>
    </node>
    <node id="461">
      <data key="d0">24.6352941176</data>
      <data key="d1">49.0823529412</data>
      <data key="d2">39.2941176471</data>
      <data key="d3">461</data>
      <data key="d4">cortical</data>
      <data key="d5">superiortemporal_6</data>
      <data key="d6">rh.superiortemporal_6</data>
      <data key="d7">right</data>
    </node>
    <node id="462">
      <data key="d0">17.5490196078</data>
      <data key="d1">47.4509803922</data>
      <data key="d2">36.8666666667</data>
      <data key="d5">superiortemporal_7</data>
      <data key="d3">462</data>
      <data key="d6">rh.superiortemporal_7</data>
      <data key="d4">cortical</data>
      <data key="d7">right</data>
    </node>
    <node id="463">
      <data key="d0">24.1937984496</data>
      <data key="d1">47.8682170543</data>
      <data key="d2">35.2170542636</data>
      <data key="d3">463</data>
      <data key="d4">cortical</data>
      <data key="d5">superiortemporal_16</data>
      <data key="d6">rh.superiortemporal_16</data>
      <data key="d7">right</data>
    </node>
    <node id="464">
      <data key="d0">16.6953642384</data>
      <data key="d1">51.417218543</data>
      <data key="d2">35.4834437086</data>
      <data key="d3">464</data>
      <data key="d4">cortical</data>
      <data key="d5">superiortemporal_19</data>
      <data key="d6">rh.superiortemporal_19</data>
      <data key="d7">right</data>
    </node>
    <node id="465">
      <data key="d0">19.036809816</data>
      <data key="d1">53.5950920245</data>
      <data key="d2">35.773006135</data>
      <data key="d5">superiortemporal_15</data>
      <data key="d3">465</data>
      <data key="d6">rh.superiortemporal_15</data>
      <data key="d4">cortical</data>
      <data key="d7">right</data>
    </node>
    <node id="466">
      <data key="d0">20.6787878788</data>
      <data key="d1">51.6363636364</data>
      <data key="d2">32.8363636364</data>
      <data key="d3">466</data>
      <data key="d4">cortical</data>
      <data key="d5">superiortemporal_12</data>
      <data key="d6">rh.superiortemporal_12</data>
      <data key="d7">right</data>
    </node>
    <node id="467">
      <data key="d0">27.4615384615</data>
      <data key="d1">50.9519230769</data>
      <data key="d2">31.4615384615</data>
      <data key="d3">467</data>
      <data key="d4">cortical</data>
      <data key="d5">superiortemporal_21</data>
      <data key="d6">rh.superiortemporal_21</data>
      <data key="d7">right</data>
    </node>
    <node id="468">
      <data key="d0">25.3636363636</data>
      <data key="d1">55.8181818182</data>
      <data key="d2">27.6818181818</data>
      <data key="d3">468</data>
      <data key="d4">cortical</data>
      <data key="d5">superiortemporal_24</data>
      <data key="d6">rh.superiortemporal_24</data>
      <data key="d7">right</data>
    </node>
    <node id="469">
      <data key="d0">19.7614678899</data>
      <data key="d1">56.9174311927</data>
      <data key="d2">30.6788990826</data>
      <data key="d3">469</data>
      <data key="d4">cortical</data>
      <data key="d5">superiortemporal_2</data>
      <data key="d6">rh.superiortemporal_2</data>
      <data key="d7">right</data>
    </node>
    <node id="470">
      <data key="d0">17.6515151515</data>
      <data key="d1">60.7424242424</data>
      <data key="d2">31.904040404</data>
      <data key="d3">470</data>
      <data key="d4">cortical</data>
      <data key="d5">superiortemporal_22</data>
      <data key="d6">rh.superiortemporal_22</data>
      <data key="d7">right</data>
    </node>
    <node id="471">
      <data key="d0">19.7849462366</data>
      <data key="d1">57.8387096774</data>
      <data key="d2">34.1290322581</data>
      <data key="d3">471</data>
      <data key="d4">cortical</data>
      <data key="d5">superiortemporal_13</data>
      <data key="d6">rh.superiortemporal_13</data>
      <data key="d7">right</data>
    </node>
    <node id="472">
      <data key="d0">23.5802469136</data>
      <data key="d1">59.6419753086</data>
      <data key="d2">31.3703703704</data>
      <data key="d5">superiortemporal_5</data>
      <data key="d3">472</data>
      <data key="d6">rh.superiortemporal_5</data>
      <data key="d4">cortical</data>
      <data key="d7">right</data>
    </node>
    <node id="473">
      <data key="d0">26.5841584158</data>
      <data key="d1">55.1584158416</data>
      <data key="d2">32.0198019802</data>
      <data key="d3">473</data>
      <data key="d4">cortical</data>
      <data key="d5">superiortemporal_11</data>
      <data key="d6">rh.superiortemporal_11</data>
      <data key="d7">right</data>
    </node>
    <node id="474">
      <data key="d0">21.358974359</data>
      <data key="d1">66.1025641026</data>
      <data key="d2">30.2307692308</data>
      <data key="d5">superiortemporal_3</data>
      <data key="d3">474</data>
      <data key="d6">rh.superiortemporal_3</data>
      <data key="d4">cortical</data>
      <data key="d7">right</data>
    </node>
    <node id="475">
      <data key="d0">18.901734104</data>
      <data key="d1">65.1329479769</data>
      <data key="d2">30.8786127168</data>
      <data key="d5">superiortemporal_17</data>
      <data key="d3">475</data>
      <data key="d6">rh.superiortemporal_17</data>
      <data key="d4">cortical</data>
      <data key="d7">right</data>
    </node>
    <node id="476">
      <data key="d0">23.9756097561</data>
      <data key="d1">61.3170731707</data>
      <data key="d2">26.0325203252</data>
      <data key="d3">476</data>
      <data key="d4">cortical</data>
      <data key="d5">superiortemporal_18</data>
      <data key="d6">rh.superiortemporal_18</data>
      <data key="d7">right</data>
    </node>
    <node id="477">
      <data key="d0">24.0147058824</data>
      <data key="d1">68.0367647059</data>
      <data key="d2">23.6029411765</data>
      <data key="d3">477</data>
      <data key="d4">cortical</data>
      <data key="d5">superiortemporal_8</data>
      <data key="d6">rh.superiortemporal_8</data>
      <data key="d7">right</data>
    </node>
    <node id="478">
      <data key="d0">20.927480916</data>
      <data key="d1">70.034351145</data>
      <data key="d2">29.0572519084</data>
      <data key="d5">superiortemporal_4</data>
      <data key="d3">478</data>
      <data key="d6">rh.superiortemporal_4</data>
      <data key="d4">cortical</data>
      <data key="d7">right</data>
    </node>
    <node id="479">
      <data key="d0">25.4901960784</data>
      <data key="d1">62.5490196078</data>
      <data key="d2">28.0</data>
      <data key="d3">479</data>
      <data key="d4">cortical</data>
      <data key="d5">superiortemporal_23</data>
      <data key="d6">rh.superiortemporal_23</data>
      <data key="d7">right</data>
    </node>
    <node id="480">
      <data key="d0">27.0387096774</data>
      <data key="d1">68.9290322581</data>
      <data key="d2">25.4516129032</data>
      <data key="d3">480</data>
      <data key="d4">cortical</data>
      <data key="d5">superiortemporal_20</data>
      <data key="d6">rh.superiortemporal_20</data>
      <data key="d7">right</data>
    </node>
    <node id="481">
      <data key="d0">23.1283018868</data>
      <data key="d1">73.8528301887</data>
      <data key="d2">25.9245283019</data>
      <data key="d5">superiortemporal_10</data>
      <data key="d3">481</data>
      <data key="d6">rh.superiortemporal_10</data>
      <data key="d4">cortical</data>
      <data key="d7">right</data>
    </node>
    <node id="482">
      <data key="d0">27.8450704225</data>
      <data key="d1">75.4401408451</data>
      <data key="d2">23.5387323944</data>
      <data key="d3">482</data>
      <data key="d4">cortical</data>
      <data key="d5">superiortemporal_1</data>
      <data key="d6">rh.superiortemporal_1</data>
      <data key="d7">right</data>
    </node>
    <node id="483">
      <data key="d0">24.0</data>
      <data key="d1">54.7096774194</data>
      <data key="d2">36.1935483871</data>
      <data key="d3">483</data>
      <data key="d4">cortical</data>
      <data key="d5">transversetemporal_1</data>
      <data key="d6">rh.transversetemporal_1</data>
      <data key="d7">right</data>
    </node>
    <node id="484">
      <data key="d0">27.3666666667</data>
      <data key="d1">51.8833333333</data>
      <data key="d2">36.8166666667</data>
      <data key="d3">484</data>
      <data key="d4">cortical</data>
      <data key="d5">transversetemporal_2</data>
      <data key="d6">rh.transversetemporal_2</data>
      <data key="d7">right</data>
    </node>
    <node id="485">
      <data key="d0">29.2820512821</data>
      <data key="d1">49.6666666667</data>
      <data key="d2">38.7948717949</data>
      <data key="d3">485</data>
      <data key="d4">cortical</data>
      <data key="d5">transversetemporal_3</data>
      <data key="d6">rh.transversetemporal_3</data>
      <data key="d7">right</data>
    </node>
    <node id="486">
      <data key="d0">31.4375</data>
      <data key="d1">50.890625</data>
      <data key="d2">38.984375</data>
      <data key="d3">486</data>
      <data key="d4">cortical</data>
      <data key="d5">insula_16</data>
      <data key="d6">rh.insula_16</data>
      <data key="d7">right</data>
    </node>
    <node id="487">
      <data key="d0">30.0933333333</data>
      <data key="d1">53.8933333333</data>
      <data key="d2">42.4266666667</data>
      <data key="d3">487</data>
      <data key="d4">cortical</data>
      <data key="d5">insula_13</data>
      <data key="d6">rh.insula_13</data>
      <data key="d7">right</data>
    </node>
    <node id="488">
      <data key="d0">29.0</data>
      <data key="d1">56.5172413793</data>
      <data key="d2">40.275862069</data>
      <data key="d3">488</data>
      <data key="d4">cortical</data>
      <data key="d5">insula_6</data>
      <data key="d6">rh.insula_6</data>
      <data key="d7">right</data>
    </node>
    <node id="489">
      <data key="d0">28.1052631579</data>
      <data key="d1">56.0526315789</data>
      <data key="d2">36.2280701754</data>
      <data key="d3">489</data>
      <data key="d4">cortical</data>
      <data key="d5">insula_4</data>
      <data key="d6">rh.insula_4</data>
      <data key="d7">right</data>
    </node>
    <node id="490">
      <data key="d0">29.58</data>
      <data key="d1">51.48</data>
      <data key="d2">34.56</data>
      <data key="d3">490</data>
      <data key="d4">cortical</data>
      <data key="d5">insula_5</data>
      <data key="d6">rh.insula_5</data>
      <data key="d7">right</data>
    </node>
    <node id="491">
      <data key="d0">27.9069767442</data>
      <data key="d1">57.988372093</data>
      <data key="d2">32.5930232558</data>
      <data key="d3">491</data>
      <data key="d4">cortical</data>
      <data key="d5">insula_15</data>
      <data key="d6">rh.insula_15</data>
      <data key="d7">right</data>
    </node>
    <node id="492">
      <data key="d0">27.3287671233</data>
      <data key="d1">61.698630137</data>
      <data key="d2">36.602739726</data>
      <data key="d3">492</data>
      <data key="d4">cortical</data>
      <data key="d5">insula_8</data>
      <data key="d6">rh.insula_8</data>
      <data key="d7">right</data>
    </node>
    <node id="493">
      <data key="d0">29.0</data>
      <data key="d1">60.1166666667</data>
      <data key="d2">40.55</data>
      <data key="d3">493</data>
      <data key="d4">cortical</data>
      <data key="d5">insula_11</data>
      <data key="d6">rh.insula_11</data>
      <data key="d7">right</data>
    </node>
    <node id="494">
      <data key="d0">28.9705882353</data>
      <data key="d1">64.6176470588</data>
      <data key="d2">40.8823529412</data>
      <data key="d3">494</data>
      <data key="d4">cortical</data>
      <data key="d5">insula_10</data>
      <data key="d6">rh.insula_10</data>
      <data key="d7">right</data>
    </node>
    <node id="495">
      <data key="d0">30.3292682927</data>
      <data key="d1">70.6097560976</data>
      <data key="d2">40.012195122</data>
      <data key="d3">495</data>
      <data key="d4">cortical</data>
      <data key="d5">insula_1</data>
      <data key="d6">rh.insula_1</data>
      <data key="d7">right</data>
    </node>
    <node id="496">
      <data key="d0">28.6774193548</data>
      <data key="d1">67.8064516129</data>
      <data key="d2">37.1129032258</data>
      <data key="d3">496</data>
      <data key="d4">cortical</data>
      <data key="d5">insula_7</data>
      <data key="d6">rh.insula_7</data>
      <data key="d7">right</data>
    </node>
    <node id="497">
      <data key="d0">26.1904761905</data>
      <data key="d1">65.0357142857</data>
      <data key="d2">33.3214285714</data>
      <data key="d3">497</data>
      <data key="d4">cortical</data>
      <data key="d5">insula_14</data>
      <data key="d6">rh.insula_14</data>
      <data key="d7">right</data>
    </node>
    <node id="498">
      <data key="d0">28.4942528736</data>
      <data key="d1">61.3103448276</data>
      <data key="d2">29.367816092</data>
      <data key="d3">498</data>
      <data key="d4">cortical</data>
      <data key="d5">insula_3</data>
      <data key="d6">rh.insula_3</data>
      <data key="d7">right</data>
    </node>
    <node id="499">
      <data key="d0">28.3157894737</data>
      <data key="d1">65.4736842105</data>
      <data key="d2">28.8289473684</data>
      <data key="d3">499</data>
      <data key="d4">cortical</data>
      <data key="d5">insula_2</data>
      <data key="d6">rh.insula_2</data>
      <data key="d7">right</data>
    </node>
    <node id="500">
      <data key="d0">31.4097222222</data>
      <data key="d1">68.75</data>
      <data key="d2">29.8333333333</data>
      <data key="d3">500</data>
      <data key="d4">cortical</data>
      <data key="d5">insula_12</data>
      <data key="d6">rh.insula_12</data>
      <data key="d7">right</data>
    </node>
    <node id="501">
      <data key="d0">27.8030888031</data>
      <data key="d1">71.2316602317</data>
      <data key="d2">32.6988416988</data>
      <data key="d3">501</data>
      <data key="d4">cortical</data>
      <data key="d5">insula_9</data>
      <data key="d6">rh.insula_9</data>
      <data key="d7">right</data>
    </node>
    <node id="502">
      <data key="d0">40.1919642857</data>
      <data key="d1">53.774872449</data>
      <data key="d2">37.0580357143</data>
      <data key="d3">502</data>
      <data key="d4">subcortical</data>
      <data key="d5">Right-Thalamus-Proper</data>
      <data key="d6">Right-Thalamus-Proper</data>
      <data key="d7">right</data>
    </node>
    <node id="503">
      <data key="d0">38.4883370956</data>
      <data key="d1">64.5522949586</data>
      <data key="d2">41.662151994</data>
      <data key="d3">503</data>
      <data key="d4">subcortical</data>
      <data key="d5">Right-Caudate</data>
      <data key="d6">Right-Caudate</data>
      <data key="d7">right</data>
    </node>
    <node id="504">
      <data key="d0">33.2423564504</data>
      <data key="d1">63.2833706189</data>
      <data key="d2">35.8530947054</data>
      <data key="d3">504</data>
      <data key="d4">subcortical</data>
      <data key="d5">Right-Putamen</data>
      <data key="d6">Right-Putamen</data>
      <data key="d7">right</data>
    </node>
    <node id="505">
      <data key="d0">36.6979591837</data>
      <data key="d1">60.5163265306</data>
      <data key="d2">34.9306122449</data>
      <data key="d3">505</data>
      <data key="d4">subcortical</data>
      <data key="d5">Right-Pallidum</data>
      <data key="d6">Right-Pallidum</data>
      <data key="d7">right</data>
    </node>
    <node id="506">
      <data key="d0">41.9603399433</data>
      <data key="d1">68.0169971671</data>
      <data key="d2">32.7393767705</data>
      <data key="d3">506</data>
      <data key="d4">subcortical</data>
      <data key="d5">Right-Accumbens-area</data>
      <data key="d6">Right-Accumbens-area</data>
      <data key="d7">right</data>
    </node>
    <node id="507">
      <data key="d0">35.1636363636</data>
      <data key="d1">52.0373205742</data>
      <data key="d2">28.3110047847</data>
      <data key="d3">507</data>
      <data key="d4">subcortical</data>
      <data key="d5">Right-Hippocampus</data>
      <data key="d6">Right-Hippocampus</data>
      <data key="d7">right</data>
    </node>
    <node id="508">
      <data key="d0">34.9564393939</data>
      <data key="d1">62.6458333333</data>
      <data key="d2">27.0170454545</data>
      <data key="d3">508</data>
      <data key="d4">subcortical</data>
      <data key="d5">Right-Amygdala</data>
      <data key="d6">Right-Amygdala</data>
      <data key="d7">right</data>
    </node>
    <node id="509">
      <data key="d0">55.1887755102</data>
      <data key="d1">71.8469387755</data>
      <data key="d2">28.4744897959</data>
      <data key="d3">509</data>
      <data key="d4">cortical</data>
      <data key="d5">lateralorbitofrontal_9</data>
      <data key="d6">lh.lateralorbitofrontal_9</data>
      <data key="d7">left</data>
    </node>
    <node id="510">
      <data key="d0">52.2280701754</data>
      <data key="d1">74.9824561404</data>
      <data key="d2">28.701754386</data>
      <data key="d3">510</data>
      <data key="d4">cortical</data>
      <data key="d5">lateralorbitofrontal_4</data>
      <data key="d6">lh.lateralorbitofrontal_4</data>
      <data key="d7">left</data>
    </node>
    <node id="511">
      <data key="d0">51.6444444444</data>
      <data key="d1">78.9925925926</data>
      <data key="d2">29.2962962963</data>
      <data key="d3">511</data>
      <data key="d4">cortical</data>
      <data key="d5">lateralorbitofrontal_6</data>
      <data key="d6">lh.lateralorbitofrontal_6</data>
      <data key="d7">left</data>
    </node>
    <node id="512">
      <data key="d0">52.0526315789</data>
      <data key="d1">86.5438596491</data>
      <data key="d2">31.3684210526</data>
      <data key="d3">512</data>
      <data key="d4">cortical</data>
      <data key="d5">lateralorbitofrontal_3</data>
      <data key="d6">lh.lateralorbitofrontal_3</data>
      <data key="d7">left</data>
    </node>
    <node id="513">
      <data key="d0">55.3803278689</data>
      <data key="d1">83.2229508197</data>
      <data key="d2">31.1672131148</data>
      <data key="d3">513</data>
      <data key="d4">cortical</data>
      <data key="d5">lateralorbitofrontal_13</data>
      <data key="d6">lh.lateralorbitofrontal_13</data>
      <data key="d7">left</data>
    </node>
    <node id="514">
      <data key="d0">55.6125</data>
      <data key="d1">77.225</data>
      <data key="d2">32.875</data>
      <data key="d3">514</data>
      <data key="d4">cortical</data>
      <data key="d5">lateralorbitofrontal_2</data>
      <data key="d6">lh.lateralorbitofrontal_2</data>
      <data key="d7">left</data>
    </node>
    <node id="515">
      <data key="d0">59.2477876106</data>
      <data key="d1">75.4778761062</data>
      <data key="d2">30.2123893805</data>
      <data key="d3">515</data>
      <data key="d4">cortical</data>
      <data key="d5">lateralorbitofrontal_16</data>
      <data key="d6">lh.lateralorbitofrontal_16</data>
      <data key="d7">left</data>
    </node>
    <node id="516">
      <data key="d0">58.2702702703</data>
      <data key="d1">75.3108108108</data>
      <data key="d2">33.6486486486</data>
      <data key="d3">516</data>
      <data key="d4">cortical</data>
      <data key="d5">lateralorbitofrontal_7</data>
      <data key="d6">lh.lateralorbitofrontal_7</data>
      <data key="d7">left</data>
    </node>
    <node id="517">
      <data key="d0">58.2456140351</data>
      <data key="d1">74.9649122807</data>
      <data key="d2">37.5964912281</data>
      <data key="d3">517</data>
      <data key="d4">cortical</data>
      <data key="d5">lateralorbitofrontal_10</data>
      <data key="d6">lh.lateralorbitofrontal_10</data>
      <data key="d7">left</data>
    </node>
    <node id="518">
      <data key="d0">61.1454545455</data>
      <data key="d1">75.1454545455</data>
      <data key="d2">35.9090909091</data>
      <data key="d3">518</data>
      <data key="d4">cortical</data>
      <data key="d5">lateralorbitofrontal_12</data>
      <data key="d6">lh.lateralorbitofrontal_12</data>
      <data key="d7">left</data>
    </node>
    <node id="519">
      <data key="d0">62.7942583732</data>
      <data key="d1">78.990430622</data>
      <data key="d2">31.0622009569</data>
      <data key="d5">lateralorbitofrontal_14</data>
      <data key="d3">519</data>
      <data key="d6">lh.lateralorbitofrontal_14</data>
      <data key="d4">cortical</data>
      <data key="d7">left</data>
    </node>
    <node id="520">
      <data key="d0">60.1538461538</data>
      <data key="d1">80.965034965</data>
      <data key="d2">33.8111888112</data>
      <data key="d3">520</data>
      <data key="d4">cortical</data>
      <data key="d5">lateralorbitofrontal_11</data>
      <data key="d6">lh.lateralorbitofrontal_11</data>
      <data key="d7">left</data>
    </node>
    <node id="521">
      <data key="d0">56.2987012987</data>
      <data key="d1">81.025974026</data>
      <data key="d2">36.6233766234</data>
      <data key="d3">521</data>
      <data key="d4">cortical</data>
      <data key="d5">lateralorbitofrontal_8</data>
      <data key="d6">lh.lateralorbitofrontal_8</data>
      <data key="d7">left</data>
    </node>
    <node id="522">
      <data key="d0">57.85</data>
      <data key="d1">86.09375</data>
      <data key="d2">35.09375</data>
      <data key="d3">522</data>
      <data key="d4">cortical</data>
      <data key="d5">lateralorbitofrontal_5</data>
      <data key="d6">lh.lateralorbitofrontal_5</data>
      <data key="d7">left</data>
    </node>
    <node id="523">
      <data key="d0">53.5845070423</data>
      <data key="d1">89.0352112676</data>
      <data key="d2">35.1830985915</data>
      <data key="d3">523</data>
      <data key="d4">cortical</data>
      <data key="d5">lateralorbitofrontal_1</data>
      <data key="d6">lh.lateralorbitofrontal_1</data>
      <data key="d7">left</data>
    </node>
    <node id="524">
      <data key="d0">49.1862745098</data>
      <data key="d1">93.068627451</data>
      <data key="d2">32.5</data>
      <data key="d3">524</data>
      <data key="d4">cortical</data>
      <data key="d5">lateralorbitofrontal_15</data>
      <data key="d6">lh.lateralorbitofrontal_15</data>
      <data key="d7">left</data>
    </node>
    <node id="525">
      <data key="d0">61.7862068966</data>
      <data key="d1">86.3172413793</data>
      <data key="d2">36.5862068966</data>
      <data key="d3">525</data>
      <data key="d4">cortical</data>
      <data key="d5">parsorbitalis_3</data>
      <data key="d6">lh.parsorbitalis_3</data>
      <data key="d7">left</data>
    </node>
    <node id="526">
      <data key="d0">65.3542857143</data>
      <data key="d1">75.5371428571</data>
      <data key="d2">34.0571428571</data>
      <data key="d3">526</data>
      <data key="d4">cortical</data>
      <data key="d5">parsorbitalis_2</data>
      <data key="d6">lh.parsorbitalis_2</data>
      <data key="d7">left</data>
    </node>
    <node id="527">
      <data key="d0">67.0946745562</data>
      <data key="d1">80.9467455621</data>
      <data key="d2">33.899408284</data>
      <data key="d5">parsorbitalis_1</data>
      <data key="d3">527</data>
      <data key="d6">lh.parsorbitalis_1</data>
      <data key="d4">cortical</data>
      <data key="d7">left</data>
    </node>
    <node id="528">
      <data key="d0">65.8461538462</data>
      <data key="d1">84.5659340659</data>
      <data key="d2">36.7692307692</data>
      <data key="d3">528</data>
      <data key="d4">cortical</data>
      <data key="d5">parsorbitalis_4</data>
      <data key="d6">lh.parsorbitalis_4</data>
      <data key="d7">left</data>
    </node>
    <node id="529">
      <data key="d0">48.3884892086</data>
      <data key="d1">97.9136690647</data>
      <data key="d2">41.7194244604</data>
      <data key="d5">frontalpole_1</data>
      <data key="d3">529</data>
      <data key="d6">lh.frontalpole_1</data>
      <data key="d4">cortical</data>
      <data key="d7">left</data>
    </node>
    <node id="530">
      <data key="d0">48.0071428571</data>
      <data key="d1">97.55</data>
      <data key="d2">36.7642857143</data>
      <data key="d3">530</data>
      <data key="d4">cortical</data>
      <data key="d5">frontalpole_2</data>
      <data key="d6">lh.frontalpole_2</data>
      <data key="d7">left</data>
    </node>
    <node id="531">
      <data key="d0">46.9724770642</data>
      <data key="d1">93.9541284404</data>
      <data key="d2">38.6422018349</data>
      <data key="d5">medialorbitofrontal_6</data>
      <data key="d3">531</data>
      <data key="d6">lh.medialorbitofrontal_6</data>
      <data key="d4">cortical</data>
      <data key="d7">left</data>
    </node>
    <node id="532">
      <data key="d0">46.5153061224</data>
      <data key="d1">90.9336734694</data>
      <data key="d2">35.4846938776</data>
      <data key="d3">532</data>
      <data key="d4">cortical</data>
      <data key="d5">medialorbitofrontal_8</data>
      <data key="d6">lh.medialorbitofrontal_8</data>
      <data key="d7">left</data>
    </node>
    <node id="533">
      <data key="d0">49.6571428571</data>
      <data key="d1">87.5333333333</data>
      <data key="d2">39.2952380952</data>
      <data key="d3">533</data>
      <data key="d4">cortical</data>
      <data key="d5">medialorbitofrontal_4</data>
      <data key="d6">lh.medialorbitofrontal_4</data>
      <data key="d7">left</data>
    </node>
    <node id="534">
      <data key="d0">48.7906976744</data>
      <data key="d1">85.5271317829</data>
      <data key="d2">35.7286821705</data>
      <data key="d3">534</data>
      <data key="d4">cortical</data>
      <data key="d5">medialorbitofrontal_5</data>
      <data key="d6">lh.medialorbitofrontal_5</data>
      <data key="d7">left</data>
    </node>
    <node id="535">
      <data key="d0">46.6</data>
      <data key="d1">86.1066666667</data>
      <data key="d2">32.0</data>
      <data key="d5">medialorbitofrontal_3</data>
      <data key="d3">535</data>
      <data key="d6">lh.medialorbitofrontal_3</data>
      <data key="d4">cortical</data>
      <data key="d7">left</data>
    </node>
    <node id="536">
      <data key="d0">48.5433789954</data>
      <data key="d1">88.4474885845</data>
      <data key="d2">29.7625570776</data>
      <data key="d3">536</data>
      <data key="d4">cortical</data>
      <data key="d5">medialorbitofrontal_10</data>
      <data key="d6">lh.medialorbitofrontal_10</data>
      <data key="d7">left</data>
    </node>
    <node id="537">
      <data key="d0">47.5517241379</data>
      <data key="d1">82.5</data>
      <data key="d2">30.1724137931</data>
      <data key="d3">537</data>
      <data key="d4">cortical</data>
      <data key="d5">medialorbitofrontal_9</data>
      <data key="d6">lh.medialorbitofrontal_9</data>
      <data key="d7">left</data>
    </node>
    <node id="538">
      <data key="d0">48.6857142857</data>
      <data key="d1">78.9785714286</data>
      <data key="d2">33.3928571429</data>
      <data key="d3">538</data>
      <data key="d4">cortical</data>
      <data key="d5">medialorbitofrontal_7</data>
      <data key="d6">lh.medialorbitofrontal_7</data>
      <data key="d7">left</data>
    </node>
    <node id="539">
      <data key="d0">48.2686567164</data>
      <data key="d1">78.2985074627</data>
      <data key="d2">30.0373134328</data>
      <data key="d3">539</data>
      <data key="d4">cortical</data>
      <data key="d5">medialorbitofrontal_1</data>
      <data key="d6">lh.medialorbitofrontal_1</data>
      <data key="d7">left</data>
    </node>
    <node id="540">
      <data key="d0">47.9236641221</data>
      <data key="d1">73.1832061069</data>
      <data key="d2">29.320610687</data>
      <data key="d3">540</data>
      <data key="d4">cortical</data>
      <data key="d5">medialorbitofrontal_2</data>
      <data key="d6">lh.medialorbitofrontal_2</data>
      <data key="d7">left</data>
    </node>
    <node id="541">
      <data key="d0">64.2452830189</data>
      <data key="d1">76.1509433962</data>
      <data key="d2">37.4528301887</data>
      <data key="d3">541</data>
      <data key="d4">cortical</data>
      <data key="d5">parstriangularis_3</data>
      <data key="d6">lh.parstriangularis_3</data>
      <data key="d7">left</data>
    </node>
    <node id="542">
      <data key="d0">68.1213235294</data>
      <data key="d1">76.9375</data>
      <data key="d2">38.1470588235</data>
      <data key="d3">542</data>
      <data key="d4">cortical</data>
      <data key="d5">parstriangularis_4</data>
      <data key="d6">lh.parstriangularis_4</data>
      <data key="d7">left</data>
    </node>
    <node id="543">
      <data key="d0">63.7846153846</data>
      <data key="d1">81.1615384615</data>
      <data key="d2">43.4692307692</data>
      <data key="d5">parstriangularis_7</data>
      <data key="d3">543</data>
      <data key="d6">lh.parstriangularis_7</data>
      <data key="d4">cortical</data>
      <data key="d7">left</data>
    </node>
    <node id="544">
      <data key="d0">67.421686747</data>
      <data key="d1">79.5180722892</data>
      <data key="d2">42.7228915663</data>
      <data key="d3">544</data>
      <data key="d4">cortical</data>
      <data key="d5">parstriangularis_5</data>
      <data key="d6">lh.parstriangularis_5</data>
      <data key="d7">left</data>
    </node>
    <node id="545">
      <data key="d0">60.9195402299</data>
      <data key="d1">76.275862069</data>
      <data key="d2">39.2988505747</data>
      <data key="d3">545</data>
      <data key="d4">cortical</data>
      <data key="d5">parstriangularis_6</data>
      <data key="d6">lh.parstriangularis_6</data>
      <data key="d7">left</data>
    </node>
    <node id="546">
      <data key="d0">60.1515151515</data>
      <data key="d1">75.8333333333</data>
      <data key="d2">41.8939393939</data>
      <data key="d3">546</data>
      <data key="d4">cortical</data>
      <data key="d5">parstriangularis_2</data>
      <data key="d6">lh.parstriangularis_2</data>
      <data key="d7">left</data>
    </node>
    <node id="547">
      <data key="d0">65.5348837209</data>
      <data key="d1">77.4186046512</data>
      <data key="d2">45.6627906977</data>
      <data key="d3">547</data>
      <data key="d4">cortical</data>
      <data key="d5">parstriangularis_1</data>
      <data key="d6">lh.parstriangularis_1</data>
      <data key="d7">left</data>
    </node>
    <node id="548">
      <data key="d0">61.2537313433</data>
      <data key="d1">69.3432835821</data>
      <data key="d2">42.3880597015</data>
      <data key="d3">548</data>
      <data key="d4">cortical</data>
      <data key="d5">parsopercularis_6</data>
      <data key="d6">lh.parsopercularis_6</data>
      <data key="d7">left</data>
    </node>
    <node id="549">
      <data key="d0">63.8018018018</data>
      <data key="d1">73.0990990991</data>
      <data key="d2">41.2792792793</data>
      <data key="d3">549</data>
      <data key="d4">cortical</data>
      <data key="d5">parsopercularis_7</data>
      <data key="d6">lh.parsopercularis_7</data>
      <data key="d7">left</data>
    </node>
    <node id="550">
      <data key="d0">65.5</data>
      <data key="d1">74.0961538462</data>
      <data key="d2">45.6442307692</data>
      <data key="d3">550</data>
      <data key="d4">cortical</data>
      <data key="d5">parsopercularis_2</data>
      <data key="d6">lh.parsopercularis_2</data>
      <data key="d7">left</data>
    </node>
    <node id="551">
      <data key="d0">63.3055555556</data>
      <data key="d1">70.7592592593</data>
      <data key="d2">44.8981481481</data>
      <data key="d3">551</data>
      <data key="d4">cortical</data>
      <data key="d5">parsopercularis_9</data>
      <data key="d6">lh.parsopercularis_9</data>
      <data key="d7">left</data>
    </node>
    <node id="552">
      <data key="d0">62.7123287671</data>
      <data key="d1">67.6575342466</data>
      <data key="d2">49.7534246575</data>
      <data key="d3">552</data>
      <data key="d4">cortical</data>
      <data key="d5">parsopercularis_8</data>
      <data key="d6">lh.parsopercularis_8</data>
      <data key="d7">left</data>
    </node>
    <node id="553">
      <data key="d0">66.5322580645</data>
      <data key="d1">68.9758064516</data>
      <data key="d2">47.935483871</data>
      <data key="d3">553</data>
      <data key="d4">cortical</data>
      <data key="d5">parsopercularis_4</data>
      <data key="d6">lh.parsopercularis_4</data>
      <data key="d7">left</data>
    </node>
    <node id="554">
      <data key="d0">70.0243902439</data>
      <data key="d1">72.4634146341</data>
      <data key="d2">43.9390243902</data>
      <data key="d5">parsopercularis_10</data>
      <data key="d3">554</data>
      <data key="d6">lh.parsopercularis_10</data>
      <data key="d4">cortical</data>
      <data key="d7">left</data>
    </node>
    <node id="555">
      <data key="d0">65.4545454545</data>
      <data key="d1">66.5844155844</data>
      <data key="d2">44.2987012987</data>
      <data key="d3">555</data>
      <data key="d4">cortical</data>
      <data key="d5">parsopercularis_3</data>
      <data key="d6">lh.parsopercularis_3</data>
      <data key="d7">left</data>
    </node>
    <node id="556">
      <data key="d0">69.9708333333</data>
      <data key="d1">70.1416666667</data>
      <data key="d2">39.6208333333</data>
      <data key="d3">556</data>
      <data key="d4">cortical</data>
      <data key="d5">parsopercularis_5</data>
      <data key="d6">lh.parsopercularis_5</data>
      <data key="d7">left</data>
    </node>
    <node id="557">
      <data key="d0">65.2705882353</data>
      <data key="d1">69.0470588235</data>
      <data key="d2">40.8941176471</data>
      <data key="d3">557</data>
      <data key="d4">cortical</data>
      <data key="d5">parsopercularis_1</data>
      <data key="d6">lh.parsopercularis_1</data>
      <data key="d7">left</data>
    </node>
    <node id="558">
      <data key="d0">63.0952380952</data>
      <data key="d1">71.6402116402</data>
      <data key="d2">53.1957671958</data>
      <data key="d3">558</data>
      <data key="d4">cortical</data>
      <data key="d5">rostralmiddlefrontal_17</data>
      <data key="d6">lh.rostralmiddlefrontal_17</data>
      <data key="d7">left</data>
    </node>
    <node id="559">
      <data key="d0">60.8955823293</data>
      <data key="d1">77.1445783133</data>
      <data key="d2">53.718875502</data>
      <data key="d3">559</data>
      <data key="d4">cortical</data>
      <data key="d5">rostralmiddlefrontal_15</data>
      <data key="d6">lh.rostralmiddlefrontal_15</data>
      <data key="d7">left</data>
    </node>
    <node id="560">
      <data key="d0">56.9572649573</data>
      <data key="d1">77.3076923077</data>
      <data key="d2">54.5299145299</data>
      <data key="d3">560</data>
      <data key="d4">cortical</data>
      <data key="d5">rostralmiddlefrontal_13</data>
      <data key="d6">lh.rostralmiddlefrontal_13</data>
      <data key="d7">left</data>
    </node>
    <node id="561">
      <data key="d0">56.8727272727</data>
      <data key="d1">81.2636363636</data>
      <data key="d2">54.0318181818</data>
      <data key="d3">561</data>
      <data key="d4">cortical</data>
      <data key="d5">rostralmiddlefrontal_9</data>
      <data key="d6">lh.rostralmiddlefrontal_9</data>
      <data key="d7">left</data>
    </node>
    <node id="562">
      <data key="d0">54.512195122</data>
      <data key="d1">81.1382113821</data>
      <data key="d2">48.3983739837</data>
      <data key="d3">562</data>
      <data key="d4">cortical</data>
      <data key="d5">rostralmiddlefrontal_19</data>
      <data key="d6">lh.rostralmiddlefrontal_19</data>
      <data key="d7">left</data>
    </node>
    <node id="563">
      <data key="d0">61.3524590164</data>
      <data key="d1">81.7950819672</data>
      <data key="d2">48.0409836066</data>
      <data key="d5">rostralmiddlefrontal_16</data>
      <data key="d3">563</data>
      <data key="d6">lh.rostralmiddlefrontal_16</data>
      <data key="d4">cortical</data>
      <data key="d7">left</data>
    </node>
    <node id="564">
      <data key="d0">64.1776061776</data>
      <data key="d1">79.5212355212</data>
      <data key="d2">49.3629343629</data>
      <data key="d5">rostralmiddlefrontal_6</data>
      <data key="d3">564</data>
      <data key="d6">lh.rostralmiddlefrontal_6</data>
      <data key="d4">cortical</data>
      <data key="d7">left</data>
    </node>
    <node id="565">
      <data key="d0">62.3540669856</data>
      <data key="d1">74.7081339713</data>
      <data key="d2">50.2727272727</data>
      <data key="d3">565</data>
      <data key="d4">cortical</data>
      <data key="d5">rostralmiddlefrontal_22</data>
      <data key="d6">lh.rostralmiddlefrontal_22</data>
      <data key="d7">left</data>
    </node>
    <node id="566">
      <data key="d0">59.75</data>
      <data key="d1">71.3506944444</data>
      <data key="d2">48.2326388889</data>
      <data key="d3">566</data>
      <data key="d4">cortical</data>
      <data key="d5">rostralmiddlefrontal_4</data>
      <data key="d6">lh.rostralmiddlefrontal_4</data>
      <data key="d7">left</data>
    </node>
    <node id="567">
      <data key="d0">58.4921875</data>
      <data key="d1">78.6953125</data>
      <data key="d2">44.5859375</data>
      <data key="d3">567</data>
      <data key="d4">cortical</data>
      <data key="d5">rostralmiddlefrontal_26</data>
      <data key="d6">lh.rostralmiddlefrontal_26</data>
      <data key="d7">left</data>
    </node>
    <node id="568">
      <data key="d0">58.746031746</data>
      <data key="d1">83.7830687831</data>
      <data key="d2">42.8518518519</data>
      <data key="d3">568</data>
      <data key="d4">cortical</data>
      <data key="d5">rostralmiddlefrontal_18</data>
      <data key="d6">lh.rostralmiddlefrontal_18</data>
      <data key="d7">left</data>
    </node>
    <node id="569">
      <data key="d0">61.9865319865</data>
      <data key="d1">85.0572390572</data>
      <data key="d2">49.2626262626</data>
      <data key="d5">rostralmiddlefrontal_24</data>
      <data key="d3">569</data>
      <data key="d6">lh.rostralmiddlefrontal_24</data>
      <data key="d4">cortical</data>
      <data key="d7">left</data>
    </node>
    <node id="570">
      <data key="d0">53.4698795181</data>
      <data key="d1">83.765060241</data>
      <data key="d2">55.7289156627</data>
      <data key="d3">570</data>
      <data key="d4">cortical</data>
      <data key="d5">rostralmiddlefrontal_5</data>
      <data key="d6">lh.rostralmiddlefrontal_5</data>
      <data key="d7">left</data>
    </node>
    <node id="571">
      <data key="d0">50.99</data>
      <data key="d1">86.45</data>
      <data key="d2">54.21</data>
      <data key="d3">571</data>
      <data key="d4">cortical</data>
      <data key="d5">rostralmiddlefrontal_10</data>
      <data key="d6">lh.rostralmiddlefrontal_10</data>
      <data key="d7">left</data>
    </node>
    <node id="572">
      <data key="d0">52.73125</data>
      <data key="d1">89.0875</data>
      <data key="d2">52.49375</data>
      <data key="d3">572</data>
      <data key="d4">cortical</data>
      <data key="d5">rostralmiddlefrontal_21</data>
      <data key="d6">lh.rostralmiddlefrontal_21</data>
      <data key="d7">left</data>
    </node>
    <node id="573">
      <data key="d0">55.2139037433</data>
      <data key="d1">86.5401069519</data>
      <data key="d2">49.4385026738</data>
      <data key="d3">573</data>
      <data key="d4">cortical</data>
      <data key="d5">rostralmiddlefrontal_23</data>
      <data key="d6">lh.rostralmiddlefrontal_23</data>
      <data key="d7">left</data>
    </node>
    <node id="574">
      <data key="d0">59.5894039735</data>
      <data key="d1">88.6721854305</data>
      <data key="d2">49.7947019868</data>
      <data key="d5">rostralmiddlefrontal_12</data>
      <data key="d3">574</data>
      <data key="d6">lh.rostralmiddlefrontal_12</data>
      <data key="d4">cortical</data>
      <data key="d7">left</data>
    </node>
    <node id="575">
      <data key="d0">59.6356589147</data>
      <data key="d1">91.7015503876</data>
      <data key="d2">45.0775193798</data>
      <data key="d3">575</data>
      <data key="d4">cortical</data>
      <data key="d5">rostralmiddlefrontal_11</data>
      <data key="d6">lh.rostralmiddlefrontal_11</data>
      <data key="d7">left</data>
    </node>
    <node id="576">
      <data key="d0">63.3705357143</data>
      <data key="d1">85.3348214286</data>
      <data key="d2">41.1517857143</data>
      <data key="d3">576</data>
      <data key="d4">cortical</data>
      <data key="d5">rostralmiddlefrontal_8</data>
      <data key="d6">lh.rostralmiddlefrontal_8</data>
      <data key="d7">left</data>
    </node>
    <node id="577">
      <data key="d0">62.08</data>
      <data key="d1">90.564</data>
      <data key="d2">39.9</data>
      <data key="d3">577</data>
      <data key="d4">cortical</data>
      <data key="d5">rostralmiddlefrontal_20</data>
      <data key="d6">lh.rostralmiddlefrontal_20</data>
      <data key="d7">left</data>
    </node>
    <node id="578">
      <data key="d0">55.7014925373</data>
      <data key="d1">88.6492537313</data>
      <data key="d2">41.6641791045</data>
      <data key="d3">578</data>
      <data key="d4">cortical</data>
      <data key="d5">rostralmiddlefrontal_7</data>
      <data key="d6">lh.rostralmiddlefrontal_7</data>
      <data key="d7">left</data>
    </node>
    <node id="579">
      <data key="d0">53.8361581921</data>
      <data key="d1">91.9661016949</data>
      <data key="d2">47.7966101695</data>
      <data key="d3">579</data>
      <data key="d4">cortical</data>
      <data key="d5">rostralmiddlefrontal_14</data>
      <data key="d6">lh.rostralmiddlefrontal_14</data>
      <data key="d7">left</data>
    </node>
    <node id="580">
      <data key="d0">53.5</data>
      <data key="d1">91.1</data>
      <data key="d2">40.0111111111</data>
      <data key="d3">580</data>
      <data key="d4">cortical</data>
      <data key="d5">rostralmiddlefrontal_3</data>
      <data key="d6">lh.rostralmiddlefrontal_3</data>
      <data key="d7">left</data>
    </node>
    <node id="581">
      <data key="d0">57.9294478528</data>
      <data key="d1">94.2300613497</data>
      <data key="d2">37.7208588957</data>
      <data key="d3">581</data>
      <data key="d4">cortical</data>
      <data key="d5">rostralmiddlefrontal_2</data>
      <data key="d6">lh.rostralmiddlefrontal_2</data>
      <data key="d7">left</data>
    </node>
    <node id="582">
      <data key="d0">53.048</data>
      <data key="d1">93.736</data>
      <data key="d2">36.336</data>
      <data key="d3">582</data>
      <data key="d4">cortical</data>
      <data key="d5">rostralmiddlefrontal_25</data>
      <data key="d6">lh.rostralmiddlefrontal_25</data>
      <data key="d7">left</data>
    </node>
    <node id="583">
      <data key="d0">53.3394495413</data>
      <data key="d1">95.2660550459</data>
      <data key="d2">41.0412844037</data>
      <data key="d3">583</data>
      <data key="d4">cortical</data>
      <data key="d5">rostralmiddlefrontal_1</data>
      <data key="d6">lh.rostralmiddlefrontal_1</data>
      <data key="d7">left</data>
    </node>
    <node id="584">
      <data key="d0">47.3164556962</data>
      <data key="d1">92.753164557</data>
      <data key="d2">42.6835443038</data>
      <data key="d3">584</data>
      <data key="d4">cortical</data>
      <data key="d5">superiorfrontal_11</data>
      <data key="d6">lh.superiorfrontal_11</data>
      <data key="d7">left</data>
    </node>
    <node id="585">
      <data key="d0">50.3092105263</data>
      <data key="d1">88.3289473684</data>
      <data key="d2">43.6381578947</data>
      <data key="d3">585</data>
      <data key="d4">cortical</data>
      <data key="d5">superiorfrontal_32</data>
      <data key="d6">lh.superiorfrontal_32</data>
      <data key="d7">left</data>
    </node>
    <node id="586">
      <data key="d0">50.4675324675</data>
      <data key="d1">96.2922077922</data>
      <data key="d2">45.7337662338</data>
      <data key="d5">superiorfrontal_8</data>
      <data key="d3">586</data>
      <data key="d6">lh.superiorfrontal_8</data>
      <data key="d4">cortical</data>
      <data key="d7">left</data>
    </node>
    <node id="587">
      <data key="d0">49.5544554455</data>
      <data key="d1">92.6732673267</data>
      <data key="d2">50.0</data>
      <data key="d3">587</data>
      <data key="d4">cortical</data>
      <data key="d5">superiorfrontal_14</data>
      <data key="d6">lh.superiorfrontal_14</data>
      <data key="d7">left</data>
    </node>
    <node id="588">
      <data key="d0">46.1095890411</data>
      <data key="d1">94.8310502283</data>
      <data key="d2">48.0456621005</data>
      <data key="d3">588</data>
      <data key="d4">cortical</data>
      <data key="d5">superiorfrontal_16</data>
      <data key="d6">lh.superiorfrontal_16</data>
      <data key="d7">left</data>
    </node>
    <node id="589">
      <data key="d0">46.0466666667</data>
      <data key="d1">89.0733333333</data>
      <data key="d2">47.36</data>
      <data key="d3">589</data>
      <data key="d4">cortical</data>
      <data key="d5">superiorfrontal_10</data>
      <data key="d6">lh.superiorfrontal_10</data>
      <data key="d7">left</data>
    </node>
    <node id="590">
      <data key="d0">49.9036144578</data>
      <data key="d1">85.686746988</data>
      <data key="d2">47.8915662651</data>
      <data key="d3">590</data>
      <data key="d4">cortical</data>
      <data key="d5">superiorfrontal_35</data>
      <data key="d6">lh.superiorfrontal_35</data>
      <data key="d7">left</data>
    </node>
    <node id="591">
      <data key="d0">49.4588235294</data>
      <data key="d1">80.0941176471</data>
      <data key="d2">50.5647058824</data>
      <data key="d3">591</data>
      <data key="d4">cortical</data>
      <data key="d5">superiorfrontal_42</data>
      <data key="d6">lh.superiorfrontal_42</data>
      <data key="d7">left</data>
    </node>
    <node id="592">
      <data key="d0">45.7657657658</data>
      <data key="d1">84.1531531532</data>
      <data key="d2">51.972972973</data>
      <data key="d3">592</data>
      <data key="d4">cortical</data>
      <data key="d5">superiorfrontal_24</data>
      <data key="d6">lh.superiorfrontal_24</data>
      <data key="d7">left</data>
    </node>
    <node id="593">
      <data key="d0">45.6602316602</data>
      <data key="d1">91.972972973</data>
      <data key="d2">53.8996138996</data>
      <data key="d3">593</data>
      <data key="d4">cortical</data>
      <data key="d5">superiorfrontal_39</data>
      <data key="d6">lh.superiorfrontal_39</data>
      <data key="d7">left</data>
    </node>
    <node id="594">
      <data key="d0">47.7317073171</data>
      <data key="d1">88.9817073171</data>
      <data key="d2">55.4268292683</data>
      <data key="d5">superiorfrontal_23</data>
      <data key="d3">594</data>
      <data key="d6">lh.superiorfrontal_23</data>
      <data key="d4">cortical</data>
      <data key="d7">left</data>
    </node>
    <node id="595">
      <data key="d0">44.7515151515</data>
      <data key="d1">85.5636363636</data>
      <data key="d2">57.3090909091</data>
      <data key="d5">superiorfrontal_9</data>
      <data key="d3">595</data>
      <data key="d6">lh.superiorfrontal_9</data>
      <data key="d4">cortical</data>
      <data key="d7">left</data>
    </node>
    <node id="596">
      <data key="d0">45.16</data>
      <data key="d1">78.47</data>
      <data key="d2">55.08</data>
      <data key="d3">596</data>
      <data key="d4">cortical</data>
      <data key="d5">superiorfrontal_1</data>
      <data key="d6">lh.superiorfrontal_1</data>
      <data key="d7">left</data>
    </node>
    <node id="597">
      <data key="d0">49.7692307692</data>
      <data key="d1">75.9692307692</data>
      <data key="d2">52.3230769231</data>
      <data key="d3">597</data>
      <data key="d4">cortical</data>
      <data key="d5">superiorfrontal_38</data>
      <data key="d6">lh.superiorfrontal_38</data>
      <data key="d7">left</data>
    </node>
    <node id="598">
      <data key="d0">47.671875</data>
      <data key="d1">75.46875</data>
      <data key="d2">56.28125</data>
      <data key="d3">598</data>
      <data key="d4">cortical</data>
      <data key="d5">superiorfrontal_45</data>
      <data key="d6">lh.superiorfrontal_45</data>
      <data key="d7">left</data>
    </node>
    <node id="599">
      <data key="d0">45.4848484848</data>
      <data key="d1">79.5454545455</data>
      <data key="d2">60.1919191919</data>
      <data key="d3">599</data>
      <data key="d4">cortical</data>
      <data key="d5">superiorfrontal_12</data>
      <data key="d6">lh.superiorfrontal_12</data>
      <data key="d7">left</data>
    </node>
    <node id="600">
      <data key="d0">47.24</data>
      <data key="d1">82.99</data>
      <data key="d2">59.61</data>
      <data key="d5">superiorfrontal_4</data>
      <data key="d3">600</data>
      <data key="d6">lh.superiorfrontal_4</data>
      <data key="d4">cortical</data>
      <data key="d7">left</data>
    </node>
    <node id="601">
      <data key="d0">49.3503184713</data>
      <data key="d1">82.2165605096</data>
      <data key="d2">56.923566879</data>
      <data key="d3">601</data>
      <data key="d4">cortical</data>
      <data key="d5">superiorfrontal_21</data>
      <data key="d6">lh.superiorfrontal_21</data>
      <data key="d7">left</data>
    </node>
    <node id="602">
      <data key="d0">52.4869565217</data>
      <data key="d1">78.8347826087</data>
      <data key="d2">54.3130434783</data>
      <data key="d3">602</data>
      <data key="d4">cortical</data>
      <data key="d5">superiorfrontal_29</data>
      <data key="d6">lh.superiorfrontal_29</data>
      <data key="d7">left</data>
    </node>
    <node id="603">
      <data key="d0">52.0125</data>
      <data key="d1">73.6875</data>
      <data key="d2">55.4625</data>
      <data key="d3">603</data>
      <data key="d4">cortical</data>
      <data key="d5">superiorfrontal_44</data>
      <data key="d6">lh.superiorfrontal_44</data>
      <data key="d7">left</data>
    </node>
    <node id="604">
      <data key="d0">51.3672316384</data>
      <data key="d1">78.4971751412</data>
      <data key="d2">59.7457627119</data>
      <data key="d3">604</data>
      <data key="d4">cortical</data>
      <data key="d5">superiorfrontal_19</data>
      <data key="d6">lh.superiorfrontal_19</data>
      <data key="d7">left</data>
    </node>
    <node id="605">
      <data key="d0">45.664516129</data>
      <data key="d1">76.5548387097</data>
      <data key="d2">62.6193548387</data>
      <data key="d5">superiorfrontal_30</data>
      <data key="d3">605</data>
      <data key="d6">lh.superiorfrontal_30</data>
      <data key="d4">cortical</data>
      <data key="d7">left</data>
    </node>
    <node id="606">
      <data key="d0">46.0956521739</data>
      <data key="d1">72.3304347826</data>
      <data key="d2">58.4260869565</data>
      <data key="d3">606</data>
      <data key="d4">cortical</data>
      <data key="d5">superiorfrontal_28</data>
      <data key="d6">lh.superiorfrontal_28</data>
      <data key="d7">left</data>
    </node>
    <node id="607">
      <data key="d0">49.7474747475</data>
      <data key="d1">70.0505050505</data>
      <data key="d2">54.7575757576</data>
      <data key="d3">607</data>
      <data key="d4">cortical</data>
      <data key="d5">superiorfrontal_22</data>
      <data key="d6">lh.superiorfrontal_22</data>
      <data key="d7">left</data>
    </node>
    <node id="608">
      <data key="d0">47.7798165138</data>
      <data key="d1">57.8348623853</data>
      <data key="d2">54.5688073394</data>
      <data key="d3">608</data>
      <data key="d4">cortical</data>
      <data key="d5">superiorfrontal_27</data>
      <data key="d6">lh.superiorfrontal_27</data>
      <data key="d7">left</data>
    </node>
    <node id="609">
      <data key="d0">47.1384615385</data>
      <data key="d1">63.1948717949</data>
      <data key="d2">55.8717948718</data>
      <data key="d3">609</data>
      <data key="d4">cortical</data>
      <data key="d5">superiorfrontal_20</data>
      <data key="d6">lh.superiorfrontal_20</data>
      <data key="d7">left</data>
    </node>
    <node id="610">
      <data key="d0">46.9253731343</data>
      <data key="d1">68.1194029851</data>
      <data key="d2">59.3880597015</data>
      <data key="d5">superiorfrontal_37</data>
      <data key="d3">610</data>
      <data key="d6">lh.superiorfrontal_37</data>
      <data key="d4">cortical</data>
      <data key="d7">left</data>
    </node>
    <node id="611">
      <data key="d0">46.8622754491</data>
      <data key="d1">72.1976047904</data>
      <data key="d2">64.4550898204</data>
      <data key="d5">superiorfrontal_40</data>
      <data key="d3">611</data>
      <data key="d6">lh.superiorfrontal_40</data>
      <data key="d4">cortical</data>
      <data key="d7">left</data>
    </node>
    <node id="612">
      <data key="d0">51.6305732484</data>
      <data key="d1">73.7388535032</data>
      <data key="d2">61.4203821656</data>
      <data key="d3">612</data>
      <data key="d4">cortical</data>
      <data key="d5">superiorfrontal_36</data>
      <data key="d6">lh.superiorfrontal_36</data>
      <data key="d7">left</data>
    </node>
    <node id="613">
      <data key="d0">52.7441860465</data>
      <data key="d1">70.4418604651</data>
      <data key="d2">60.023255814</data>
      <data key="d3">613</data>
      <data key="d4">cortical</data>
      <data key="d5">superiorfrontal_7</data>
      <data key="d6">lh.superiorfrontal_7</data>
      <data key="d7">left</data>
    </node>
    <node id="614">
      <data key="d0">53.3943661972</data>
      <data key="d1">66.0281690141</data>
      <data key="d2">60.4976525822</data>
      <data key="d3">614</data>
      <data key="d4">cortical</data>
      <data key="d5">superiorfrontal_2</data>
      <data key="d6">lh.superiorfrontal_2</data>
      <data key="d7">left</data>
    </node>
    <node id="615">
      <data key="d0">50.9491525424</data>
      <data key="d1">65.4661016949</data>
      <data key="d2">64.5593220339</data>
      <data key="d3">615</data>
      <data key="d4">cortical</data>
      <data key="d5">superiorfrontal_18</data>
      <data key="d6">lh.superiorfrontal_18</data>
      <data key="d7">left</data>
    </node>
    <node id="616">
      <data key="d0">48.9917355372</data>
      <data key="d1">68.4958677686</data>
      <data key="d2">62.8099173554</data>
      <data key="d3">616</data>
      <data key="d4">cortical</data>
      <data key="d5">superiorfrontal_34</data>
      <data key="d6">lh.superiorfrontal_34</data>
      <data key="d7">left</data>
    </node>
    <node id="617">
      <data key="d0">46.0327868852</data>
      <data key="d1">67.0901639344</data>
      <data key="d2">63.3360655738</data>
      <data key="d5">superiorfrontal_33</data>
      <data key="d3">617</data>
      <data key="d6">lh.superiorfrontal_33</data>
      <data key="d4">cortical</data>
      <data key="d7">left</data>
    </node>
    <node id="618">
      <data key="d0">46.102189781</data>
      <data key="d1">61.8248175182</data>
      <data key="d2">59.5912408759</data>
      <data key="d5">superiorfrontal_3</data>
      <data key="d3">618</data>
      <data key="d6">lh.superiorfrontal_3</data>
      <data key="d4">cortical</data>
      <data key="d7">left</data>
    </node>
    <node id="619">
      <data key="d0">47.6823529412</data>
      <data key="d1">55.1705882353</data>
      <data key="d2">56.3352941176</data>
      <data key="d3">619</data>
      <data key="d4">cortical</data>
      <data key="d5">superiorfrontal_31</data>
      <data key="d6">lh.superiorfrontal_31</data>
      <data key="d7">left</data>
    </node>
    <node id="620">
      <data key="d0">46.5445544554</data>
      <data key="d1">58.495049505</data>
      <data key="d2">63.6633663366</data>
      <data key="d3">620</data>
      <data key="d4">cortical</data>
      <data key="d5">superiorfrontal_25</data>
      <data key="d6">lh.superiorfrontal_25</data>
      <data key="d7">left</data>
    </node>
    <node id="621">
      <data key="d0">45.1857923497</data>
      <data key="d1">63.7868852459</data>
      <data key="d2">66.087431694</data>
      <data key="d5">superiorfrontal_5</data>
      <data key="d3">621</data>
      <data key="d6">lh.superiorfrontal_5</data>
      <data key="d4">cortical</data>
      <data key="d7">left</data>
    </node>
    <node id="622">
      <data key="d0">49.9098360656</data>
      <data key="d1">61.5901639344</data>
      <data key="d2">64.631147541</data>
      <data key="d5">superiorfrontal_15</data>
      <data key="d3">622</data>
      <data key="d6">lh.superiorfrontal_15</data>
      <data key="d4">cortical</data>
      <data key="d7">left</data>
    </node>
    <node id="623">
      <data key="d0">51.0918367347</data>
      <data key="d1">60.0612244898</data>
      <data key="d2">58.3673469388</data>
      <data key="d3">623</data>
      <data key="d4">cortical</data>
      <data key="d5">superiorfrontal_43</data>
      <data key="d6">lh.superiorfrontal_43</data>
      <data key="d7">left</data>
    </node>
    <node id="624">
      <data key="d0">53.0833333333</data>
      <data key="d1">57.0972222222</data>
      <data key="d2">60.7916666667</data>
      <data key="d3">624</data>
      <data key="d4">cortical</data>
      <data key="d5">superiorfrontal_26</data>
      <data key="d6">lh.superiorfrontal_26</data>
      <data key="d7">left</data>
    </node>
    <node id="625">
      <data key="d0">53.7990196078</data>
      <data key="d1">54.137254902</data>
      <data key="d2">64.4607843137</data>
      <data key="d3">625</data>
      <data key="d4">cortical</data>
      <data key="d5">superiorfrontal_6</data>
      <data key="d6">lh.superiorfrontal_6</data>
      <data key="d7">left</data>
    </node>
    <node id="626">
      <data key="d0">48.9930795848</data>
      <data key="d1">58.1003460208</data>
      <data key="d2">67.4878892734</data>
      <data key="d5">superiorfrontal_13</data>
      <data key="d3">626</data>
      <data key="d6">lh.superiorfrontal_13</data>
      <data key="d4">cortical</data>
      <data key="d7">left</data>
    </node>
    <node id="627">
      <data key="d0">49.8833333333</data>
      <data key="d1">54.5416666667</data>
      <data key="d2">62.9416666667</data>
      <data key="d3">627</data>
      <data key="d4">cortical</data>
      <data key="d5">superiorfrontal_17</data>
      <data key="d6">lh.superiorfrontal_17</data>
      <data key="d7">left</data>
    </node>
    <node id="628">
      <data key="d0">45.6587301587</data>
      <data key="d1">55.2301587302</data>
      <data key="d2">61.1587301587</data>
      <data key="d3">628</data>
      <data key="d4">cortical</data>
      <data key="d5">superiorfrontal_41</data>
      <data key="d6">lh.superiorfrontal_41</data>
      <data key="d7">left</data>
    </node>
    <node id="629">
      <data key="d0">55.9037433155</data>
      <data key="d1">74.577540107</data>
      <data key="d2">58.0053475936</data>
      <data key="d3">629</data>
      <data key="d4">cortical</data>
      <data key="d5">caudalmiddlefrontal_9</data>
      <data key="d6">lh.caudalmiddlefrontal_9</data>
      <data key="d7">left</data>
    </node>
    <node id="630">
      <data key="d0">58.605</data>
      <data key="d1">71.135</data>
      <data key="d2">55.125</data>
      <data key="d3">630</data>
      <data key="d4">cortical</data>
      <data key="d5">caudalmiddlefrontal_8</data>
      <data key="d6">lh.caudalmiddlefrontal_8</data>
      <data key="d7">left</data>
    </node>
    <node id="631">
      <data key="d0">64.0267857143</data>
      <data key="d1">66.71875</data>
      <data key="d2">56.5714285714</data>
      <data key="d3">631</data>
      <data key="d4">cortical</data>
      <data key="d5">caudalmiddlefrontal_1</data>
      <data key="d6">lh.caudalmiddlefrontal_1</data>
      <data key="d7">left</data>
    </node>
    <node id="632">
      <data key="d0">63.6145833333</data>
      <data key="d1">63.3541666667</data>
      <data key="d2">53.5833333333</data>
      <data key="d3">632</data>
      <data key="d4">cortical</data>
      <data key="d5">caudalmiddlefrontal_13</data>
      <data key="d6">lh.caudalmiddlefrontal_13</data>
      <data key="d7">left</data>
    </node>
    <node id="633">
      <data key="d0">58.7244094488</data>
      <data key="d1">60.2440944882</data>
      <data key="d2">53.4566929134</data>
      <data key="d3">633</data>
      <data key="d4">cortical</data>
      <data key="d5">caudalmiddlefrontal_5</data>
      <data key="d6">lh.caudalmiddlefrontal_5</data>
      <data key="d7">left</data>
    </node>
    <node id="634">
      <data key="d0">58.4479166667</data>
      <data key="d1">62.3333333333</data>
      <data key="d2">54.65625</data>
      <data key="d3">634</data>
      <data key="d4">cortical</data>
      <data key="d5">caudalmiddlefrontal_3</data>
      <data key="d6">lh.caudalmiddlefrontal_3</data>
      <data key="d7">left</data>
    </node>
    <node id="635">
      <data key="d0">60.5</data>
      <data key="d1">67.7018348624</data>
      <data key="d2">58.1788990826</data>
      <data key="d3">635</data>
      <data key="d4">cortical</data>
      <data key="d5">caudalmiddlefrontal_6</data>
      <data key="d6">lh.caudalmiddlefrontal_6</data>
      <data key="d7">left</data>
    </node>
    <node id="636">
      <data key="d0">57.3196721311</data>
      <data key="d1">68.2950819672</data>
      <data key="d2">59.6475409836</data>
      <data key="d3">636</data>
      <data key="d4">cortical</data>
      <data key="d5">caudalmiddlefrontal_11</data>
      <data key="d6">lh.caudalmiddlefrontal_11</data>
      <data key="d7">left</data>
    </node>
    <node id="637">
      <data key="d0">54.0569620253</data>
      <data key="d1">62.3544303797</data>
      <data key="d2">58.1835443038</data>
      <data key="d3">637</data>
      <data key="d4">cortical</data>
      <data key="d5">caudalmiddlefrontal_4</data>
      <data key="d6">lh.caudalmiddlefrontal_4</data>
      <data key="d7">left</data>
    </node>
    <node id="638">
      <data key="d0">57.8869565217</data>
      <data key="d1">58.8826086957</data>
      <data key="d2">63.7</data>
      <data key="d5">caudalmiddlefrontal_12</data>
      <data key="d3">638</data>
      <data key="d6">lh.caudalmiddlefrontal_12</data>
      <data key="d4">cortical</data>
      <data key="d7">left</data>
    </node>
    <node id="639">
      <data key="d0">60.5223367698</data>
      <data key="d1">62.2439862543</data>
      <data key="d2">61.9140893471</data>
      <data key="d3">639</data>
      <data key="d4">cortical</data>
      <data key="d5">caudalmiddlefrontal_7</data>
      <data key="d6">lh.caudalmiddlefrontal_7</data>
      <data key="d7">left</data>
    </node>
    <node id="640">
      <data key="d0">57.8717948718</data>
      <data key="d1">57.2735042735</data>
      <data key="d2">59.547008547</data>
      <data key="d3">640</data>
      <data key="d4">cortical</data>
      <data key="d5">caudalmiddlefrontal_2</data>
      <data key="d6">lh.caudalmiddlefrontal_2</data>
      <data key="d7">left</data>
    </node>
    <node id="641">
      <data key="d0">56.0942028986</data>
      <data key="d1">57.0434782609</data>
      <data key="d2">55.5869565217</data>
      <data key="d3">641</data>
      <data key="d4">cortical</data>
      <data key="d5">caudalmiddlefrontal_10</data>
      <data key="d6">lh.caudalmiddlefrontal_10</data>
      <data key="d7">left</data>
    </node>
    <node id="642">
      <data key="d0">46.1836734694</data>
      <data key="d1">40.9387755102</data>
      <data key="d2">66.4285714286</data>
      <data key="d5">precentral_31</data>
      <data key="d3">642</data>
      <data key="d6">lh.precentral_31</data>
      <data key="d4">cortical</data>
      <data key="d7">left</data>
    </node>
    <node id="643">
      <data key="d0">48.1875</data>
      <data key="d1">45.3611111111</data>
      <data key="d2">68.8611111111</data>
      <data key="d3">643</data>
      <data key="d4">cortical</data>
      <data key="d5">precentral_30</data>
      <data key="d6">lh.precentral_30</data>
      <data key="d7">left</data>
    </node>
    <node id="644">
      <data key="d0">50.8387096774</data>
      <data key="d1">49.2338709677</data>
      <data key="d2">64.4516129032</data>
      <data key="d3">644</data>
      <data key="d4">cortical</data>
      <data key="d5">precentral_12</data>
      <data key="d6">lh.precentral_12</data>
      <data key="d7">left</data>
    </node>
    <node id="645">
      <data key="d0">52.4851485149</data>
      <data key="d1">46.5247524752</data>
      <data key="d2">66.8415841584</data>
      <data key="d3">645</data>
      <data key="d4">cortical</data>
      <data key="d5">precentral_17</data>
      <data key="d6">lh.precentral_17</data>
      <data key="d7">left</data>
    </node>
    <node id="646">
      <data key="d0">49.52</data>
      <data key="d1">43.84</data>
      <data key="d2">63.04</data>
      <data key="d3">646</data>
      <data key="d4">cortical</data>
      <data key="d5">precentral_24</data>
      <data key="d6">lh.precentral_24</data>
      <data key="d7">left</data>
    </node>
    <node id="647">
      <data key="d0">51.0759493671</data>
      <data key="d1">45.4810126582</data>
      <data key="d2">60.2151898734</data>
      <data key="d3">647</data>
      <data key="d4">cortical</data>
      <data key="d5">precentral_33</data>
      <data key="d6">lh.precentral_33</data>
      <data key="d7">left</data>
    </node>
    <node id="648">
      <data key="d0">56.0895522388</data>
      <data key="d1">45.4776119403</data>
      <data key="d2">60.6567164179</data>
      <data key="d3">648</data>
      <data key="d4">cortical</data>
      <data key="d5">precentral_3</data>
      <data key="d6">lh.precentral_3</data>
      <data key="d7">left</data>
    </node>
    <node id="649">
      <data key="d0">56.579787234</data>
      <data key="d1">48.0585106383</data>
      <data key="d2">65.0638297872</data>
      <data key="d3">649</data>
      <data key="d4">cortical</data>
      <data key="d5">precentral_19</data>
      <data key="d6">lh.precentral_19</data>
      <data key="d7">left</data>
    </node>
    <node id="650">
      <data key="d0">54.179245283</data>
      <data key="d1">50.8773584906</data>
      <data key="d2">60.641509434</data>
      <data key="d3">650</data>
      <data key="d4">cortical</data>
      <data key="d5">precentral_26</data>
      <data key="d6">lh.precentral_26</data>
      <data key="d7">left</data>
    </node>
    <node id="651">
      <data key="d0">55.2734375</data>
      <data key="d1">52.6796875</data>
      <data key="d2">56.9609375</data>
      <data key="d3">651</data>
      <data key="d4">cortical</data>
      <data key="d5">precentral_21</data>
      <data key="d6">lh.precentral_21</data>
      <data key="d7">left</data>
    </node>
    <node id="652">
      <data key="d0">58.4285714286</data>
      <data key="d1">50.6214285714</data>
      <data key="d2">62.5357142857</data>
      <data key="d3">652</data>
      <data key="d4">cortical</data>
      <data key="d5">precentral_10</data>
      <data key="d6">lh.precentral_10</data>
      <data key="d7">left</data>
    </node>
    <node id="653">
      <data key="d0">60.35</data>
      <data key="d1">47.475</data>
      <data key="d2">61.9875</data>
      <data key="d5">precentral_2</data>
      <data key="d3">653</data>
      <data key="d6">lh.precentral_2</data>
      <data key="d4">cortical</data>
      <data key="d7">left</data>
    </node>
    <node id="654">
      <data key="d0">56.0377358491</data>
      <data key="d1">46.5943396226</data>
      <data key="d2">56.0754716981</data>
      <data key="d3">654</data>
      <data key="d4">cortical</data>
      <data key="d5">precentral_16</data>
      <data key="d6">lh.precentral_16</data>
      <data key="d7">left</data>
    </node>
    <node id="655">
      <data key="d0">59.1827956989</data>
      <data key="d1">49.5268817204</data>
      <data key="d2">56.9784946237</data>
      <data key="d3">655</data>
      <data key="d4">cortical</data>
      <data key="d5">precentral_35</data>
      <data key="d6">lh.precentral_35</data>
      <data key="d7">left</data>
    </node>
    <node id="656">
      <data key="d0">62.2676056338</data>
      <data key="d1">52.3169014085</data>
      <data key="d2">62.0070422535</data>
      <data key="d5">precentral_9</data>
      <data key="d3">656</data>
      <data key="d6">lh.precentral_9</data>
      <data key="d4">cortical</data>
      <data key="d7">left</data>
    </node>
    <node id="657">
      <data key="d0">59.1571428571</data>
      <data key="d1">53.9571428571</data>
      <data key="d2">56.0571428571</data>
      <data key="d3">657</data>
      <data key="d4">cortical</data>
      <data key="d5">precentral_4</data>
      <data key="d6">lh.precentral_4</data>
      <data key="d7">left</data>
    </node>
    <node id="658">
      <data key="d0">63.0</data>
      <data key="d1">56.8484848485</data>
      <data key="d2">55.803030303</data>
      <data key="d3">658</data>
      <data key="d4">cortical</data>
      <data key="d5">precentral_13</data>
      <data key="d6">lh.precentral_13</data>
      <data key="d7">left</data>
    </node>
    <node id="659">
      <data key="d0">64.685483871</data>
      <data key="d1">55.1451612903</data>
      <data key="d2">59.5080645161</data>
      <data key="d5">precentral_14</data>
      <data key="d3">659</data>
      <data key="d6">lh.precentral_14</data>
      <data key="d4">cortical</data>
      <data key="d7">left</data>
    </node>
    <node id="660">
      <data key="d0">63.0588235294</data>
      <data key="d1">52.9411764706</data>
      <data key="d2">55.2058823529</data>
      <data key="d3">660</data>
      <data key="d4">cortical</data>
      <data key="d5">precentral_5</data>
      <data key="d6">lh.precentral_5</data>
      <data key="d7">left</data>
    </node>
    <node id="661">
      <data key="d0">60.4789915966</data>
      <data key="d1">51.9159663866</data>
      <data key="d2">50.7226890756</data>
      <data key="d3">661</data>
      <data key="d4">cortical</data>
      <data key="d5">precentral_6</data>
      <data key="d6">lh.precentral_6</data>
      <data key="d7">left</data>
    </node>
    <node id="662">
      <data key="d0">65.0731707317</data>
      <data key="d1">53.9756097561</data>
      <data key="d2">51.3658536585</data>
      <data key="d3">662</data>
      <data key="d4">cortical</data>
      <data key="d5">precentral_25</data>
      <data key="d6">lh.precentral_25</data>
      <data key="d7">left</data>
    </node>
    <node id="663">
      <data key="d0">68.9916666667</data>
      <data key="d1">57.5458333333</data>
      <data key="d2">55.6041666667</data>
      <data key="d3">663</data>
      <data key="d4">cortical</data>
      <data key="d5">precentral_27</data>
      <data key="d6">lh.precentral_27</data>
      <data key="d7">left</data>
    </node>
    <node id="664">
      <data key="d0">64.6108597285</data>
      <data key="d1">60.036199095</data>
      <data key="d2">56.2941176471</data>
      <data key="d5">precentral_20</data>
      <data key="d3">664</data>
      <data key="d6">lh.precentral_20</data>
      <data key="d4">cortical</data>
      <data key="d7">left</data>
    </node>
    <node id="665">
      <data key="d0">69.7849462366</data>
      <data key="d1">54.7956989247</data>
      <data key="d2">49.9569892473</data>
      <data key="d3">665</data>
      <data key="d4">cortical</data>
      <data key="d5">precentral_29</data>
      <data key="d6">lh.precentral_29</data>
      <data key="d7">left</data>
    </node>
    <node id="666">
      <data key="d0">66.9264705882</data>
      <data key="d1">57.3676470588</data>
      <data key="d2">47.7352941176</data>
      <data key="d3">666</data>
      <data key="d4">cortical</data>
      <data key="d5">precentral_11</data>
      <data key="d6">lh.precentral_11</data>
      <data key="d7">left</data>
    </node>
    <node id="667">
      <data key="d0">69.6174496644</data>
      <data key="d1">60.5100671141</data>
      <data key="d2">50.4496644295</data>
      <data key="d5">precentral_18</data>
      <data key="d3">667</data>
      <data key="d6">lh.precentral_18</data>
      <data key="d4">cortical</data>
      <data key="d7">left</data>
    </node>
    <node id="668">
      <data key="d0">63.9882352941</data>
      <data key="d1">58.4411764706</data>
      <data key="d2">50.1058823529</data>
      <data key="d3">668</data>
      <data key="d4">cortical</data>
      <data key="d5">precentral_8</data>
      <data key="d6">lh.precentral_8</data>
      <data key="d7">left</data>
    </node>
    <node id="669">
      <data key="d0">65.1234567901</data>
      <data key="d1">63.4814814815</data>
      <data key="d2">50.8230452675</data>
      <data key="d3">669</data>
      <data key="d4">cortical</data>
      <data key="d5">precentral_15</data>
      <data key="d6">lh.precentral_15</data>
      <data key="d7">left</data>
    </node>
    <node id="670">
      <data key="d0">68.6079734219</data>
      <data key="d1">67.3554817276</data>
      <data key="d2">50.2757475083</data>
      <data key="d3">670</data>
      <data key="d4">cortical</data>
      <data key="d5">precentral_32</data>
      <data key="d6">lh.precentral_32</data>
      <data key="d7">left</data>
    </node>
    <node id="671">
      <data key="d0">70.4117647059</data>
      <data key="d1">62.2614379085</data>
      <data key="d2">46.3921568627</data>
      <data key="d3">671</data>
      <data key="d4">cortical</data>
      <data key="d5">precentral_1</data>
      <data key="d6">lh.precentral_1</data>
      <data key="d7">left</data>
    </node>
    <node id="672">
      <data key="d0">69.3109243697</data>
      <data key="d1">61.5210084034</data>
      <data key="d2">40.6470588235</data>
      <data key="d3">672</data>
      <data key="d4">cortical</data>
      <data key="d5">precentral_22</data>
      <data key="d6">lh.precentral_22</data>
      <data key="d7">left</data>
    </node>
    <node id="673">
      <data key="d0">70.1447368421</data>
      <data key="d1">64.9385964912</data>
      <data key="d2">42.25</data>
      <data key="d3">673</data>
      <data key="d4">cortical</data>
      <data key="d5">precentral_7</data>
      <data key="d6">lh.precentral_7</data>
      <data key="d7">left</data>
    </node>
    <node id="674">
      <data key="d0">69.0888888889</data>
      <data key="d1">65.8722222222</data>
      <data key="d2">36.6444444444</data>
      <data key="d5">precentral_34</data>
      <data key="d3">674</data>
      <data key="d6">lh.precentral_34</data>
      <data key="d4">cortical</data>
      <data key="d7">left</data>
    </node>
    <node id="675">
      <data key="d0">65.6330275229</data>
      <data key="d1">59.9633027523</data>
      <data key="d2">39.0458715596</data>
      <data key="d3">675</data>
      <data key="d4">cortical</data>
      <data key="d5">precentral_28</data>
      <data key="d6">lh.precentral_28</data>
      <data key="d7">left</data>
    </node>
    <node id="676">
      <data key="d0">64.1694915254</data>
      <data key="d1">63.2966101695</data>
      <data key="d2">41.6440677966</data>
      <data key="d3">676</data>
      <data key="d4">cortical</data>
      <data key="d5">precentral_23</data>
      <data key="d6">lh.precentral_23</data>
      <data key="d7">left</data>
    </node>
    <node id="677">
      <data key="d0">45.9324324324</data>
      <data key="d1">50.6418918919</data>
      <data key="d2">63.9797297297</data>
      <data key="d3">677</data>
      <data key="d4">cortical</data>
      <data key="d5">paracentral_7</data>
      <data key="d6">lh.paracentral_7</data>
      <data key="d7">left</data>
    </node>
    <node id="678">
      <data key="d0">45.7877094972</data>
      <data key="d1">45.061452514</data>
      <data key="d2">65.1787709497</data>
      <data key="d3">678</data>
      <data key="d4">cortical</data>
      <data key="d5">paracentral_1</data>
      <data key="d6">lh.paracentral_1</data>
      <data key="d7">left</data>
    </node>
    <node id="679">
      <data key="d0">45.1111111111</data>
      <data key="d1">37.1111111111</data>
      <data key="d2">65.1111111111</data>
      <data key="d5">paracentral_8</data>
      <data key="d3">679</data>
      <data key="d6">lh.paracentral_8</data>
      <data key="d4">cortical</data>
      <data key="d7">left</data>
    </node>
    <node id="680">
      <data key="d0">49.0208333333</data>
      <data key="d1">36.6041666667</data>
      <data key="d2">63.5625</data>
      <data key="d3">680</data>
      <data key="d4">cortical</data>
      <data key="d5">paracentral_2</data>
      <data key="d6">lh.paracentral_2</data>
      <data key="d7">left</data>
    </node>
    <node id="681">
      <data key="d0">49.3333333333</data>
      <data key="d1">38.9649122807</data>
      <data key="d2">58.4385964912</data>
      <data key="d3">681</data>
      <data key="d4">cortical</data>
      <data key="d5">paracentral_10</data>
      <data key="d6">lh.paracentral_10</data>
      <data key="d7">left</data>
    </node>
    <node id="682">
      <data key="d0">46.4195804196</data>
      <data key="d1">40.8951048951</data>
      <data key="d2">59.7132867133</data>
      <data key="d3">682</data>
      <data key="d4">cortical</data>
      <data key="d5">paracentral_9</data>
      <data key="d6">lh.paracentral_9</data>
      <data key="d7">left</data>
    </node>
    <node id="683">
      <data key="d0">46.4596273292</data>
      <data key="d1">46.850931677</data>
      <data key="d2">57.5590062112</data>
      <data key="d3">683</data>
      <data key="d4">cortical</data>
      <data key="d5">paracentral_3</data>
      <data key="d6">lh.paracentral_3</data>
      <data key="d7">left</data>
    </node>
    <node id="684">
      <data key="d0">48.0757575758</data>
      <data key="d1">51.4924242424</data>
      <data key="d2">58.6666666667</data>
      <data key="d3">684</data>
      <data key="d4">cortical</data>
      <data key="d5">paracentral_4</data>
      <data key="d6">lh.paracentral_4</data>
      <data key="d7">left</data>
    </node>
    <node id="685">
      <data key="d0">51.0480769231</data>
      <data key="d1">50.3461538462</data>
      <data key="d2">53.9903846154</data>
      <data key="d3">685</data>
      <data key="d4">cortical</data>
      <data key="d5">paracentral_6</data>
      <data key="d6">lh.paracentral_6</data>
      <data key="d7">left</data>
    </node>
    <node id="686">
      <data key="d0">49.9855072464</data>
      <data key="d1">46.5362318841</data>
      <data key="d2">54.4927536232</data>
      <data key="d3">686</data>
      <data key="d4">cortical</data>
      <data key="d5">paracentral_5</data>
      <data key="d6">lh.paracentral_5</data>
      <data key="d7">left</data>
    </node>
    <node id="687">
      <data key="d0">51.2428571429</data>
      <data key="d1">43.4428571429</data>
      <data key="d2">55.0</data>
      <data key="d3">687</data>
      <data key="d4">cortical</data>
      <data key="d5">paracentral_11</data>
      <data key="d6">lh.paracentral_11</data>
      <data key="d7">left</data>
    </node>
    <node id="688">
      <data key="d0">47.265</data>
      <data key="d1">76.615</data>
      <data key="d2">36.23</data>
      <data key="d3">688</data>
      <data key="d4">cortical</data>
      <data key="d5">rostralanteriorcingulate_1</data>
      <data key="d6">lh.rostralanteriorcingulate_1</data>
      <data key="d7">left</data>
    </node>
    <node id="689">
      <data key="d0">47.5748031496</data>
      <data key="d1">81.2677165354</data>
      <data key="d2">38.5748031496</data>
      <data key="d3">689</data>
      <data key="d4">cortical</data>
      <data key="d5">rostralanteriorcingulate_4</data>
      <data key="d6">lh.rostralanteriorcingulate_4</data>
      <data key="d7">left</data>
    </node>
    <node id="690">
      <data key="d0">47.3463687151</data>
      <data key="d1">85.0670391061</data>
      <data key="d2">41.7988826816</data>
      <data key="d3">690</data>
      <data key="d4">cortical</data>
      <data key="d5">rostralanteriorcingulate_3</data>
      <data key="d6">lh.rostralanteriorcingulate_3</data>
      <data key="d7">left</data>
    </node>
    <node id="691">
      <data key="d0">47.1560693642</data>
      <data key="d1">81.098265896</data>
      <data key="d2">43.7976878613</data>
      <data key="d3">691</data>
      <data key="d4">cortical</data>
      <data key="d5">rostralanteriorcingulate_2</data>
      <data key="d6">lh.rostralanteriorcingulate_2</data>
      <data key="d7">left</data>
    </node>
    <node id="692">
      <data key="d0">46.3224043716</data>
      <data key="d1">82.8087431694</data>
      <data key="d2">48.5683060109</data>
      <data key="d3">692</data>
      <data key="d4">cortical</data>
      <data key="d5">rostralanteriorcingulate_5</data>
      <data key="d6">lh.rostralanteriorcingulate_5</data>
      <data key="d7">left</data>
    </node>
    <node id="693">
      <data key="d0">46.2229299363</data>
      <data key="d1">77.6050955414</data>
      <data key="d2">47.6878980892</data>
      <data key="d3">693</data>
      <data key="d4">cortical</data>
      <data key="d5">caudalanteriorcingulate_5</data>
      <data key="d6">lh.caudalanteriorcingulate_5</data>
      <data key="d7">left</data>
    </node>
    <node id="694">
      <data key="d0">46.9503546099</data>
      <data key="d1">73.7943262411</data>
      <data key="d2">47.0780141844</data>
      <data key="d3">694</data>
      <data key="d4">cortical</data>
      <data key="d5">caudalanteriorcingulate_4</data>
      <data key="d6">lh.caudalanteriorcingulate_4</data>
      <data key="d7">left</data>
    </node>
    <node id="695">
      <data key="d0">45.77</data>
      <data key="d1">72.71</data>
      <data key="d2">53.25</data>
      <data key="d3">695</data>
      <data key="d4">cortical</data>
      <data key="d5">caudalanteriorcingulate_1</data>
      <data key="d6">lh.caudalanteriorcingulate_1</data>
      <data key="d7">left</data>
    </node>
    <node id="696">
      <data key="d0">47.2681564246</data>
      <data key="d1">68.6033519553</data>
      <data key="d2">49.3575418994</data>
      <data key="d3">696</data>
      <data key="d4">cortical</data>
      <data key="d5">caudalanteriorcingulate_2</data>
      <data key="d6">lh.caudalanteriorcingulate_2</data>
      <data key="d7">left</data>
    </node>
    <node id="697">
      <data key="d0">47.4645669291</data>
      <data key="d1">66.0787401575</data>
      <data key="d2">52.8031496063</data>
      <data key="d3">697</data>
      <data key="d4">cortical</data>
      <data key="d5">caudalanteriorcingulate_3</data>
      <data key="d6">lh.caudalanteriorcingulate_3</data>
      <data key="d7">left</data>
    </node>
    <node id="698">
      <data key="d0">46.2875</data>
      <data key="d1">59.9625</data>
      <data key="d2">50.0375</data>
      <data key="d3">698</data>
      <data key="d4">cortical</data>
      <data key="d5">posteriorcingulate_5</data>
      <data key="d6">lh.posteriorcingulate_5</data>
      <data key="d7">left</data>
    </node>
    <node id="699">
      <data key="d0">48.4434782609</data>
      <data key="d1">58.1739130435</data>
      <data key="d2">51.547826087</data>
      <data key="d3">699</data>
      <data key="d4">cortical</data>
      <data key="d5">posteriorcingulate_4</data>
      <data key="d6">lh.posteriorcingulate_4</data>
      <data key="d7">left</data>
    </node>
    <node id="700">
      <data key="d0">46.2753623188</data>
      <data key="d1">54.6811594203</data>
      <data key="d2">48.9130434783</data>
      <data key="d3">700</data>
      <data key="d4">cortical</data>
      <data key="d5">posteriorcingulate_8</data>
      <data key="d6">lh.posteriorcingulate_8</data>
      <data key="d7">left</data>
    </node>
    <node id="701">
      <data key="d0">46.4848484848</data>
      <data key="d1">51.0909090909</data>
      <data key="d2">48.1212121212</data>
      <data key="d3">701</data>
      <data key="d4">cortical</data>
      <data key="d5">posteriorcingulate_2</data>
      <data key="d6">lh.posteriorcingulate_2</data>
      <data key="d7">left</data>
    </node>
    <node id="702">
      <data key="d0">46.414893617</data>
      <data key="d1">49.670212766</data>
      <data key="d2">52.3936170213</data>
      <data key="d3">702</data>
      <data key="d4">cortical</data>
      <data key="d5">posteriorcingulate_3</data>
      <data key="d6">lh.posteriorcingulate_3</data>
      <data key="d7">left</data>
    </node>
    <node id="703">
      <data key="d0">49.9858156028</data>
      <data key="d1">50.9432624113</data>
      <data key="d2">50.6879432624</data>
      <data key="d3">703</data>
      <data key="d4">cortical</data>
      <data key="d5">posteriorcingulate_6</data>
      <data key="d6">lh.posteriorcingulate_6</data>
      <data key="d7">left</data>
    </node>
    <node id="704">
      <data key="d0">50.7260273973</data>
      <data key="d1">44.0273972603</data>
      <data key="d2">51.0684931507</data>
      <data key="d3">704</data>
      <data key="d4">cortical</data>
      <data key="d5">posteriorcingulate_9</data>
      <data key="d6">lh.posteriorcingulate_9</data>
      <data key="d7">left</data>
    </node>
    <node id="705">
      <data key="d0">46.2307692308</data>
      <data key="d1">43.3846153846</data>
      <data key="d2">52.5042735043</data>
      <data key="d3">705</data>
      <data key="d4">cortical</data>
      <data key="d5">posteriorcingulate_7</data>
      <data key="d6">lh.posteriorcingulate_7</data>
      <data key="d7">left</data>
    </node>
    <node id="706">
      <data key="d0">46.7345132743</data>
      <data key="d1">46.6194690265</data>
      <data key="d2">48.0619469027</data>
      <data key="d3">706</data>
      <data key="d4">cortical</data>
      <data key="d5">posteriorcingulate_1</data>
      <data key="d6">lh.posteriorcingulate_1</data>
      <data key="d7">left</data>
    </node>
    <node id="707">
      <data key="d0">47.8833333333</data>
      <data key="d1">43.6</data>
      <data key="d2">46.5</data>
      <data key="d3">707</data>
      <data key="d4">cortical</data>
      <data key="d5">isthmuscingulate_4</data>
      <data key="d6">lh.isthmuscingulate_4</data>
      <data key="d7">left</data>
    </node>
    <node id="708">
      <data key="d0">46.5902777778</data>
      <data key="d1">40.4861111111</data>
      <data key="d2">45.7430555556</data>
      <data key="d3">708</data>
      <data key="d4">cortical</data>
      <data key="d5">isthmuscingulate_6</data>
      <data key="d6">lh.isthmuscingulate_6</data>
      <data key="d7">left</data>
    </node>
    <node id="709">
      <data key="d0">48.9315068493</data>
      <data key="d1">38.7123287671</data>
      <data key="d2">47.8082191781</data>
      <data key="d3">709</data>
      <data key="d4">cortical</data>
      <data key="d5">isthmuscingulate_7</data>
      <data key="d6">lh.isthmuscingulate_7</data>
      <data key="d7">left</data>
    </node>
    <node id="710">
      <data key="d0">47.1473684211</data>
      <data key="d1">35.5157894737</data>
      <data key="d2">44.9789473684</data>
      <data key="d3">710</data>
      <data key="d4">cortical</data>
      <data key="d5">isthmuscingulate_1</data>
      <data key="d6">lh.isthmuscingulate_1</data>
      <data key="d7">left</data>
    </node>
    <node id="711">
      <data key="d0">47.7847222222</data>
      <data key="d1">38.0972222222</data>
      <data key="d2">41.0555555556</data>
      <data key="d3">711</data>
      <data key="d4">cortical</data>
      <data key="d5">isthmuscingulate_5</data>
      <data key="d6">lh.isthmuscingulate_5</data>
      <data key="d7">left</data>
    </node>
    <node id="712">
      <data key="d0">49.24</data>
      <data key="d1">37.78</data>
      <data key="d2">36.22</data>
      <data key="d3">712</data>
      <data key="d4">cortical</data>
      <data key="d5">isthmuscingulate_2</data>
      <data key="d6">lh.isthmuscingulate_2</data>
      <data key="d7">left</data>
    </node>
    <node id="713">
      <data key="d0">50.8796296296</data>
      <data key="d1">40.2222222222</data>
      <data key="d2">33.6759259259</data>
      <data key="d3">713</data>
      <data key="d4">cortical</data>
      <data key="d5">isthmuscingulate_3</data>
      <data key="d6">lh.isthmuscingulate_3</data>
      <data key="d7">left</data>
    </node>
    <node id="714">
      <data key="d0">47.7083333333</data>
      <data key="d1">38.15</data>
      <data key="d2">67.9</data>
      <data key="d5">postcentral_6</data>
      <data key="d3">714</data>
      <data key="d6">lh.postcentral_6</data>
      <data key="d4">cortical</data>
      <data key="d7">left</data>
    </node>
    <node id="715">
      <data key="d0">52.5263157895</data>
      <data key="d1">37.3789473684</data>
      <data key="d2">65.4526315789</data>
      <data key="d3">715</data>
      <data key="d4">cortical</data>
      <data key="d5">postcentral_23</data>
      <data key="d6">lh.postcentral_23</data>
      <data key="d7">left</data>
    </node>
    <node id="716">
      <data key="d0">52.1578947368</data>
      <data key="d1">41.701754386</data>
      <data key="d2">66.3596491228</data>
      <data key="d5">postcentral_28</data>
      <data key="d3">716</data>
      <data key="d6">lh.postcentral_28</data>
      <data key="d4">cortical</data>
      <data key="d7">left</data>
    </node>
    <node id="717">
      <data key="d0">50.0632911392</data>
      <data key="d1">40.7594936709</data>
      <data key="d2">62.7974683544</data>
      <data key="d3">717</data>
      <data key="d4">cortical</data>
      <data key="d5">postcentral_2</data>
      <data key="d6">lh.postcentral_2</data>
      <data key="d7">left</data>
    </node>
    <node id="718">
      <data key="d0">54.6923076923</data>
      <data key="d1">43.1692307692</data>
      <data key="d2">59.9384615385</data>
      <data key="d3">718</data>
      <data key="d4">cortical</data>
      <data key="d5">postcentral_14</data>
      <data key="d6">lh.postcentral_14</data>
      <data key="d7">left</data>
    </node>
    <node id="719">
      <data key="d0">56.7785234899</data>
      <data key="d1">41.6241610738</data>
      <data key="d2">64.4899328859</data>
      <data key="d5">postcentral_24</data>
      <data key="d3">719</data>
      <data key="d6">lh.postcentral_24</data>
      <data key="d4">cortical</data>
      <data key="d7">left</data>
    </node>
    <node id="720">
      <data key="d0">54.6909090909</data>
      <data key="d1">40.9818181818</data>
      <data key="d2">59.7272727273</data>
      <data key="d3">720</data>
      <data key="d4">cortical</data>
      <data key="d5">postcentral_18</data>
      <data key="d6">lh.postcentral_18</data>
      <data key="d7">left</data>
    </node>
    <node id="721">
      <data key="d0">58.61</data>
      <data key="d1">39.12</data>
      <data key="d2">59.72</data>
      <data key="d3">721</data>
      <data key="d4">cortical</data>
      <data key="d5">postcentral_25</data>
      <data key="d6">lh.postcentral_25</data>
      <data key="d7">left</data>
    </node>
    <node id="722">
      <data key="d0">61.3401360544</data>
      <data key="d1">39.4761904762</data>
      <data key="d2">61.8095238095</data>
      <data key="d5">postcentral_16</data>
      <data key="d3">722</data>
      <data key="d6">lh.postcentral_16</data>
      <data key="d4">cortical</data>
      <data key="d7">left</data>
    </node>
    <node id="723">
      <data key="d0">57.2197802198</data>
      <data key="d1">43.2967032967</data>
      <data key="d2">56.989010989</data>
      <data key="d3">723</data>
      <data key="d4">cortical</data>
      <data key="d5">postcentral_21</data>
      <data key="d6">lh.postcentral_21</data>
      <data key="d7">left</data>
    </node>
    <node id="724">
      <data key="d0">63.2483221477</data>
      <data key="d1">44.6979865772</data>
      <data key="d2">61.4765100671</data>
      <data key="d5">postcentral_22</data>
      <data key="d3">724</data>
      <data key="d6">lh.postcentral_22</data>
      <data key="d4">cortical</data>
      <data key="d7">left</data>
    </node>
    <node id="725">
      <data key="d0">65.0857142857</data>
      <data key="d1">43.2857142857</data>
      <data key="d2">59.219047619</data>
      <data key="d5">postcentral_29</data>
      <data key="d3">725</data>
      <data key="d6">lh.postcentral_29</data>
      <data key="d4">cortical</data>
      <data key="d7">left</data>
    </node>
    <node id="726">
      <data key="d0">60.9523809524</data>
      <data key="d1">43.4126984127</data>
      <data key="d2">55.5079365079</data>
      <data key="d3">726</data>
      <data key="d4">cortical</data>
      <data key="d5">postcentral_30</data>
      <data key="d6">lh.postcentral_30</data>
      <data key="d7">left</data>
    </node>
    <node id="727">
      <data key="d0">65.25</data>
      <data key="d1">45.4473684211</data>
      <data key="d2">55.0789473684</data>
      <data key="d5">postcentral_13</data>
      <data key="d3">727</data>
      <data key="d6">lh.postcentral_13</data>
      <data key="d4">cortical</data>
      <data key="d7">left</data>
    </node>
    <node id="728">
      <data key="d0">68.1279069767</data>
      <data key="d1">51.9651162791</data>
      <data key="d2">56.6976744186</data>
      <data key="d5">postcentral_4</data>
      <data key="d3">728</data>
      <data key="d6">lh.postcentral_4</data>
      <data key="d4">cortical</data>
      <data key="d7">left</data>
    </node>
    <node id="729">
      <data key="d0">66.2487562189</data>
      <data key="d1">48.9800995025</data>
      <data key="d2">59.1791044776</data>
      <data key="d5">postcentral_17</data>
      <data key="d3">729</data>
      <data key="d6">lh.postcentral_17</data>
      <data key="d4">cortical</data>
      <data key="d7">left</data>
    </node>
    <node id="730">
      <data key="d0">61.0970873786</data>
      <data key="d1">47.7766990291</data>
      <data key="d2">54.9902912621</data>
      <data key="d3">730</data>
      <data key="d4">cortical</data>
      <data key="d5">postcentral_8</data>
      <data key="d6">lh.postcentral_8</data>
      <data key="d7">left</data>
    </node>
    <node id="731">
      <data key="d0">62.9863013699</data>
      <data key="d1">50.7123287671</data>
      <data key="d2">48.8493150685</data>
      <data key="d3">731</data>
      <data key="d4">cortical</data>
      <data key="d5">postcentral_31</data>
      <data key="d6">lh.postcentral_31</data>
      <data key="d7">left</data>
    </node>
    <node id="732">
      <data key="d0">64.3333333333</data>
      <data key="d1">50.9855072464</data>
      <data key="d2">52.2753623188</data>
      <data key="d3">732</data>
      <data key="d4">cortical</data>
      <data key="d5">postcentral_3</data>
      <data key="d6">lh.postcentral_3</data>
      <data key="d7">left</data>
    </node>
    <node id="733">
      <data key="d0">70.075</data>
      <data key="d1">50.225</data>
      <data key="d2">53.6333333333</data>
      <data key="d5">postcentral_1</data>
      <data key="d3">733</data>
      <data key="d6">lh.postcentral_1</data>
      <data key="d4">cortical</data>
      <data key="d7">left</data>
    </node>
    <node id="734">
      <data key="d0">65.4634146341</data>
      <data key="d1">48.3170731707</data>
      <data key="d2">52.8699186992</data>
      <data key="d3">734</data>
      <data key="d4">cortical</data>
      <data key="d5">postcentral_9</data>
      <data key="d6">lh.postcentral_9</data>
      <data key="d7">left</data>
    </node>
    <node id="735">
      <data key="d0">70.4361702128</data>
      <data key="d1">49.5531914894</data>
      <data key="d2">49.1382978723</data>
      <data key="d3">735</data>
      <data key="d4">cortical</data>
      <data key="d5">postcentral_26</data>
      <data key="d6">lh.postcentral_26</data>
      <data key="d7">left</data>
    </node>
    <node id="736">
      <data key="d0">72.7181208054</data>
      <data key="d1">52.4697986577</data>
      <data key="d2">48.8322147651</data>
      <data key="d5">postcentral_27</data>
      <data key="d3">736</data>
      <data key="d6">lh.postcentral_27</data>
      <data key="d4">cortical</data>
      <data key="d7">left</data>
    </node>
    <node id="737">
      <data key="d0">68.7555555556</data>
      <data key="d1">50.9111111111</data>
      <data key="d2">48.9111111111</data>
      <data key="d5">postcentral_12</data>
      <data key="d3">737</data>
      <data key="d6">lh.postcentral_12</data>
      <data key="d4">cortical</data>
      <data key="d7">left</data>
    </node>
    <node id="738">
      <data key="d0">66.4324324324</data>
      <data key="d1">56.4324324324</data>
      <data key="d2">45.3783783784</data>
      <data key="d3">738</data>
      <data key="d4">cortical</data>
      <data key="d5">postcentral_10</data>
      <data key="d6">lh.postcentral_10</data>
      <data key="d7">left</data>
    </node>
    <node id="739">
      <data key="d0">70.9937106918</data>
      <data key="d1">57.0314465409</data>
      <data key="d2">45.0440251572</data>
      <data key="d5">postcentral_20</data>
      <data key="d3">739</data>
      <data key="d6">lh.postcentral_20</data>
      <data key="d4">cortical</data>
      <data key="d7">left</data>
    </node>
    <node id="740">
      <data key="d0">72.5202020202</data>
      <data key="d1">50.3838383838</data>
      <data key="d2">43.0303030303</data>
      <data key="d5">postcentral_15</data>
      <data key="d3">740</data>
      <data key="d6">lh.postcentral_15</data>
      <data key="d4">cortical</data>
      <data key="d7">left</data>
    </node>
    <node id="741">
      <data key="d0">71.9016393443</data>
      <data key="d1">58.0081967213</data>
      <data key="d2">41.1475409836</data>
      <data key="d3">741</data>
      <data key="d4">cortical</data>
      <data key="d5">postcentral_11</data>
      <data key="d6">lh.postcentral_11</data>
      <data key="d7">left</data>
    </node>
    <node id="742">
      <data key="d0">67.7846153846</data>
      <data key="d1">55.7538461538</data>
      <data key="d2">40.1076923077</data>
      <data key="d3">742</data>
      <data key="d4">cortical</data>
      <data key="d5">postcentral_19</data>
      <data key="d6">lh.postcentral_19</data>
      <data key="d7">left</data>
    </node>
    <node id="743">
      <data key="d0">66.7636363636</data>
      <data key="d1">51.8818181818</data>
      <data key="d2">42.1181818182</data>
      <data key="d3">743</data>
      <data key="d4">cortical</data>
      <data key="d5">postcentral_5</data>
      <data key="d6">lh.postcentral_5</data>
      <data key="d7">left</data>
    </node>
    <node id="744">
      <data key="d0">63.5222222222</data>
      <data key="d1">54.0111111111</data>
      <data key="d2">43.3888888889</data>
      <data key="d3">744</data>
      <data key="d4">cortical</data>
      <data key="d5">postcentral_7</data>
      <data key="d6">lh.postcentral_7</data>
      <data key="d7">left</data>
    </node>
    <node id="745">
      <data key="d0">62.1904761905</data>
      <data key="d1">47.9047619048</data>
      <data key="d2">43.8214285714</data>
      <data key="d3">745</data>
      <data key="d4">cortical</data>
      <data key="d5">supramarginal_1</data>
      <data key="d6">lh.supramarginal_1</data>
      <data key="d7">left</data>
    </node>
    <node id="746">
      <data key="d0">65.6060606061</data>
      <data key="d1">46.9696969697</data>
      <data key="d2">42.7575757576</data>
      <data key="d3">746</data>
      <data key="d4">cortical</data>
      <data key="d5">supramarginal_7</data>
      <data key="d6">lh.supramarginal_7</data>
      <data key="d7">left</data>
    </node>
    <node id="747">
      <data key="d0">69.1363636364</data>
      <data key="d1">47.1818181818</data>
      <data key="d2">43.3545454545</data>
      <data key="d5">supramarginal_5</data>
      <data key="d3">747</data>
      <data key="d6">lh.supramarginal_5</data>
      <data key="d4">cortical</data>
      <data key="d7">left</data>
    </node>
    <node id="748">
      <data key="d0">73.0757575758</data>
      <data key="d1">44.7272727273</data>
      <data key="d2">47.5757575758</data>
      <data key="d5">supramarginal_14</data>
      <data key="d3">748</data>
      <data key="d6">lh.supramarginal_14</data>
      <data key="d4">cortical</data>
      <data key="d7">left</data>
    </node>
    <node id="749">
      <data key="d0">67.8387096774</data>
      <data key="d1">43.0483870968</data>
      <data key="d2">45.0483870968</data>
      <data key="d5">supramarginal_13</data>
      <data key="d3">749</data>
      <data key="d6">lh.supramarginal_13</data>
      <data key="d4">cortical</data>
      <data key="d7">left</data>
    </node>
    <node id="750">
      <data key="d0">62.4222222222</data>
      <data key="d1">43.7666666667</data>
      <data key="d2">43.3111111111</data>
      <data key="d3">750</data>
      <data key="d4">cortical</data>
      <data key="d5">supramarginal_2</data>
      <data key="d6">lh.supramarginal_2</data>
      <data key="d7">left</data>
    </node>
    <node id="751">
      <data key="d0">65.3611111111</data>
      <data key="d1">41.625</data>
      <data key="d2">46.9166666667</data>
      <data key="d3">751</data>
      <data key="d4">cortical</data>
      <data key="d5">supramarginal_3</data>
      <data key="d6">lh.supramarginal_3</data>
      <data key="d7">left</data>
    </node>
    <node id="752">
      <data key="d0">68.1034482759</data>
      <data key="d1">39.3965517241</data>
      <data key="d2">45.724137931</data>
      <data key="d3">752</data>
      <data key="d4">cortical</data>
      <data key="d5">supramarginal_12</data>
      <data key="d6">lh.supramarginal_12</data>
      <data key="d7">left</data>
    </node>
    <node id="753">
      <data key="d0">69.5072463768</data>
      <data key="d1">42.231884058</data>
      <data key="d2">49.8550724638</data>
      <data key="d5">supramarginal_6</data>
      <data key="d3">753</data>
      <data key="d6">lh.supramarginal_6</data>
      <data key="d4">cortical</data>
      <data key="d7">left</data>
    </node>
    <node id="754">
      <data key="d0">71.5470852018</data>
      <data key="d1">45.1838565022</data>
      <data key="d2">52.8295964126</data>
      <data key="d5">supramarginal_11</data>
      <data key="d3">754</data>
      <data key="d6">lh.supramarginal_11</data>
      <data key="d4">cortical</data>
      <data key="d7">left</data>
    </node>
    <node id="755">
      <data key="d0">66.595959596</data>
      <data key="d1">47.0454545455</data>
      <data key="d2">47.6616161616</data>
      <data key="d3">755</data>
      <data key="d4">cortical</data>
      <data key="d5">supramarginal_17</data>
      <data key="d6">lh.supramarginal_17</data>
      <data key="d7">left</data>
    </node>
    <node id="756">
      <data key="d0">64.66</data>
      <data key="d1">43.07</data>
      <data key="d2">51.5</data>
      <data key="d3">756</data>
      <data key="d4">cortical</data>
      <data key="d5">supramarginal_4</data>
      <data key="d6">lh.supramarginal_4</data>
      <data key="d7">left</data>
    </node>
    <node id="757">
      <data key="d0">61.6741573034</data>
      <data key="d1">43.595505618</data>
      <data key="d2">52.1348314607</data>
      <data key="d3">757</data>
      <data key="d4">cortical</data>
      <data key="d5">supramarginal_16</data>
      <data key="d6">lh.supramarginal_16</data>
      <data key="d7">left</data>
    </node>
    <node id="758">
      <data key="d0">62.2790697674</data>
      <data key="d1">39.3139534884</data>
      <data key="d2">49.4651162791</data>
      <data key="d3">758</data>
      <data key="d4">cortical</data>
      <data key="d5">supramarginal_15</data>
      <data key="d6">lh.supramarginal_15</data>
      <data key="d7">left</data>
    </node>
    <node id="759">
      <data key="d0">67.5051020408</data>
      <data key="d1">37.7704081633</data>
      <data key="d2">54.1581632653</data>
      <data key="d5">supramarginal_19</data>
      <data key="d3">759</data>
      <data key="d6">lh.supramarginal_19</data>
      <data key="d4">cortical</data>
      <data key="d7">left</data>
    </node>
    <node id="760">
      <data key="d0">68.7601476015</data>
      <data key="d1">41.0996309963</data>
      <data key="d2">56.3394833948</data>
      <data key="d5">supramarginal_8</data>
      <data key="d3">760</data>
      <data key="d6">lh.supramarginal_8</data>
      <data key="d4">cortical</data>
      <data key="d7">left</data>
    </node>
    <node id="761">
      <data key="d0">71.3597122302</data>
      <data key="d1">37.8992805755</data>
      <data key="d2">51.9064748201</data>
      <data key="d5">supramarginal_10</data>
      <data key="d3">761</data>
      <data key="d6">lh.supramarginal_10</data>
      <data key="d4">cortical</data>
      <data key="d7">left</data>
    </node>
    <node id="762">
      <data key="d0">72.8863636364</data>
      <data key="d1">38.2784090909</data>
      <data key="d2">48.2045454545</data>
      <data key="d5">supramarginal_9</data>
      <data key="d3">762</data>
      <data key="d6">lh.supramarginal_9</data>
      <data key="d4">cortical</data>
      <data key="d7">left</data>
    </node>
    <node id="763">
      <data key="d0">71.6117647059</data>
      <data key="d1">34.0235294118</data>
      <data key="d2">42.4529411765</data>
      <data key="d5">supramarginal_20</data>
      <data key="d3">763</data>
      <data key="d6">lh.supramarginal_20</data>
      <data key="d4">cortical</data>
      <data key="d7">left</data>
    </node>
    <node id="764">
      <data key="d0">67.0438596491</data>
      <data key="d1">36.3333333333</data>
      <data key="d2">46.798245614</data>
      <data key="d3">764</data>
      <data key="d4">cortical</data>
      <data key="d5">supramarginal_21</data>
      <data key="d6">lh.supramarginal_21</data>
      <data key="d7">left</data>
    </node>
    <node id="765">
      <data key="d0">64.9700854701</data>
      <data key="d1">34.641025641</data>
      <data key="d2">55.3162393162</data>
      <data key="d3">765</data>
      <data key="d4">cortical</data>
      <data key="d5">supramarginal_18</data>
      <data key="d6">lh.supramarginal_18</data>
      <data key="d7">left</data>
    </node>
    <node id="766">
      <data key="d0">52.3505154639</data>
      <data key="d1">35.4329896907</data>
      <data key="d2">62.9381443299</data>
      <data key="d5">superiorparietal_26</data>
      <data key="d3">766</data>
      <data key="d6">lh.superiorparietal_26</data>
      <data key="d4">cortical</data>
      <data key="d7">left</data>
    </node>
    <node id="767">
      <data key="d0">54.1976744186</data>
      <data key="d1">38.488372093</data>
      <data key="d2">57.8023255814</data>
      <data key="d3">767</data>
      <data key="d4">cortical</data>
      <data key="d5">superiorparietal_24</data>
      <data key="d6">lh.superiorparietal_24</data>
      <data key="d7">left</data>
    </node>
    <node id="768">
      <data key="d0">57.5961538462</data>
      <data key="d1">39.5</data>
      <data key="d2">54.0865384615</data>
      <data key="d3">768</data>
      <data key="d4">cortical</data>
      <data key="d5">superiorparietal_20</data>
      <data key="d6">lh.superiorparietal_20</data>
      <data key="d7">left</data>
    </node>
    <node id="769">
      <data key="d0">58.1151079137</data>
      <data key="d1">42.4388489209</data>
      <data key="d2">51.0215827338</data>
      <data key="d3">769</data>
      <data key="d4">cortical</data>
      <data key="d5">superiorparietal_27</data>
      <data key="d6">lh.superiorparietal_27</data>
      <data key="d7">left</data>
    </node>
    <node id="770">
      <data key="d0">57.2201257862</data>
      <data key="d1">36.8679245283</data>
      <data key="d2">48.6666666667</data>
      <data key="d3">770</data>
      <data key="d4">cortical</data>
      <data key="d5">superiorparietal_25</data>
      <data key="d6">lh.superiorparietal_25</data>
      <data key="d7">left</data>
    </node>
    <node id="771">
      <data key="d0">55.5517241379</data>
      <data key="d1">35.1120689655</data>
      <data key="d2">52.2672413793</data>
      <data key="d3">771</data>
      <data key="d4">cortical</data>
      <data key="d5">superiorparietal_13</data>
      <data key="d6">lh.superiorparietal_13</data>
      <data key="d7">left</data>
    </node>
    <node id="772">
      <data key="d0">59.2566371681</data>
      <data key="d1">36.4690265487</data>
      <data key="d2">55.3805309735</data>
      <data key="d3">772</data>
      <data key="d4">cortical</data>
      <data key="d5">superiorparietal_22</data>
      <data key="d6">lh.superiorparietal_22</data>
      <data key="d7">left</data>
    </node>
    <node id="773">
      <data key="d0">59.61875</data>
      <data key="d1">34.59375</data>
      <data key="d2">60.08125</data>
      <data key="d5">superiorparietal_8</data>
      <data key="d3">773</data>
      <data key="d6">lh.superiorparietal_8</data>
      <data key="d4">cortical</data>
      <data key="d7">left</data>
    </node>
    <node id="774">
      <data key="d0">54.4577464789</data>
      <data key="d1">34.7253521127</data>
      <data key="d2">61.6126760563</data>
      <data key="d3">774</data>
      <data key="d4">cortical</data>
      <data key="d5">superiorparietal_15</data>
      <data key="d6">lh.superiorparietal_15</data>
      <data key="d7">left</data>
    </node>
    <node id="775">
      <data key="d0">48.4825581395</data>
      <data key="d1">31.3779069767</data>
      <data key="d2">63.0174418605</data>
      <data key="d3">775</data>
      <data key="d4">cortical</data>
      <data key="d5">superiorparietal_12</data>
      <data key="d6">lh.superiorparietal_12</data>
      <data key="d7">left</data>
    </node>
    <node id="776">
      <data key="d0">52.1611111111</data>
      <data key="d1">28.1555555556</data>
      <data key="d2">60.9944444444</data>
      <data key="d3">776</data>
      <data key="d4">cortical</data>
      <data key="d5">superiorparietal_19</data>
      <data key="d6">lh.superiorparietal_19</data>
      <data key="d7">left</data>
    </node>
    <node id="777">
      <data key="d0">56.7554585153</data>
      <data key="d1">31.3668122271</data>
      <data key="d2">60.768558952</data>
      <data key="d3">777</data>
      <data key="d4">cortical</data>
      <data key="d5">superiorparietal_21</data>
      <data key="d6">lh.superiorparietal_21</data>
      <data key="d7">left</data>
    </node>
    <node id="778">
      <data key="d0">55.1024590164</data>
      <data key="d1">27.8606557377</data>
      <data key="d2">55.5573770492</data>
      <data key="d3">778</data>
      <data key="d4">cortical</data>
      <data key="d5">superiorparietal_10</data>
      <data key="d6">lh.superiorparietal_10</data>
      <data key="d7">left</data>
    </node>
    <node id="779">
      <data key="d0">59.253164557</data>
      <data key="d1">29.7816455696</data>
      <data key="d2">54.9462025316</data>
      <data key="d3">779</data>
      <data key="d4">cortical</data>
      <data key="d5">superiorparietal_16</data>
      <data key="d6">lh.superiorparietal_16</data>
      <data key="d7">left</data>
    </node>
    <node id="780">
      <data key="d0">57.3928571429</data>
      <data key="d1">29.8928571429</data>
      <data key="d2">51.0928571429</data>
      <data key="d3">780</data>
      <data key="d4">cortical</data>
      <data key="d5">superiorparietal_11</data>
      <data key="d6">lh.superiorparietal_11</data>
      <data key="d7">left</data>
    </node>
    <node id="781">
      <data key="d0">53.461928934</data>
      <data key="d1">24.5076142132</data>
      <data key="d2">55.9695431472</data>
      <data key="d3">781</data>
      <data key="d4">cortical</data>
      <data key="d5">superiorparietal_18</data>
      <data key="d6">lh.superiorparietal_18</data>
      <data key="d7">left</data>
    </node>
    <node id="782">
      <data key="d0">47.8810810811</data>
      <data key="d1">26.4540540541</data>
      <data key="d2">58.027027027</data>
      <data key="d5">superiorparietal_28</data>
      <data key="d3">782</data>
      <data key="d6">lh.superiorparietal_28</data>
      <data key="d4">cortical</data>
      <data key="d7">left</data>
    </node>
    <node id="783">
      <data key="d0">48.5</data>
      <data key="d1">20.9037267081</data>
      <data key="d2">53.847826087</data>
      <data key="d3">783</data>
      <data key="d4">cortical</data>
      <data key="d5">superiorparietal_14</data>
      <data key="d6">lh.superiorparietal_14</data>
      <data key="d7">left</data>
    </node>
    <node id="784">
      <data key="d0">51.8048780488</data>
      <data key="d1">20.4451219512</data>
      <data key="d2">51.7073170732</data>
      <data key="d3">784</data>
      <data key="d4">cortical</data>
      <data key="d5">superiorparietal_4</data>
      <data key="d6">lh.superiorparietal_4</data>
      <data key="d7">left</data>
    </node>
    <node id="785">
      <data key="d0">54.152</data>
      <data key="d1">28.64</data>
      <data key="d2">48.088</data>
      <data key="d3">785</data>
      <data key="d4">cortical</data>
      <data key="d5">superiorparietal_6</data>
      <data key="d6">lh.superiorparietal_6</data>
      <data key="d7">left</data>
    </node>
    <node id="786">
      <data key="d0">55.9036144578</data>
      <data key="d1">27.2048192771</data>
      <data key="d2">43.9277108434</data>
      <data key="d3">786</data>
      <data key="d4">cortical</data>
      <data key="d5">superiorparietal_2</data>
      <data key="d6">lh.superiorparietal_2</data>
      <data key="d7">left</data>
    </node>
    <node id="787">
      <data key="d0">55.347826087</data>
      <data key="d1">23.7826086957</data>
      <data key="d2">48.0543478261</data>
      <data key="d3">787</data>
      <data key="d4">cortical</data>
      <data key="d5">superiorparietal_5</data>
      <data key="d6">lh.superiorparietal_5</data>
      <data key="d7">left</data>
    </node>
    <node id="788">
      <data key="d0">54.9312169312</data>
      <data key="d1">18.9682539683</data>
      <data key="d2">49.7301587302</data>
      <data key="d3">788</data>
      <data key="d4">cortical</data>
      <data key="d5">superiorparietal_7</data>
      <data key="d6">lh.superiorparietal_7</data>
      <data key="d7">left</data>
    </node>
    <node id="789">
      <data key="d0">52.2522522523</data>
      <data key="d1">15.8468468468</data>
      <data key="d2">46.0720720721</data>
      <data key="d3">789</data>
      <data key="d4">cortical</data>
      <data key="d5">superiorparietal_3</data>
      <data key="d6">lh.superiorparietal_3</data>
      <data key="d7">left</data>
    </node>
    <node id="790">
      <data key="d0">54.875</data>
      <data key="d1">16.8515625</data>
      <data key="d2">44.078125</data>
      <data key="d3">790</data>
      <data key="d4">cortical</data>
      <data key="d5">superiorparietal_9</data>
      <data key="d6">lh.superiorparietal_9</data>
      <data key="d7">left</data>
    </node>
    <node id="791">
      <data key="d0">56.0619469027</data>
      <data key="d1">21.2477876106</data>
      <data key="d2">38.0530973451</data>
      <data key="d3">791</data>
      <data key="d4">cortical</data>
      <data key="d5">superiorparietal_1</data>
      <data key="d6">lh.superiorparietal_1</data>
      <data key="d7">left</data>
    </node>
    <node id="792">
      <data key="d0">54.099009901</data>
      <data key="d1">16.2079207921</data>
      <data key="d2">37.3366336634</data>
      <data key="d3">792</data>
      <data key="d4">cortical</data>
      <data key="d5">superiorparietal_23</data>
      <data key="d6">lh.superiorparietal_23</data>
      <data key="d7">left</data>
    </node>
    <node id="793">
      <data key="d0">50.4341463415</data>
      <data key="d1">12.6585365854</data>
      <data key="d2">37.3463414634</data>
      <data key="d3">793</data>
      <data key="d4">cortical</data>
      <data key="d5">superiorparietal_17</data>
      <data key="d6">lh.superiorparietal_17</data>
      <data key="d7">left</data>
    </node>
    <node id="794">
      <data key="d0">48.9519650655</data>
      <data key="d1">14.6550218341</data>
      <data key="d2">42.711790393</data>
      <data key="d3">794</data>
      <data key="d4">cortical</data>
      <data key="d5">superiorparietal_29</data>
      <data key="d6">lh.superiorparietal_29</data>
      <data key="d7">left</data>
    </node>
    <node id="795">
      <data key="d0">59.5233160622</data>
      <data key="d1">15.9119170984</data>
      <data key="d2">36.689119171</data>
      <data key="d3">795</data>
      <data key="d4">cortical</data>
      <data key="d5">inferiorparietal_3</data>
      <data key="d6">lh.inferiorparietal_3</data>
      <data key="d7">left</data>
    </node>
    <node id="796">
      <data key="d0">58.2013888889</data>
      <data key="d1">22.4513888889</data>
      <data key="d2">41.6527777778</data>
      <data key="d3">796</data>
      <data key="d4">cortical</data>
      <data key="d5">inferiorparietal_16</data>
      <data key="d6">lh.inferiorparietal_16</data>
      <data key="d7">left</data>
    </node>
    <node id="797">
      <data key="d0">59.4219269103</data>
      <data key="d1">17.8604651163</data>
      <data key="d2">43.4252491694</data>
      <data key="d3">797</data>
      <data key="d4">cortical</data>
      <data key="d5">inferiorparietal_19</data>
      <data key="d6">lh.inferiorparietal_19</data>
      <data key="d7">left</data>
    </node>
    <node id="798">
      <data key="d0">64.9471698113</data>
      <data key="d1">21.0566037736</data>
      <data key="d2">38.1018867925</data>
      <data key="d3">798</data>
      <data key="d4">cortical</data>
      <data key="d5">inferiorparietal_6</data>
      <data key="d6">lh.inferiorparietal_6</data>
      <data key="d7">left</data>
    </node>
    <node id="799">
      <data key="d0">63.9189189189</data>
      <data key="d1">24.8054054054</data>
      <data key="d2">40.9945945946</data>
      <data key="d3">799</data>
      <data key="d4">cortical</data>
      <data key="d5">inferiorparietal_9</data>
      <data key="d6">lh.inferiorparietal_9</data>
      <data key="d7">left</data>
    </node>
    <node id="800">
      <data key="d0">63.216080402</data>
      <data key="d1">22.7889447236</data>
      <data key="d2">44.7286432161</data>
      <data key="d3">800</data>
      <data key="d4">cortical</data>
      <data key="d5">inferiorparietal_10</data>
      <data key="d6">lh.inferiorparietal_10</data>
      <data key="d7">left</data>
    </node>
    <node id="801">
      <data key="d0">58.84</data>
      <data key="d1">28.7542857143</data>
      <data key="d2">44.5828571429</data>
      <data key="d3">801</data>
      <data key="d4">cortical</data>
      <data key="d5">inferiorparietal_15</data>
      <data key="d6">lh.inferiorparietal_15</data>
      <data key="d7">left</data>
    </node>
    <node id="802">
      <data key="d0">59.0803571429</data>
      <data key="d1">24.1517857143</data>
      <data key="d2">48.1071428571</data>
      <data key="d3">802</data>
      <data key="d4">cortical</data>
      <data key="d5">inferiorparietal_8</data>
      <data key="d6">lh.inferiorparietal_8</data>
      <data key="d7">left</data>
    </node>
    <node id="803">
      <data key="d0">66.3288590604</data>
      <data key="d1">25.8657718121</data>
      <data key="d2">48.5637583893</data>
      <data key="d3">803</data>
      <data key="d4">cortical</data>
      <data key="d5">inferiorparietal_4</data>
      <data key="d6">lh.inferiorparietal_4</data>
      <data key="d7">left</data>
    </node>
    <node id="804">
      <data key="d0">66.6594594595</data>
      <data key="d1">26.3243243243</data>
      <data key="d2">45.3243243243</data>
      <data key="d3">804</data>
      <data key="d4">cortical</data>
      <data key="d5">inferiorparietal_5</data>
      <data key="d6">lh.inferiorparietal_5</data>
      <data key="d7">left</data>
    </node>
    <node id="805">
      <data key="d0">63.6292134831</data>
      <data key="d1">30.6292134831</data>
      <data key="d2">43.8988764045</data>
      <data key="d3">805</data>
      <data key="d4">cortical</data>
      <data key="d5">inferiorparietal_2</data>
      <data key="d6">lh.inferiorparietal_2</data>
      <data key="d7">left</data>
    </node>
    <node id="806">
      <data key="d0">69.1428571429</data>
      <data key="d1">28.277992278</data>
      <data key="d2">38.8301158301</data>
      <data key="d3">806</data>
      <data key="d4">cortical</data>
      <data key="d5">inferiorparietal_18</data>
      <data key="d6">lh.inferiorparietal_18</data>
      <data key="d7">left</data>
    </node>
    <node id="807">
      <data key="d0">67.0048780488</data>
      <data key="d1">31.5658536585</data>
      <data key="d2">38.0048780488</data>
      <data key="d3">807</data>
      <data key="d4">cortical</data>
      <data key="d5">inferiorparietal_17</data>
      <data key="d6">lh.inferiorparietal_17</data>
      <data key="d7">left</data>
    </node>
    <node id="808">
      <data key="d0">62.2941176471</data>
      <data key="d1">33.4215686275</data>
      <data key="d2">40.0294117647</data>
      <data key="d3">808</data>
      <data key="d4">cortical</data>
      <data key="d5">inferiorparietal_21</data>
      <data key="d6">lh.inferiorparietal_21</data>
      <data key="d7">left</data>
    </node>
    <node id="809">
      <data key="d0">64.9</data>
      <data key="d1">34.0785714286</data>
      <data key="d2">43.35</data>
      <data key="d3">809</data>
      <data key="d4">cortical</data>
      <data key="d5">inferiorparietal_12</data>
      <data key="d6">lh.inferiorparietal_12</data>
      <data key="d7">left</data>
    </node>
    <node id="810">
      <data key="d0">69.6994219653</data>
      <data key="d1">30.7572254335</data>
      <data key="d2">45.3757225434</data>
      <data key="d5">inferiorparietal_22</data>
      <data key="d3">810</data>
      <data key="d6">lh.inferiorparietal_22</data>
      <data key="d4">cortical</data>
      <data key="d7">left</data>
    </node>
    <node id="811">
      <data key="d0">68.5519125683</data>
      <data key="d1">33.0765027322</data>
      <data key="d2">51.4316939891</data>
      <data key="d5">inferiorparietal_7</data>
      <data key="d3">811</data>
      <data key="d6">lh.inferiorparietal_7</data>
      <data key="d4">cortical</data>
      <data key="d7">left</data>
    </node>
    <node id="812">
      <data key="d0">70.3251533742</data>
      <data key="d1">31.1840490798</data>
      <data key="d2">50.8404907975</data>
      <data key="d5">inferiorparietal_11</data>
      <data key="d3">812</data>
      <data key="d6">lh.inferiorparietal_11</data>
      <data key="d4">cortical</data>
      <data key="d7">left</data>
    </node>
    <node id="813">
      <data key="d0">65.9417475728</data>
      <data key="d1">29.0873786408</data>
      <data key="d2">51.4951456311</data>
      <data key="d3">813</data>
      <data key="d4">cortical</data>
      <data key="d5">inferiorparietal_13</data>
      <data key="d6">lh.inferiorparietal_13</data>
      <data key="d7">left</data>
    </node>
    <node id="814">
      <data key="d0">62.4179104478</data>
      <data key="d1">24.6</data>
      <data key="d2">52.4955223881</data>
      <data key="d5">inferiorparietal_14</data>
      <data key="d3">814</data>
      <data key="d6">lh.inferiorparietal_14</data>
      <data key="d4">cortical</data>
      <data key="d7">left</data>
    </node>
    <node id="815">
      <data key="d0">61.5849056604</data>
      <data key="d1">29.5943396226</data>
      <data key="d2">50.7924528302</data>
      <data key="d3">815</data>
      <data key="d4">cortical</data>
      <data key="d5">inferiorparietal_1</data>
      <data key="d6">lh.inferiorparietal_1</data>
      <data key="d7">left</data>
    </node>
    <node id="816">
      <data key="d0">62.1313868613</data>
      <data key="d1">33.9124087591</data>
      <data key="d2">48.3576642336</data>
      <data key="d3">816</data>
      <data key="d4">cortical</data>
      <data key="d5">inferiorparietal_20</data>
      <data key="d6">lh.inferiorparietal_20</data>
      <data key="d7">left</data>
    </node>
    <node id="817">
      <data key="d0">46.8823529412</data>
      <data key="d1">33.3039215686</data>
      <data key="d2">61.5784313725</data>
      <data key="d5">precuneus_14</data>
      <data key="d3">817</data>
      <data key="d6">lh.precuneus_14</data>
      <data key="d4">cortical</data>
      <data key="d7">left</data>
    </node>
    <node id="818">
      <data key="d0">47.2135416667</data>
      <data key="d1">33.2552083333</data>
      <data key="d2">56.640625</data>
      <data key="d3">818</data>
      <data key="d4">cortical</data>
      <data key="d5">precuneus_16</data>
      <data key="d6">lh.precuneus_16</data>
      <data key="d7">left</data>
    </node>
    <node id="819">
      <data key="d0">50.3492063492</data>
      <data key="d1">35.1428571429</data>
      <data key="d2">59.1587301587</data>
      <data key="d3">819</data>
      <data key="d4">cortical</data>
      <data key="d5">precuneus_1</data>
      <data key="d6">lh.precuneus_1</data>
      <data key="d7">left</data>
    </node>
    <node id="820">
      <data key="d0">51.3448275862</data>
      <data key="d1">35.9310344828</data>
      <data key="d2">54.8045977011</data>
      <data key="d3">820</data>
      <data key="d4">cortical</data>
      <data key="d5">precuneus_10</data>
      <data key="d6">lh.precuneus_10</data>
      <data key="d7">left</data>
    </node>
    <node id="821">
      <data key="d0">49.09375</data>
      <data key="d1">39.85625</data>
      <data key="d2">54.85625</data>
      <data key="d3">821</data>
      <data key="d4">cortical</data>
      <data key="d5">precuneus_8</data>
      <data key="d6">lh.precuneus_8</data>
      <data key="d7">left</data>
    </node>
    <node id="822">
      <data key="d0">47.4787878788</data>
      <data key="d1">36.3333333333</data>
      <data key="d2">51.4909090909</data>
      <data key="d3">822</data>
      <data key="d4">cortical</data>
      <data key="d5">precuneus_3</data>
      <data key="d6">lh.precuneus_3</data>
      <data key="d7">left</data>
    </node>
    <node id="823">
      <data key="d0">46.328125</data>
      <data key="d1">29.0</data>
      <data key="d2">52.9583333333</data>
      <data key="d3">823</data>
      <data key="d4">cortical</data>
      <data key="d5">precuneus_20</data>
      <data key="d6">lh.precuneus_20</data>
      <data key="d7">left</data>
    </node>
    <node id="824">
      <data key="d0">49.4407894737</data>
      <data key="d1">26.625</data>
      <data key="d2">49.7763157895</data>
      <data key="d3">824</data>
      <data key="d4">cortical</data>
      <data key="d5">precuneus_2</data>
      <data key="d6">lh.precuneus_2</data>
      <data key="d7">left</data>
    </node>
    <node id="825">
      <data key="d0">49.2553191489</data>
      <data key="d1">31.285106383</data>
      <data key="d2">48.5617021277</data>
      <data key="d3">825</data>
      <data key="d4">cortical</data>
      <data key="d5">precuneus_4</data>
      <data key="d6">lh.precuneus_4</data>
      <data key="d7">left</data>
    </node>
    <node id="826">
      <data key="d0">51.7727272727</data>
      <data key="d1">37.4242424242</data>
      <data key="d2">48.4898989899</data>
      <data key="d3">826</data>
      <data key="d4">cortical</data>
      <data key="d5">precuneus_12</data>
      <data key="d6">lh.precuneus_12</data>
      <data key="d7">left</data>
    </node>
    <node id="827">
      <data key="d0">49.8854961832</data>
      <data key="d1">32.3053435115</data>
      <data key="d2">43.4427480916</data>
      <data key="d3">827</data>
      <data key="d4">cortical</data>
      <data key="d5">precuneus_13</data>
      <data key="d6">lh.precuneus_13</data>
      <data key="d7">left</data>
    </node>
    <node id="828">
      <data key="d0">47.3588235294</data>
      <data key="d1">25.4647058824</data>
      <data key="d2">43.7882352941</data>
      <data key="d3">828</data>
      <data key="d4">cortical</data>
      <data key="d5">precuneus_7</data>
      <data key="d6">lh.precuneus_7</data>
      <data key="d7">left</data>
    </node>
    <node id="829">
      <data key="d0">49.3</data>
      <data key="d1">21.75</data>
      <data key="d2">44.54</data>
      <data key="d3">829</data>
      <data key="d4">cortical</data>
      <data key="d5">precuneus_17</data>
      <data key="d6">lh.precuneus_17</data>
      <data key="d7">left</data>
    </node>
    <node id="830">
      <data key="d0">48.1085714286</data>
      <data key="d1">21.5142857143</data>
      <data key="d2">48.4685714286</data>
      <data key="d3">830</data>
      <data key="d4">cortical</data>
      <data key="d5">precuneus_5</data>
      <data key="d6">lh.precuneus_5</data>
      <data key="d7">left</data>
    </node>
    <node id="831">
      <data key="d0">52.5789473684</data>
      <data key="d1">23.6578947368</data>
      <data key="d2">45.2719298246</data>
      <data key="d3">831</data>
      <data key="d4">cortical</data>
      <data key="d5">precuneus_22</data>
      <data key="d6">lh.precuneus_22</data>
      <data key="d7">left</data>
    </node>
    <node id="832">
      <data key="d0">55.0980392157</data>
      <data key="d1">27.068627451</data>
      <data key="d2">40.2941176471</data>
      <data key="d3">832</data>
      <data key="d4">cortical</data>
      <data key="d5">precuneus_6</data>
      <data key="d6">lh.precuneus_6</data>
      <data key="d7">left</data>
    </node>
    <node id="833">
      <data key="d0">53.5820895522</data>
      <data key="d1">29.671641791</data>
      <data key="d2">39.2089552239</data>
      <data key="d3">833</data>
      <data key="d4">cortical</data>
      <data key="d5">precuneus_11</data>
      <data key="d6">lh.precuneus_11</data>
      <data key="d7">left</data>
    </node>
    <node id="834">
      <data key="d0">48.9489051095</data>
      <data key="d1">27.1167883212</data>
      <data key="d2">40.3649635036</data>
      <data key="d3">834</data>
      <data key="d4">cortical</data>
      <data key="d5">precuneus_19</data>
      <data key="d6">lh.precuneus_19</data>
      <data key="d7">left</data>
    </node>
    <node id="835">
      <data key="d0">47.3965517241</data>
      <data key="d1">32.8793103448</data>
      <data key="d2">38.3189655172</data>
      <data key="d5">precuneus_21</data>
      <data key="d3">835</data>
      <data key="d6">lh.precuneus_21</data>
      <data key="d4">cortical</data>
      <data key="d7">left</data>
    </node>
    <node id="836">
      <data key="d0">51.4583333333</data>
      <data key="d1">33.5166666667</data>
      <data key="d2">37.9666666667</data>
      <data key="d3">836</data>
      <data key="d4">cortical</data>
      <data key="d5">precuneus_9</data>
      <data key="d6">lh.precuneus_9</data>
      <data key="d7">left</data>
    </node>
    <node id="837">
      <data key="d0">54.4782608696</data>
      <data key="d1">31.1925465839</data>
      <data key="d2">35.0124223602</data>
      <data key="d3">837</data>
      <data key="d4">cortical</data>
      <data key="d5">precuneus_15</data>
      <data key="d6">lh.precuneus_15</data>
      <data key="d7">left</data>
    </node>
    <node id="838">
      <data key="d0">54.312</data>
      <data key="d1">23.656</data>
      <data key="d2">38.912</data>
      <data key="d3">838</data>
      <data key="d4">cortical</data>
      <data key="d5">precuneus_18</data>
      <data key="d6">lh.precuneus_18</data>
      <data key="d7">left</data>
    </node>
    <node id="839">
      <data key="d0">49.8108108108</data>
      <data key="d1">16.5405405405</data>
      <data key="d2">39.8468468468</data>
      <data key="d3">839</data>
      <data key="d4">cortical</data>
      <data key="d5">cuneus_5</data>
      <data key="d6">lh.cuneus_5</data>
      <data key="d7">left</data>
    </node>
    <node id="840">
      <data key="d0">51.4105960265</data>
      <data key="d1">19.9139072848</data>
      <data key="d2">38.4238410596</data>
      <data key="d3">840</data>
      <data key="d4">cortical</data>
      <data key="d5">cuneus_6</data>
      <data key="d6">lh.cuneus_6</data>
      <data key="d7">left</data>
    </node>
    <node id="841">
      <data key="d0">52.3611111111</data>
      <data key="d1">26.0648148148</data>
      <data key="d2">36.1203703704</data>
      <data key="d3">841</data>
      <data key="d4">cortical</data>
      <data key="d5">cuneus_1</data>
      <data key="d6">lh.cuneus_1</data>
      <data key="d7">left</data>
    </node>
    <node id="842">
      <data key="d0">46.9646017699</data>
      <data key="d1">20.7079646018</data>
      <data key="d2">39.0796460177</data>
      <data key="d3">842</data>
      <data key="d4">cortical</data>
      <data key="d5">cuneus_4</data>
      <data key="d6">lh.cuneus_4</data>
      <data key="d7">left</data>
    </node>
    <node id="843">
      <data key="d0">47.1363636364</data>
      <data key="d1">16.4545454545</data>
      <data key="d2">36.0113636364</data>
      <data key="d3">843</data>
      <data key="d4">cortical</data>
      <data key="d5">cuneus_2</data>
      <data key="d6">lh.cuneus_2</data>
      <data key="d7">left</data>
    </node>
    <node id="844">
      <data key="d0">47.1666666667</data>
      <data key="d1">16.803030303</data>
      <data key="d2">31.7727272727</data>
      <data key="d3">844</data>
      <data key="d4">cortical</data>
      <data key="d5">cuneus_3</data>
      <data key="d6">lh.cuneus_3</data>
      <data key="d7">left</data>
    </node>
    <node id="845">
      <data key="d0">45.6481481481</data>
      <data key="d1">16.1481481481</data>
      <data key="d2">29.2777777778</data>
      <data key="d5">cuneus_7</data>
      <data key="d3">845</data>
      <data key="d6">lh.cuneus_7</data>
      <data key="d4">cortical</data>
      <data key="d7">left</data>
    </node>
    <node id="846">
      <data key="d0">48.28125</data>
      <data key="d1">17.359375</data>
      <data key="d2">28.484375</data>
      <data key="d5">pericalcarine_7</data>
      <data key="d3">846</data>
      <data key="d6">lh.pericalcarine_7</data>
      <data key="d4">cortical</data>
      <data key="d7">left</data>
    </node>
    <node id="847">
      <data key="d0">49.7301587302</data>
      <data key="d1">18.0634920635</data>
      <data key="d2">25.5238095238</data>
      <data key="d3">847</data>
      <data key="d4">cortical</data>
      <data key="d5">pericalcarine_1</data>
      <data key="d6">lh.pericalcarine_1</data>
      <data key="d7">left</data>
    </node>
    <node id="848">
      <data key="d0">50.9251336898</data>
      <data key="d1">21.0106951872</data>
      <data key="d2">30.2352941176</data>
      <data key="d3">848</data>
      <data key="d4">cortical</data>
      <data key="d5">pericalcarine_4</data>
      <data key="d6">lh.pericalcarine_4</data>
      <data key="d7">left</data>
    </node>
    <node id="849">
      <data key="d0">49.1016949153</data>
      <data key="d1">21.7711864407</data>
      <data key="d2">35.1525423729</data>
      <data key="d3">849</data>
      <data key="d4">cortical</data>
      <data key="d5">pericalcarine_2</data>
      <data key="d6">lh.pericalcarine_2</data>
      <data key="d7">left</data>
    </node>
    <node id="850">
      <data key="d0">50.4852941176</data>
      <data key="d1">25.4705882353</data>
      <data key="d2">32.6323529412</data>
      <data key="d3">850</data>
      <data key="d4">cortical</data>
      <data key="d5">pericalcarine_5</data>
      <data key="d6">lh.pericalcarine_5</data>
      <data key="d7">left</data>
    </node>
    <node id="851">
      <data key="d0">49.4634146341</data>
      <data key="d1">27.7804878049</data>
      <data key="d2">35.5853658537</data>
      <data key="d3">851</data>
      <data key="d4">cortical</data>
      <data key="d5">pericalcarine_3</data>
      <data key="d6">lh.pericalcarine_3</data>
      <data key="d7">left</data>
    </node>
    <node id="852">
      <data key="d0">54.4468085106</data>
      <data key="d1">28.0106382979</data>
      <data key="d2">32.1595744681</data>
      <data key="d3">852</data>
      <data key="d4">cortical</data>
      <data key="d5">pericalcarine_6</data>
      <data key="d6">lh.pericalcarine_6</data>
      <data key="d7">left</data>
    </node>
    <node id="853">
      <data key="d0">46.495049505</data>
      <data key="d1">14.0594059406</data>
      <data key="d2">25.6237623762</data>
      <data key="d5">lateraloccipital_1</data>
      <data key="d3">853</data>
      <data key="d6">lh.lateraloccipital_1</data>
      <data key="d4">cortical</data>
      <data key="d7">left</data>
    </node>
    <node id="854">
      <data key="d0">49.9300699301</data>
      <data key="d1">12.7972027972</data>
      <data key="d2">31.7062937063</data>
      <data key="d3">854</data>
      <data key="d4">cortical</data>
      <data key="d5">lateraloccipital_20</data>
      <data key="d6">lh.lateraloccipital_20</data>
      <data key="d7">left</data>
    </node>
    <node id="855">
      <data key="d0">48.3258426966</data>
      <data key="d1">11.8426966292</data>
      <data key="d2">25.191011236</data>
      <data key="d5">lateraloccipital_10</data>
      <data key="d3">855</data>
      <data key="d6">lh.lateraloccipital_10</data>
      <data key="d4">cortical</data>
      <data key="d7">left</data>
    </node>
    <node id="856">
      <data key="d0">50.6567164179</data>
      <data key="d1">13.1492537313</data>
      <data key="d2">23.1492537313</data>
      <data key="d5">lateraloccipital_6</data>
      <data key="d3">856</data>
      <data key="d6">lh.lateraloccipital_6</data>
      <data key="d4">cortical</data>
      <data key="d7">left</data>
    </node>
    <node id="857">
      <data key="d0">52.0746268657</data>
      <data key="d1">14.8208955224</data>
      <data key="d2">26.4179104478</data>
      <data key="d3">857</data>
      <data key="d4">cortical</data>
      <data key="d5">lateraloccipital_2</data>
      <data key="d6">lh.lateraloccipital_2</data>
      <data key="d7">left</data>
    </node>
    <node id="858">
      <data key="d0">52.7988826816</data>
      <data key="d1">13.6759776536</data>
      <data key="d2">30.4804469274</data>
      <data key="d3">858</data>
      <data key="d4">cortical</data>
      <data key="d5">lateraloccipital_4</data>
      <data key="d6">lh.lateraloccipital_4</data>
      <data key="d7">left</data>
    </node>
    <node id="859">
      <data key="d0">55.6512820513</data>
      <data key="d1">14.7641025641</data>
      <data key="d2">33.3794871795</data>
      <data key="d3">859</data>
      <data key="d4">cortical</data>
      <data key="d5">lateraloccipital_7</data>
      <data key="d6">lh.lateraloccipital_7</data>
      <data key="d7">left</data>
    </node>
    <node id="860">
      <data key="d0">54.9069767442</data>
      <data key="d1">16.4186046512</data>
      <data key="d2">27.4418604651</data>
      <data key="d3">860</data>
      <data key="d4">cortical</data>
      <data key="d5">lateraloccipital_11</data>
      <data key="d6">lh.lateraloccipital_11</data>
      <data key="d7">left</data>
    </node>
    <node id="861">
      <data key="d0">55.5060240964</data>
      <data key="d1">13.5662650602</data>
      <data key="d2">23.265060241</data>
      <data key="d5">lateraloccipital_13</data>
      <data key="d3">861</data>
      <data key="d6">lh.lateraloccipital_13</data>
      <data key="d4">cortical</data>
      <data key="d7">left</data>
    </node>
    <node id="862">
      <data key="d0">50.5684931507</data>
      <data key="d1">17.3356164384</data>
      <data key="d2">20.2602739726</data>
      <data key="d3">862</data>
      <data key="d4">cortical</data>
      <data key="d5">lateraloccipital_12</data>
      <data key="d6">lh.lateraloccipital_12</data>
      <data key="d7">left</data>
    </node>
    <node id="863">
      <data key="d0">52.9571428571</data>
      <data key="d1">19.3928571429</data>
      <data key="d2">19.4214285714</data>
      <data key="d5">lateraloccipital_14</data>
      <data key="d3">863</data>
      <data key="d6">lh.lateraloccipital_14</data>
      <data key="d4">cortical</data>
      <data key="d7">left</data>
    </node>
    <node id="864">
      <data key="d0">56.1935483871</data>
      <data key="d1">17.5053763441</data>
      <data key="d2">23.311827957</data>
      <data key="d3">864</data>
      <data key="d4">cortical</data>
      <data key="d5">lateraloccipital_15</data>
      <data key="d6">lh.lateraloccipital_15</data>
      <data key="d7">left</data>
    </node>
    <node id="865">
      <data key="d0">58.7558139535</data>
      <data key="d1">14.6162790698</data>
      <data key="d2">26.1860465116</data>
      <data key="d5">lateraloccipital_19</data>
      <data key="d3">865</data>
      <data key="d6">lh.lateraloccipital_19</data>
      <data key="d4">cortical</data>
      <data key="d7">left</data>
    </node>
    <node id="866">
      <data key="d0">56.4057971014</data>
      <data key="d1">17.7536231884</data>
      <data key="d2">30.8405797101</data>
      <data key="d3">866</data>
      <data key="d4">cortical</data>
      <data key="d5">lateraloccipital_3</data>
      <data key="d6">lh.lateraloccipital_3</data>
      <data key="d7">left</data>
    </node>
    <node id="867">
      <data key="d0">59.9152542373</data>
      <data key="d1">18.4915254237</data>
      <data key="d2">33.6440677966</data>
      <data key="d3">867</data>
      <data key="d4">cortical</data>
      <data key="d5">lateraloccipital_18</data>
      <data key="d6">lh.lateraloccipital_18</data>
      <data key="d7">left</data>
    </node>
    <node id="868">
      <data key="d0">63.1134453782</data>
      <data key="d1">20.6134453782</data>
      <data key="d2">34.7605042017</data>
      <data key="d3">868</data>
      <data key="d4">cortical</data>
      <data key="d5">lateraloccipital_22</data>
      <data key="d6">lh.lateraloccipital_22</data>
      <data key="d7">left</data>
    </node>
    <node id="869">
      <data key="d0">60.4777070064</data>
      <data key="d1">25.4968152866</data>
      <data key="d2">35.3630573248</data>
      <data key="d3">869</data>
      <data key="d4">cortical</data>
      <data key="d5">lateraloccipital_21</data>
      <data key="d6">lh.lateraloccipital_21</data>
      <data key="d7">left</data>
    </node>
    <node id="870">
      <data key="d0">62.1834319527</data>
      <data key="d1">27.7573964497</data>
      <data key="d2">34.5857988166</data>
      <data key="d3">870</data>
      <data key="d4">cortical</data>
      <data key="d5">lateraloccipital_23</data>
      <data key="d6">lh.lateraloccipital_23</data>
      <data key="d7">left</data>
    </node>
    <node id="871">
      <data key="d0">65.647826087</data>
      <data key="d1">23.2043478261</data>
      <data key="d2">29.6826086957</data>
      <data key="d3">871</data>
      <data key="d4">cortical</data>
      <data key="d5">lateraloccipital_5</data>
      <data key="d6">lh.lateraloccipital_5</data>
      <data key="d7">left</data>
    </node>
    <node id="872">
      <data key="d0">60.9083333333</data>
      <data key="d1">16.5625</data>
      <data key="d2">30.6958333333</data>
      <data key="d3">872</data>
      <data key="d4">cortical</data>
      <data key="d5">lateraloccipital_17</data>
      <data key="d6">lh.lateraloccipital_17</data>
      <data key="d7">left</data>
    </node>
    <node id="873">
      <data key="d0">61.5789473684</data>
      <data key="d1">19.8157894737</data>
      <data key="d2">26.350877193</data>
      <data key="d3">873</data>
      <data key="d4">cortical</data>
      <data key="d5">lateraloccipital_16</data>
      <data key="d6">lh.lateraloccipital_16</data>
      <data key="d7">left</data>
    </node>
    <node id="874">
      <data key="d0">56.8026315789</data>
      <data key="d1">19.3947368421</data>
      <data key="d2">25.7105263158</data>
      <data key="d3">874</data>
      <data key="d4">cortical</data>
      <data key="d5">lateraloccipital_9</data>
      <data key="d6">lh.lateraloccipital_9</data>
      <data key="d7">left</data>
    </node>
    <node id="875">
      <data key="d0">55.7614678899</data>
      <data key="d1">21.9724770642</data>
      <data key="d2">21.2018348624</data>
      <data key="d3">875</data>
      <data key="d4">cortical</data>
      <data key="d5">lateraloccipital_8</data>
      <data key="d6">lh.lateraloccipital_8</data>
      <data key="d7">left</data>
    </node>
    <node id="876">
      <data key="d0">53.5873015873</data>
      <data key="d1">24.6111111111</data>
      <data key="d2">26.0634920635</data>
      <data key="d3">876</data>
      <data key="d4">cortical</data>
      <data key="d5">lingual_14</data>
      <data key="d6">lh.lingual_14</data>
      <data key="d7">left</data>
    </node>
    <node id="877">
      <data key="d0">50.0</data>
      <data key="d1">22.7666666667</data>
      <data key="d2">24.7666666667</data>
      <data key="d3">877</data>
      <data key="d4">cortical</data>
      <data key="d5">lingual_11</data>
      <data key="d6">lh.lingual_11</data>
      <data key="d7">left</data>
    </node>
    <node id="878">
      <data key="d0">46.4198473282</data>
      <data key="d1">19.1106870229</data>
      <data key="d2">21.7404580153</data>
      <data key="d3">878</data>
      <data key="d4">cortical</data>
      <data key="d5">lingual_3</data>
      <data key="d6">lh.lingual_3</data>
      <data key="d7">left</data>
    </node>
    <node id="879">
      <data key="d0">46.8775510204</data>
      <data key="d1">24.5646258503</data>
      <data key="d2">26.6258503401</data>
      <data key="d5">lingual_4</data>
      <data key="d3">879</data>
      <data key="d6">lh.lingual_4</data>
      <data key="d4">cortical</data>
      <data key="d7">left</data>
    </node>
    <node id="880">
      <data key="d0">46.8571428571</data>
      <data key="d1">25.5824175824</data>
      <data key="d2">32.8571428571</data>
      <data key="d5">lingual_16</data>
      <data key="d3">880</data>
      <data key="d6">lh.lingual_16</data>
      <data key="d4">cortical</data>
      <data key="d7">left</data>
    </node>
    <node id="881">
      <data key="d0">49.0609756098</data>
      <data key="d1">27.7317073171</data>
      <data key="d2">28.7195121951</data>
      <data key="d3">881</data>
      <data key="d4">cortical</data>
      <data key="d5">lingual_1</data>
      <data key="d6">lh.lingual_1</data>
      <data key="d7">left</data>
    </node>
    <node id="882">
      <data key="d0">51.0647482014</data>
      <data key="d1">27.5683453237</data>
      <data key="d2">26.9352517986</data>
      <data key="d3">882</data>
      <data key="d4">cortical</data>
      <data key="d5">lingual_8</data>
      <data key="d6">lh.lingual_8</data>
      <data key="d7">left</data>
    </node>
    <node id="883">
      <data key="d0">53.5616438356</data>
      <data key="d1">29.1780821918</data>
      <data key="d2">25.9863013699</data>
      <data key="d5">lingual_10</data>
      <data key="d3">883</data>
      <data key="d6">lh.lingual_10</data>
      <data key="d4">cortical</data>
      <data key="d7">left</data>
    </node>
    <node id="884">
      <data key="d0">54.9907407407</data>
      <data key="d1">32.2222222222</data>
      <data key="d2">27.6388888889</data>
      <data key="d3">884</data>
      <data key="d4">cortical</data>
      <data key="d5">lingual_6</data>
      <data key="d6">lh.lingual_6</data>
      <data key="d7">left</data>
    </node>
    <node id="885">
      <data key="d0">51.0181818182</data>
      <data key="d1">35.4</data>
      <data key="d2">29.7909090909</data>
      <data key="d3">885</data>
      <data key="d4">cortical</data>
      <data key="d5">lingual_9</data>
      <data key="d6">lh.lingual_9</data>
      <data key="d7">left</data>
    </node>
    <node id="886">
      <data key="d0">47.9060402685</data>
      <data key="d1">31.677852349</data>
      <data key="d2">31.8389261745</data>
      <data key="d5">lingual_13</data>
      <data key="d3">886</data>
      <data key="d6">lh.lingual_13</data>
      <data key="d4">cortical</data>
      <data key="d7">left</data>
    </node>
    <node id="887">
      <data key="d0">50.2553191489</data>
      <data key="d1">32.5744680851</data>
      <data key="d2">31.7234042553</data>
      <data key="d5">lingual_5</data>
      <data key="d3">887</data>
      <data key="d6">lh.lingual_5</data>
      <data key="d4">cortical</data>
      <data key="d7">left</data>
    </node>
    <node id="888">
      <data key="d0">54.1636363636</data>
      <data key="d1">32.9454545455</data>
      <data key="d2">30.7818181818</data>
      <data key="d3">888</data>
      <data key="d4">cortical</data>
      <data key="d5">lingual_2</data>
      <data key="d6">lh.lingual_2</data>
      <data key="d7">left</data>
    </node>
    <node id="889">
      <data key="d0">54.0833333333</data>
      <data key="d1">37.25</data>
      <data key="d2">32.2222222222</data>
      <data key="d3">889</data>
      <data key="d4">cortical</data>
      <data key="d5">lingual_15</data>
      <data key="d6">lh.lingual_15</data>
      <data key="d7">left</data>
    </node>
    <node id="890">
      <data key="d0">52.5</data>
      <data key="d1">39.037037037</data>
      <data key="d2">28.9259259259</data>
      <data key="d3">890</data>
      <data key="d4">cortical</data>
      <data key="d5">lingual_12</data>
      <data key="d6">lh.lingual_12</data>
      <data key="d7">left</data>
    </node>
    <node id="891">
      <data key="d0">54.2903225806</data>
      <data key="d1">41.1129032258</data>
      <data key="d2">29.5322580645</data>
      <data key="d3">891</data>
      <data key="d4">cortical</data>
      <data key="d5">lingual_17</data>
      <data key="d6">lh.lingual_17</data>
      <data key="d7">left</data>
    </node>
    <node id="892">
      <data key="d0">57.3977272727</data>
      <data key="d1">36.3295454545</data>
      <data key="d2">30.7045454545</data>
      <data key="d3">892</data>
      <data key="d4">cortical</data>
      <data key="d5">lingual_7</data>
      <data key="d6">lh.lingual_7</data>
      <data key="d7">left</data>
    </node>
    <node id="893">
      <data key="d0">58.3391304348</data>
      <data key="d1">31.6956521739</data>
      <data key="d2">26.4</data>
      <data key="d3">893</data>
      <data key="d4">cortical</data>
      <data key="d5">fusiform_12</data>
      <data key="d6">lh.fusiform_12</data>
      <data key="d7">left</data>
    </node>
    <node id="894">
      <data key="d0">58.0065359477</data>
      <data key="d1">27.7712418301</data>
      <data key="d2">25.1241830065</data>
      <data key="d3">894</data>
      <data key="d4">cortical</data>
      <data key="d5">fusiform_7</data>
      <data key="d6">lh.fusiform_7</data>
      <data key="d7">left</data>
    </node>
    <node id="895">
      <data key="d0">56.9174311927</data>
      <data key="d1">23.6972477064</data>
      <data key="d2">25.7981651376</data>
      <data key="d3">895</data>
      <data key="d4">cortical</data>
      <data key="d5">fusiform_17</data>
      <data key="d6">lh.fusiform_17</data>
      <data key="d7">left</data>
    </node>
    <node id="896">
      <data key="d0">61.2833333333</data>
      <data key="d1">23.4555555556</data>
      <data key="d2">23.2666666667</data>
      <data key="d3">896</data>
      <data key="d4">cortical</data>
      <data key="d5">fusiform_15</data>
      <data key="d6">lh.fusiform_15</data>
      <data key="d7">left</data>
    </node>
    <node id="897">
      <data key="d0">64.2112676056</data>
      <data key="d1">26.1361502347</data>
      <data key="d2">25.7230046948</data>
      <data key="d3">897</data>
      <data key="d4">cortical</data>
      <data key="d5">fusiform_6</data>
      <data key="d6">lh.fusiform_6</data>
      <data key="d7">left</data>
    </node>
    <node id="898">
      <data key="d0">64.5555555556</data>
      <data key="d1">30.0061728395</data>
      <data key="d2">23.8086419753</data>
      <data key="d3">898</data>
      <data key="d4">cortical</data>
      <data key="d5">fusiform_5</data>
      <data key="d6">lh.fusiform_5</data>
      <data key="d7">left</data>
    </node>
    <node id="899">
      <data key="d0">63.1459854015</data>
      <data key="d1">32.9927007299</data>
      <data key="d2">27.1094890511</data>
      <data key="d3">899</data>
      <data key="d4">cortical</data>
      <data key="d5">fusiform_10</data>
      <data key="d6">lh.fusiform_10</data>
      <data key="d7">left</data>
    </node>
    <node id="900">
      <data key="d0">58.4433962264</data>
      <data key="d1">34.9528301887</data>
      <data key="d2">26.641509434</data>
      <data key="d3">900</data>
      <data key="d4">cortical</data>
      <data key="d5">fusiform_1</data>
      <data key="d6">lh.fusiform_1</data>
      <data key="d7">left</data>
    </node>
    <node id="901">
      <data key="d0">59.0714285714</data>
      <data key="d1">39.3714285714</data>
      <data key="d2">29.8714285714</data>
      <data key="d3">901</data>
      <data key="d4">cortical</data>
      <data key="d5">fusiform_11</data>
      <data key="d6">lh.fusiform_11</data>
      <data key="d7">left</data>
    </node>
    <node id="902">
      <data key="d0">57.7065217391</data>
      <data key="d1">39.6304347826</data>
      <data key="d2">26.5869565217</data>
      <data key="d3">902</data>
      <data key="d4">cortical</data>
      <data key="d5">fusiform_4</data>
      <data key="d6">lh.fusiform_4</data>
      <data key="d7">left</data>
    </node>
    <node id="903">
      <data key="d0">61.9894736842</data>
      <data key="d1">38.0842105263</data>
      <data key="d2">25.6684210526</data>
      <data key="d3">903</data>
      <data key="d4">cortical</data>
      <data key="d5">fusiform_16</data>
      <data key="d6">lh.fusiform_16</data>
      <data key="d7">left</data>
    </node>
    <node id="904">
      <data key="d0">58.5865384615</data>
      <data key="d1">43.5480769231</data>
      <data key="d2">25.2692307692</data>
      <data key="d3">904</data>
      <data key="d4">cortical</data>
      <data key="d5">fusiform_2</data>
      <data key="d6">lh.fusiform_2</data>
      <data key="d7">left</data>
    </node>
    <node id="905">
      <data key="d0">60.0188679245</data>
      <data key="d1">45.358490566</data>
      <data key="d2">27.1509433962</data>
      <data key="d3">905</data>
      <data key="d4">cortical</data>
      <data key="d5">fusiform_3</data>
      <data key="d6">lh.fusiform_3</data>
      <data key="d7">left</data>
    </node>
    <node id="906">
      <data key="d0">60.4246575342</data>
      <data key="d1">47.5479452055</data>
      <data key="d2">24.404109589</data>
      <data key="d3">906</data>
      <data key="d4">cortical</data>
      <data key="d5">fusiform_8</data>
      <data key="d6">lh.fusiform_8</data>
      <data key="d7">left</data>
    </node>
    <node id="907">
      <data key="d0">61.496124031</data>
      <data key="d1">51.2325581395</data>
      <data key="d2">24.496124031</data>
      <data key="d3">907</data>
      <data key="d4">cortical</data>
      <data key="d5">fusiform_9</data>
      <data key="d6">lh.fusiform_9</data>
      <data key="d7">left</data>
    </node>
    <node id="908">
      <data key="d0">62.88</data>
      <data key="d1">54.8933333333</data>
      <data key="d2">23.6666666667</data>
      <data key="d3">908</data>
      <data key="d4">cortical</data>
      <data key="d5">fusiform_14</data>
      <data key="d6">lh.fusiform_14</data>
      <data key="d7">left</data>
    </node>
    <node id="909">
      <data key="d0">61.0606060606</data>
      <data key="d1">58.3878787879</data>
      <data key="d2">19.9212121212</data>
      <data key="d3">909</data>
      <data key="d4">cortical</data>
      <data key="d5">fusiform_13</data>
      <data key="d6">lh.fusiform_13</data>
      <data key="d7">left</data>
    </node>
    <node id="910">
      <data key="d0">58.9826589595</data>
      <data key="d1">64.1300578035</data>
      <data key="d2">17.1242774566</data>
      <data key="d3">910</data>
      <data key="d4">cortical</data>
      <data key="d5">fusiform_18</data>
      <data key="d6">lh.fusiform_18</data>
      <data key="d7">left</data>
    </node>
    <node id="911">
      <data key="d0">55.5294117647</data>
      <data key="d1">54.0</data>
      <data key="d2">23.6470588235</data>
      <data key="d3">911</data>
      <data key="d4">cortical</data>
      <data key="d5">parahippocampal_3</data>
      <data key="d6">lh.parahippocampal_3</data>
      <data key="d7">left</data>
    </node>
    <node id="912">
      <data key="d0">58.4871794872</data>
      <data key="d1">53.3717948718</data>
      <data key="d2">24.0128205128</data>
      <data key="d3">912</data>
      <data key="d4">cortical</data>
      <data key="d5">parahippocampal_6</data>
      <data key="d6">lh.parahippocampal_6</data>
      <data key="d7">left</data>
    </node>
    <node id="913">
      <data key="d0">53.9107142857</data>
      <data key="d1">49.8392857143</data>
      <data key="d2">26.2857142857</data>
      <data key="d3">913</data>
      <data key="d4">cortical</data>
      <data key="d5">parahippocampal_1</data>
      <data key="d6">lh.parahippocampal_1</data>
      <data key="d7">left</data>
    </node>
    <node id="914">
      <data key="d0">56.9591836735</data>
      <data key="d1">48.2448979592</data>
      <data key="d2">27.2040816327</data>
      <data key="d3">914</data>
      <data key="d4">cortical</data>
      <data key="d5">parahippocampal_4</data>
      <data key="d6">lh.parahippocampal_4</data>
      <data key="d7">left</data>
    </node>
    <node id="915">
      <data key="d0">57.2166666667</data>
      <data key="d1">44.05</data>
      <data key="d2">28.85</data>
      <data key="d3">915</data>
      <data key="d4">cortical</data>
      <data key="d5">parahippocampal_5</data>
      <data key="d6">lh.parahippocampal_5</data>
      <data key="d7">left</data>
    </node>
    <node id="916">
      <data key="d0">52.1803278689</data>
      <data key="d1">45.0983606557</data>
      <data key="d2">29.131147541</data>
      <data key="d3">916</data>
      <data key="d4">cortical</data>
      <data key="d5">parahippocampal_2</data>
      <data key="d6">lh.parahippocampal_2</data>
      <data key="d7">left</data>
    </node>
    <node id="917">
      <data key="d0">57.4736842105</data>
      <data key="d1">57.8947368421</data>
      <data key="d2">22.0350877193</data>
      <data key="d3">917</data>
      <data key="d4">cortical</data>
      <data key="d5">entorhinal_2</data>
      <data key="d6">lh.entorhinal_2</data>
      <data key="d7">left</data>
    </node>
    <node id="918">
      <data key="d0">55.0099009901</data>
      <data key="d1">61.1287128713</data>
      <data key="d2">21.6336633663</data>
      <data key="d3">918</data>
      <data key="d4">cortical</data>
      <data key="d5">entorhinal_1</data>
      <data key="d6">lh.entorhinal_1</data>
      <data key="d7">left</data>
    </node>
    <node id="919">
      <data key="d0">56.375</data>
      <data key="d1">65.0073529412</data>
      <data key="d2">21.8161764706</data>
      <data key="d3">919</data>
      <data key="d4">cortical</data>
      <data key="d5">entorhinal_3</data>
      <data key="d6">lh.entorhinal_3</data>
      <data key="d7">left</data>
    </node>
    <node id="920">
      <data key="d0">61.4838709677</data>
      <data key="d1">73.7096774194</data>
      <data key="d2">22.1370967742</data>
      <data key="d3">920</data>
      <data key="d4">cortical</data>
      <data key="d5">temporalpole_2</data>
      <data key="d6">lh.temporalpole_2</data>
      <data key="d7">left</data>
    </node>
    <node id="921">
      <data key="d0">56.7233333333</data>
      <data key="d1">72.1433333333</data>
      <data key="d2">21.1933333333</data>
      <data key="d5">temporalpole_1</data>
      <data key="d3">921</data>
      <data key="d6">lh.temporalpole_1</data>
      <data key="d4">cortical</data>
      <data key="d7">left</data>
    </node>
    <node id="922">
      <data key="d0">58.7830188679</data>
      <data key="d1">71.8254716981</data>
      <data key="d2">23.9009433962</data>
      <data key="d3">922</data>
      <data key="d4">cortical</data>
      <data key="d5">temporalpole_3</data>
      <data key="d6">lh.temporalpole_3</data>
      <data key="d7">left</data>
    </node>
    <node id="923">
      <data key="d0">63.1206896552</data>
      <data key="d1">68.2456896552</data>
      <data key="d2">20.525862069</data>
      <data key="d3">923</data>
      <data key="d4">cortical</data>
      <data key="d5">inferiortemporal_15</data>
      <data key="d6">lh.inferiortemporal_15</data>
      <data key="d7">left</data>
    </node>
    <node id="924">
      <data key="d0">65.1141304348</data>
      <data key="d1">61.1847826087</data>
      <data key="d2">18.9945652174</data>
      <data key="d5">inferiortemporal_11</data>
      <data key="d3">924</data>
      <data key="d6">lh.inferiortemporal_11</data>
      <data key="d4">cortical</data>
      <data key="d7">left</data>
    </node>
    <node id="925">
      <data key="d0">66.6066666667</data>
      <data key="d1">62.7533333333</data>
      <data key="d2">22.2</data>
      <data key="d3">925</data>
      <data key="d4">cortical</data>
      <data key="d5">inferiortemporal_6</data>
      <data key="d6">lh.inferiortemporal_6</data>
      <data key="d7">left</data>
    </node>
    <node id="926">
      <data key="d0">69.3195488722</data>
      <data key="d1">58.2406015038</data>
      <data key="d2">19.4436090226</data>
      <data key="d5">inferiortemporal_2</data>
      <data key="d3">926</data>
      <data key="d6">lh.inferiortemporal_2</data>
      <data key="d4">cortical</data>
      <data key="d7">left</data>
    </node>
    <node id="927">
      <data key="d0">66.2631578947</data>
      <data key="d1">54.7443609023</data>
      <data key="d2">23.1654135338</data>
      <data key="d3">927</data>
      <data key="d4">cortical</data>
      <data key="d5">inferiortemporal_5</data>
      <data key="d6">lh.inferiortemporal_5</data>
      <data key="d7">left</data>
    </node>
    <node id="928">
      <data key="d0">66.3831775701</data>
      <data key="d1">49.9158878505</data>
      <data key="d2">24.1495327103</data>
      <data key="d3">928</data>
      <data key="d4">cortical</data>
      <data key="d5">inferiortemporal_8</data>
      <data key="d6">lh.inferiortemporal_8</data>
      <data key="d7">left</data>
    </node>
    <node id="929">
      <data key="d0">72.6204379562</data>
      <data key="d1">51.3941605839</data>
      <data key="d2">23.1167883212</data>
      <data key="d5">inferiortemporal_14</data>
      <data key="d3">929</data>
      <data key="d6">lh.inferiortemporal_14</data>
      <data key="d4">cortical</data>
      <data key="d7">left</data>
    </node>
    <node id="930">
      <data key="d0">70.0366492147</data>
      <data key="d1">48.3246073298</data>
      <data key="d2">25.1518324607</data>
      <data key="d3">930</data>
      <data key="d4">cortical</data>
      <data key="d5">inferiortemporal_13</data>
      <data key="d6">lh.inferiortemporal_13</data>
      <data key="d7">left</data>
    </node>
    <node id="931">
      <data key="d0">65.8373015873</data>
      <data key="d1">44.5357142857</data>
      <data key="d2">24.2817460317</data>
      <data key="d3">931</data>
      <data key="d4">cortical</data>
      <data key="d5">inferiortemporal_4</data>
      <data key="d6">lh.inferiortemporal_4</data>
      <data key="d7">left</data>
    </node>
    <node id="932">
      <data key="d0">68.4015748031</data>
      <data key="d1">45.8818897638</data>
      <data key="d2">27.905511811</data>
      <data key="d3">932</data>
      <data key="d4">cortical</data>
      <data key="d5">inferiortemporal_1</data>
      <data key="d6">lh.inferiortemporal_1</data>
      <data key="d7">left</data>
    </node>
    <node id="933">
      <data key="d0">69.7070063694</data>
      <data key="d1">40.3280254777</data>
      <data key="d2">23.7770700637</data>
      <data key="d3">933</data>
      <data key="d4">cortical</data>
      <data key="d5">inferiortemporal_9</data>
      <data key="d6">lh.inferiortemporal_9</data>
      <data key="d7">left</data>
    </node>
    <node id="934">
      <data key="d0">65.7653061224</data>
      <data key="d1">39.2346938776</data>
      <data key="d2">27.4081632653</data>
      <data key="d3">934</data>
      <data key="d4">cortical</data>
      <data key="d5">inferiortemporal_3</data>
      <data key="d6">lh.inferiortemporal_3</data>
      <data key="d7">left</data>
    </node>
    <node id="935">
      <data key="d0">69.8909952607</data>
      <data key="d1">35.0710900474</data>
      <data key="d2">24.9194312796</data>
      <data key="d3">935</data>
      <data key="d4">cortical</data>
      <data key="d5">inferiortemporal_10</data>
      <data key="d6">lh.inferiortemporal_10</data>
      <data key="d7">left</data>
    </node>
    <node id="936">
      <data key="d0">68.9230769231</data>
      <data key="d1">29.9487179487</data>
      <data key="d2">28.2435897436</data>
      <data key="d3">936</data>
      <data key="d4">cortical</data>
      <data key="d5">inferiortemporal_12</data>
      <data key="d6">lh.inferiortemporal_12</data>
      <data key="d7">left</data>
    </node>
    <node id="937">
      <data key="d0">64.81</data>
      <data key="d1">34.94</data>
      <data key="d2">29.57</data>
      <data key="d3">937</data>
      <data key="d4">cortical</data>
      <data key="d5">inferiortemporal_16</data>
      <data key="d6">lh.inferiortemporal_16</data>
      <data key="d7">left</data>
    </node>
    <node id="938">
      <data key="d0">65.5494505495</data>
      <data key="d1">27.8131868132</data>
      <data key="d2">32.3626373626</data>
      <data key="d3">938</data>
      <data key="d4">cortical</data>
      <data key="d5">inferiortemporal_7</data>
      <data key="d6">lh.inferiortemporal_7</data>
      <data key="d7">left</data>
    </node>
    <node id="939">
      <data key="d0">65.0921052632</data>
      <data key="d1">34.1315789474</data>
      <data key="d2">34.8684210526</data>
      <data key="d3">939</data>
      <data key="d4">cortical</data>
      <data key="d5">middletemporal_6</data>
      <data key="d6">lh.middletemporal_6</data>
      <data key="d7">left</data>
    </node>
    <node id="940">
      <data key="d0">70.9381443299</data>
      <data key="d1">37.206185567</data>
      <data key="d2">37.5979381443</data>
      <data key="d5">middletemporal_16</data>
      <data key="d3">940</data>
      <data key="d6">lh.middletemporal_16</data>
      <data key="d4">cortical</data>
      <data key="d7">left</data>
    </node>
    <node id="941">
      <data key="d0">70.1435643564</data>
      <data key="d1">32.5</data>
      <data key="d2">33.5198019802</data>
      <data key="d3">941</data>
      <data key="d4">cortical</data>
      <data key="d5">middletemporal_10</data>
      <data key="d6">lh.middletemporal_10</data>
      <data key="d7">left</data>
    </node>
    <node id="942">
      <data key="d0">71.4642857143</data>
      <data key="d1">35.3785714286</data>
      <data key="d2">33.3071428571</data>
      <data key="d3">942</data>
      <data key="d4">cortical</data>
      <data key="d5">middletemporal_7</data>
      <data key="d6">lh.middletemporal_7</data>
      <data key="d7">left</data>
    </node>
    <node id="943">
      <data key="d0">72.0299401198</data>
      <data key="d1">37.5628742515</data>
      <data key="d2">30.5149700599</data>
      <data key="d3">943</data>
      <data key="d4">cortical</data>
      <data key="d5">middletemporal_3</data>
      <data key="d6">lh.middletemporal_3</data>
      <data key="d7">left</data>
    </node>
    <node id="944">
      <data key="d0">67.1272727273</data>
      <data key="d1">43.5818181818</data>
      <data key="d2">31.8454545455</data>
      <data key="d3">944</data>
      <data key="d4">cortical</data>
      <data key="d5">middletemporal_1</data>
      <data key="d6">lh.middletemporal_1</data>
      <data key="d7">left</data>
    </node>
    <node id="945">
      <data key="d0">73.0658436214</data>
      <data key="d1">42.4897119342</data>
      <data key="d2">30.4609053498</data>
      <data key="d3">945</data>
      <data key="d4">cortical</data>
      <data key="d5">middletemporal_13</data>
      <data key="d6">lh.middletemporal_13</data>
      <data key="d7">left</data>
    </node>
    <node id="946">
      <data key="d0">72.3352272727</data>
      <data key="d1">47.5852272727</data>
      <data key="d2">30.7215909091</data>
      <data key="d3">946</data>
      <data key="d4">cortical</data>
      <data key="d5">middletemporal_8</data>
      <data key="d6">lh.middletemporal_8</data>
      <data key="d7">left</data>
    </node>
    <node id="947">
      <data key="d0">65.7192982456</data>
      <data key="d1">48.4473684211</data>
      <data key="d2">31.0614035088</data>
      <data key="d3">947</data>
      <data key="d4">cortical</data>
      <data key="d5">middletemporal_14</data>
      <data key="d6">lh.middletemporal_14</data>
      <data key="d7">left</data>
    </node>
    <node id="948">
      <data key="d0">71.1234567901</data>
      <data key="d1">52.7654320988</data>
      <data key="d2">30.0185185185</data>
      <data key="d3">948</data>
      <data key="d4">cortical</data>
      <data key="d5">middletemporal_5</data>
      <data key="d6">lh.middletemporal_5</data>
      <data key="d7">left</data>
    </node>
    <node id="949">
      <data key="d0">73.5161290323</data>
      <data key="d1">55.3870967742</data>
      <data key="d2">29.8294930876</data>
      <data key="d5">middletemporal_11</data>
      <data key="d3">949</data>
      <data key="d6">lh.middletemporal_11</data>
      <data key="d4">cortical</data>
      <data key="d7">left</data>
    </node>
    <node id="950">
      <data key="d0">71.8095238095</data>
      <data key="d1">56.1904761905</data>
      <data key="d2">25.8095238095</data>
      <data key="d3">950</data>
      <data key="d4">cortical</data>
      <data key="d5">middletemporal_9</data>
      <data key="d6">lh.middletemporal_9</data>
      <data key="d7">left</data>
    </node>
    <node id="951">
      <data key="d0">71.0481283422</data>
      <data key="d1">60.7807486631</data>
      <data key="d2">26.0534759358</data>
      <data key="d3">951</data>
      <data key="d4">cortical</data>
      <data key="d5">middletemporal_15</data>
      <data key="d6">lh.middletemporal_15</data>
      <data key="d7">left</data>
    </node>
    <node id="952">
      <data key="d0">68.8024691358</data>
      <data key="d1">63.0925925926</data>
      <data key="d2">24.5432098765</data>
      <data key="d3">952</data>
      <data key="d4">cortical</data>
      <data key="d5">middletemporal_2</data>
      <data key="d6">lh.middletemporal_2</data>
      <data key="d7">left</data>
    </node>
    <node id="953">
      <data key="d0">67.0503597122</data>
      <data key="d1">67.3669064748</data>
      <data key="d2">23.618705036</data>
      <data key="d3">953</data>
      <data key="d4">cortical</data>
      <data key="d5">middletemporal_4</data>
      <data key="d6">lh.middletemporal_4</data>
      <data key="d7">left</data>
    </node>
    <node id="954">
      <data key="d0">64.5217391304</data>
      <data key="d1">69.9217391304</data>
      <data key="d2">24.1913043478</data>
      <data key="d3">954</data>
      <data key="d4">cortical</data>
      <data key="d5">middletemporal_12</data>
      <data key="d6">lh.middletemporal_12</data>
      <data key="d7">left</data>
    </node>
    <node id="955">
      <data key="d0">70.4965517241</data>
      <data key="d1">41.6344827586</data>
      <data key="d2">36.2206896552</data>
      <data key="d3">955</data>
      <data key="d4">cortical</data>
      <data key="d5">bankssts_1</data>
      <data key="d6">lh.bankssts_1</data>
      <data key="d7">left</data>
    </node>
    <node id="956">
      <data key="d0">65.9772727273</data>
      <data key="d1">41.0795454545</data>
      <data key="d2">37.6477272727</data>
      <data key="d3">956</data>
      <data key="d4">cortical</data>
      <data key="d5">bankssts_3</data>
      <data key="d6">lh.bankssts_3</data>
      <data key="d7">left</data>
    </node>
    <node id="957">
      <data key="d0">63.7953488372</data>
      <data key="d1">41.423255814</data>
      <data key="d2">33.3627906977</data>
      <data key="d3">957</data>
      <data key="d4">cortical</data>
      <data key="d5">bankssts_2</data>
      <data key="d6">lh.bankssts_2</data>
      <data key="d7">left</data>
    </node>
    <node id="958">
      <data key="d0">66.7480314961</data>
      <data key="d1">38.4803149606</data>
      <data key="d2">34.4488188976</data>
      <data key="d3">958</data>
      <data key="d4">cortical</data>
      <data key="d5">bankssts_6</data>
      <data key="d6">lh.bankssts_6</data>
      <data key="d7">left</data>
    </node>
    <node id="959">
      <data key="d0">63.380952381</data>
      <data key="d1">37.9047619048</data>
      <data key="d2">40.0380952381</data>
      <data key="d3">959</data>
      <data key="d4">cortical</data>
      <data key="d5">bankssts_4</data>
      <data key="d6">lh.bankssts_4</data>
      <data key="d7">left</data>
    </node>
    <node id="960">
      <data key="d0">68.5263157895</data>
      <data key="d1">38.6447368421</data>
      <data key="d2">41.3421052632</data>
      <data key="d5">bankssts_5</data>
      <data key="d3">960</data>
      <data key="d6">lh.bankssts_5</data>
      <data key="d4">cortical</data>
      <data key="d7">left</data>
    </node>
    <node id="961">
      <data key="d0">73.3495934959</data>
      <data key="d1">38.5691056911</data>
      <data key="d2">42.5447154472</data>
      <data key="d5">superiortemporal_26</data>
      <data key="d3">961</data>
      <data key="d6">lh.superiortemporal_26</data>
      <data key="d4">cortical</data>
      <data key="d7">left</data>
    </node>
    <node id="962">
      <data key="d0">68.1232876712</data>
      <data key="d1">41.5616438356</data>
      <data key="d2">41.904109589</data>
      <data key="d5">superiortemporal_20</data>
      <data key="d3">962</data>
      <data key="d6">lh.superiortemporal_20</data>
      <data key="d4">cortical</data>
      <data key="d7">left</data>
    </node>
    <node id="963">
      <data key="d0">73.1076233184</data>
      <data key="d1">43.2421524664</data>
      <data key="d2">41.5515695067</data>
      <data key="d3">963</data>
      <data key="d4">cortical</data>
      <data key="d5">superiortemporal_11</data>
      <data key="d6">lh.superiortemporal_11</data>
      <data key="d7">left</data>
    </node>
    <node id="964">
      <data key="d0">69.9240506329</data>
      <data key="d1">45.9367088608</data>
      <data key="d2">38.8607594937</data>
      <data key="d3">964</data>
      <data key="d4">cortical</data>
      <data key="d5">superiortemporal_4</data>
      <data key="d6">lh.superiortemporal_4</data>
      <data key="d7">left</data>
    </node>
    <node id="965">
      <data key="d0">62.3583333333</data>
      <data key="d1">42.025</data>
      <data key="d2">41.3166666667</data>
      <data key="d3">965</data>
      <data key="d4">cortical</data>
      <data key="d5">superiortemporal_24</data>
      <data key="d6">lh.superiortemporal_24</data>
      <data key="d7">left</data>
    </node>
    <node id="966">
      <data key="d0">64.1264367816</data>
      <data key="d1">45.2988505747</data>
      <data key="d2">38.8045977011</data>
      <data key="d3">966</data>
      <data key="d4">cortical</data>
      <data key="d5">superiortemporal_18</data>
      <data key="d6">lh.superiortemporal_18</data>
      <data key="d7">left</data>
    </node>
    <node id="967">
      <data key="d0">67.5616438356</data>
      <data key="d1">49.5753424658</data>
      <data key="d2">37.9726027397</data>
      <data key="d3">967</data>
      <data key="d4">cortical</data>
      <data key="d5">superiortemporal_3</data>
      <data key="d6">lh.superiortemporal_3</data>
      <data key="d7">left</data>
    </node>
    <node id="968">
      <data key="d0">72.8104575163</data>
      <data key="d1">50.9411764706</data>
      <data key="d2">35.7189542484</data>
      <data key="d5">superiortemporal_21</data>
      <data key="d3">968</data>
      <data key="d6">lh.superiortemporal_21</data>
      <data key="d4">cortical</data>
      <data key="d7">left</data>
    </node>
    <node id="969">
      <data key="d0">74.3703703704</data>
      <data key="d1">46.0952380952</data>
      <data key="d2">35.9047619048</data>
      <data key="d3">969</data>
      <data key="d4">cortical</data>
      <data key="d5">superiortemporal_17</data>
      <data key="d6">lh.superiortemporal_17</data>
      <data key="d7">left</data>
    </node>
    <node id="970">
      <data key="d0">67.2654867257</data>
      <data key="d1">46.8053097345</data>
      <data key="d2">35.0</data>
      <data key="d3">970</data>
      <data key="d4">cortical</data>
      <data key="d5">superiortemporal_25</data>
      <data key="d6">lh.superiortemporal_25</data>
      <data key="d7">left</data>
    </node>
    <node id="971">
      <data key="d0">64.5145631068</data>
      <data key="d1">50.6990291262</data>
      <data key="d2">32.3398058252</data>
      <data key="d3">971</data>
      <data key="d4">cortical</data>
      <data key="d5">superiortemporal_9</data>
      <data key="d6">lh.superiortemporal_9</data>
      <data key="d7">left</data>
    </node>
    <node id="972">
      <data key="d0">68.8921568627</data>
      <data key="d1">52.9117647059</data>
      <data key="d2">34.2254901961</data>
      <data key="d3">972</data>
      <data key="d4">cortical</data>
      <data key="d5">superiortemporal_19</data>
      <data key="d6">lh.superiortemporal_19</data>
      <data key="d7">left</data>
    </node>
    <node id="973">
      <data key="d0">73.037037037</data>
      <data key="d1">55.126984127</data>
      <data key="d2">37.380952381</data>
      <data key="d5">superiortemporal_16</data>
      <data key="d3">973</data>
      <data key="d6">lh.superiortemporal_16</data>
      <data key="d4">cortical</data>
      <data key="d7">left</data>
    </node>
    <node id="974">
      <data key="d0">72.5646258503</data>
      <data key="d1">59.5510204082</data>
      <data key="d2">34.4353741497</data>
      <data key="d5">superiortemporal_6</data>
      <data key="d3">974</data>
      <data key="d6">lh.superiortemporal_6</data>
      <data key="d4">cortical</data>
      <data key="d7">left</data>
    </node>
    <node id="975">
      <data key="d0">67.1707317073</data>
      <data key="d1">58.4756097561</data>
      <data key="d2">34.4146341463</data>
      <data key="d5">superiortemporal_13</data>
      <data key="d3">975</data>
      <data key="d6">lh.superiortemporal_13</data>
      <data key="d4">cortical</data>
      <data key="d7">left</data>
    </node>
    <node id="976">
      <data key="d0">64.3620689655</data>
      <data key="d1">55.2068965517</data>
      <data key="d2">32.5689655172</data>
      <data key="d3">976</data>
      <data key="d4">cortical</data>
      <data key="d5">superiortemporal_8</data>
      <data key="d6">lh.superiortemporal_8</data>
      <data key="d7">left</data>
    </node>
    <node id="977">
      <data key="d0">64.7333333333</data>
      <data key="d1">60.3733333333</data>
      <data key="d2">30.3066666667</data>
      <data key="d3">977</data>
      <data key="d4">cortical</data>
      <data key="d5">superiortemporal_23</data>
      <data key="d6">lh.superiortemporal_23</data>
      <data key="d7">left</data>
    </node>
    <node id="978">
      <data key="d0">69.9722222222</data>
      <data key="d1">63.5925925926</data>
      <data key="d2">33.3240740741</data>
      <data key="d5">superiortemporal_15</data>
      <data key="d3">978</data>
      <data key="d6">lh.superiortemporal_15</data>
      <data key="d4">cortical</data>
      <data key="d7">left</data>
    </node>
    <node id="979">
      <data key="d0">71.0692307692</data>
      <data key="d1">62.6076923077</data>
      <data key="d2">30.3769230769</data>
      <data key="d5">superiortemporal_12</data>
      <data key="d3">979</data>
      <data key="d6">lh.superiortemporal_12</data>
      <data key="d4">cortical</data>
      <data key="d7">left</data>
    </node>
    <node id="980">
      <data key="d0">66.6699029126</data>
      <data key="d1">57.4174757282</data>
      <data key="d2">29.6893203883</data>
      <data key="d3">980</data>
      <data key="d4">cortical</data>
      <data key="d5">superiortemporal_5</data>
      <data key="d6">lh.superiortemporal_5</data>
      <data key="d7">left</data>
    </node>
    <node id="981">
      <data key="d0">68.7980769231</data>
      <data key="d1">65.9615384615</data>
      <data key="d2">27.1153846154</data>
      <data key="d5">superiortemporal_10</data>
      <data key="d3">981</data>
      <data key="d6">lh.superiortemporal_10</data>
      <data key="d4">cortical</data>
      <data key="d7">left</data>
    </node>
    <node id="982">
      <data key="d0">69.8201438849</data>
      <data key="d1">68.3237410072</data>
      <data key="d2">32.7913669065</data>
      <data key="d5">superiortemporal_1</data>
      <data key="d3">982</data>
      <data key="d6">lh.superiortemporal_1</data>
      <data key="d4">cortical</data>
      <data key="d7">left</data>
    </node>
    <node id="983">
      <data key="d0">65.1862745098</data>
      <data key="d1">64.862745098</data>
      <data key="d2">28.7254901961</data>
      <data key="d5">superiortemporal_22</data>
      <data key="d3">983</data>
      <data key="d6">lh.superiortemporal_22</data>
      <data key="d4">cortical</data>
      <data key="d7">left</data>
    </node>
    <node id="984">
      <data key="d0">68.6279069767</data>
      <data key="d1">70.9825581395</data>
      <data key="d2">29.9360465116</data>
      <data key="d5">superiortemporal_14</data>
      <data key="d3">984</data>
      <data key="d6">lh.superiortemporal_14</data>
      <data key="d4">cortical</data>
      <data key="d7">left</data>
    </node>
    <node id="985">
      <data key="d0">65.0781758958</data>
      <data key="d1">74.5895765472</data>
      <data key="d2">27.3843648208</data>
      <data key="d5">superiortemporal_7</data>
      <data key="d3">985</data>
      <data key="d6">lh.superiortemporal_7</data>
      <data key="d4">cortical</data>
      <data key="d7">left</data>
    </node>
    <node id="986">
      <data key="d0">62.0880503145</data>
      <data key="d1">68.9496855346</data>
      <data key="d2">26.9119496855</data>
      <data key="d3">986</data>
      <data key="d4">cortical</data>
      <data key="d5">superiortemporal_2</data>
      <data key="d6">lh.superiortemporal_2</data>
      <data key="d7">left</data>
    </node>
    <node id="987">
      <data key="d0">67.7407407407</data>
      <data key="d1">54.5185185185</data>
      <data key="d2">37.0</data>
      <data key="d3">987</data>
      <data key="d4">cortical</data>
      <data key="d5">transversetemporal_4</data>
      <data key="d6">lh.transversetemporal_4</data>
      <data key="d7">left</data>
    </node>
    <node id="988">
      <data key="d0">64.9090909091</data>
      <data key="d1">50.8939393939</data>
      <data key="d2">38.0151515152</data>
      <data key="d3">988</data>
      <data key="d4">cortical</data>
      <data key="d5">transversetemporal_1</data>
      <data key="d6">lh.transversetemporal_1</data>
      <data key="d7">left</data>
    </node>
    <node id="989">
      <data key="d0">63.75</data>
      <data key="d1">51.4821428571</data>
      <data key="d2">36.1607142857</data>
      <data key="d3">989</data>
      <data key="d4">cortical</data>
      <data key="d5">transversetemporal_3</data>
      <data key="d6">lh.transversetemporal_3</data>
      <data key="d7">left</data>
    </node>
    <node id="990">
      <data key="d0">60.9852941176</data>
      <data key="d1">47.8382352941</data>
      <data key="d2">39.4411764706</data>
      <data key="d3">990</data>
      <data key="d4">cortical</data>
      <data key="d5">transversetemporal_2</data>
      <data key="d6">lh.transversetemporal_2</data>
      <data key="d7">left</data>
    </node>
    <node id="991">
      <data key="d0">58.8412698413</data>
      <data key="d1">47.619047619</data>
      <data key="d2">42.0634920635</data>
      <data key="d3">991</data>
      <data key="d4">cortical</data>
      <data key="d5">insula_5</data>
      <data key="d6">lh.insula_5</data>
      <data key="d7">left</data>
    </node>
    <node id="992">
      <data key="d0">60.15625</data>
      <data key="d1">51.84375</data>
      <data key="d2">43.59375</data>
      <data key="d3">992</data>
      <data key="d4">cortical</data>
      <data key="d5">insula_2</data>
      <data key="d6">lh.insula_2</data>
      <data key="d7">left</data>
    </node>
    <node id="993">
      <data key="d0">60.0</data>
      <data key="d1">50.737704918</data>
      <data key="d2">38.3114754098</data>
      <data key="d3">993</data>
      <data key="d4">cortical</data>
      <data key="d5">insula_16</data>
      <data key="d6">lh.insula_16</data>
      <data key="d7">left</data>
    </node>
    <node id="994">
      <data key="d0">61.6987951807</data>
      <data key="d1">53.0963855422</data>
      <data key="d2">33.843373494</data>
      <data key="d3">994</data>
      <data key="d4">cortical</data>
      <data key="d5">insula_12</data>
      <data key="d6">lh.insula_12</data>
      <data key="d7">left</data>
    </node>
    <node id="995">
      <data key="d0">62.87</data>
      <data key="d1">55.06</data>
      <data key="d2">37.79</data>
      <data key="d5">insula_1</data>
      <data key="d3">995</data>
      <data key="d6">lh.insula_1</data>
      <data key="d4">cortical</data>
      <data key="d7">left</data>
    </node>
    <node id="996">
      <data key="d0">60.564516129</data>
      <data key="d1">55.6612903226</data>
      <data key="d2">41.1451612903</data>
      <data key="d3">996</data>
      <data key="d4">cortical</data>
      <data key="d5">insula_8</data>
      <data key="d6">lh.insula_8</data>
      <data key="d7">left</data>
    </node>
    <node id="997">
      <data key="d0">61.3020833333</data>
      <data key="d1">59.7395833333</data>
      <data key="d2">42.96875</data>
      <data key="d3">997</data>
      <data key="d4">cortical</data>
      <data key="d5">insula_14</data>
      <data key="d6">lh.insula_14</data>
      <data key="d7">left</data>
    </node>
    <node id="998">
      <data key="d0">63.1111111111</data>
      <data key="d1">60.8472222222</data>
      <data key="d2">36.3333333333</data>
      <data key="d3">998</data>
      <data key="d4">cortical</data>
      <data key="d5">insula_10</data>
      <data key="d6">lh.insula_10</data>
      <data key="d7">left</data>
    </node>
    <node id="999">
      <data key="d0">62.08</data>
      <data key="d1">58.4</data>
      <data key="d2">32.14</data>
      <data key="d3">999</data>
      <data key="d4">cortical</data>
      <data key="d5">insula_9</data>
      <data key="d6">lh.insula_9</data>
      <data key="d7">left</data>
    </node>
    <node id="1000">
      <data key="d0">62.1935483871</data>
      <data key="d1">63.0</data>
      <data key="d2">30.4731182796</data>
      <data key="d3">1000</data>
      <data key="d4">cortical</data>
      <data key="d5">insula_13</data>
      <data key="d6">lh.insula_13</data>
      <data key="d7">left</data>
    </node>
    <node id="1001">
      <data key="d0">62.6949152542</data>
      <data key="d1">67.093220339</data>
      <data key="d2">31.5593220339</data>
      <data key="d3">1001</data>
      <data key="d4">cortical</data>
      <data key="d5">insula_11</data>
      <data key="d6">lh.insula_11</data>
      <data key="d7">left</data>
    </node>
    <node id="1002">
      <data key="d0">63.3614457831</data>
      <data key="d1">65.686746988</data>
      <data key="d2">36.1084337349</data>
      <data key="d3">1002</data>
      <data key="d4">cortical</data>
      <data key="d5">insula_6</data>
      <data key="d6">lh.insula_6</data>
      <data key="d7">left</data>
    </node>
    <node id="1003">
      <data key="d0">60.3953488372</data>
      <data key="d1">64.7674418605</data>
      <data key="d2">42.4069767442</data>
      <data key="d3">1003</data>
      <data key="d4">cortical</data>
      <data key="d5">insula_15</data>
      <data key="d6">lh.insula_15</data>
      <data key="d7">left</data>
    </node>
    <node id="1004">
      <data key="d0">57.9574468085</data>
      <data key="d1">70.6170212766</data>
      <data key="d2">42.2765957447</data>
      <data key="d3">1004</data>
      <data key="d4">cortical</data>
      <data key="d5">insula_4</data>
      <data key="d6">lh.insula_4</data>
      <data key="d7">left</data>
    </node>
    <node id="1005">
      <data key="d0">59.7068965517</data>
      <data key="d1">71.724137931</data>
      <data key="d2">38.5862068966</data>
      <data key="d3">1005</data>
      <data key="d4">cortical</data>
      <data key="d5">insula_7</data>
      <data key="d6">lh.insula_7</data>
      <data key="d7">left</data>
    </node>
    <node id="1006">
      <data key="d0">63.2789473684</data>
      <data key="d1">69.4736842105</data>
      <data key="d2">35.9736842105</data>
      <data key="d3">1006</data>
      <data key="d4">cortical</data>
      <data key="d5">insula_3</data>
      <data key="d6">lh.insula_3</data>
      <data key="d7">left</data>
    </node>
    <node id="1007">
      <data key="d0">59.3684210526</data>
      <data key="d1">70.3684210526</data>
      <data key="d2">31.5187969925</data>
      <data key="d3">1007</data>
      <data key="d4">cortical</data>
      <data key="d5">insula_17</data>
      <data key="d6">lh.insula_17</data>
      <data key="d7">left</data>
    </node>
    <node id="1008">
      <data key="d0">51.2292849035</data>
      <data key="d1">53.0136208854</data>
      <data key="d2">37.5868331442</data>
      <data key="d3">1008</data>
      <data key="d4">subcortical</data>
      <data key="d5">Left-Thalamus-Proper</data>
      <data key="d6">Left-Thalamus-Proper</data>
      <data key="d7">left</data>
    </node>
    <node id="1009">
      <data key="d0">51.5236156352</data>
      <data key="d1">64.421009772</data>
      <data key="d2">42.0871335505</data>
      <data key="d3">1009</data>
      <data key="d4">subcortical</data>
      <data key="d5">Left-Caudate</data>
      <data key="d6">Left-Caudate</data>
      <data key="d7">left</data>
    </node>
    <node id="1010">
      <data key="d0">56.9461713419</data>
      <data key="d1">63.3161485974</data>
      <data key="d2">36.5299469295</data>
      <data key="d3">1010</data>
      <data key="d4">subcortical</data>
      <data key="d5">Left-Putamen</data>
      <data key="d6">Left-Putamen</data>
      <data key="d7">left</data>
    </node>
    <node id="1011">
      <data key="d0">53.8580508475</data>
      <data key="d1">60.4025423729</data>
      <data key="d2">34.968220339</data>
      <data key="d3">1011</data>
      <data key="d4">subcortical</data>
      <data key="d5">Left-Pallidum</data>
      <data key="d6">Left-Pallidum</data>
      <data key="d7">left</data>
    </node>
    <node id="1012">
      <data key="d0">48.1010928962</data>
      <data key="d1">67.6721311475</data>
      <data key="d2">32.6612021858</data>
      <data key="d3">1012</data>
      <data key="d4">subcortical</data>
      <data key="d5">Left-Accumbens-area</data>
      <data key="d6">Left-Accumbens-area</data>
      <data key="d7">left</data>
    </node>
    <node id="1013">
      <data key="d0">56.2103773585</data>
      <data key="d1">51.5066037736</data>
      <data key="d2">29.3716981132</data>
      <data key="d3">1013</data>
      <data key="d4">subcortical</data>
      <data key="d5">Left-Hippocampus</data>
      <data key="d6">Left-Hippocampus</data>
      <data key="d7">left</data>
    </node>
    <node id="1014">
      <data key="d0">55.7099811676</data>
      <data key="d1">62.8738229755</data>
      <data key="d2">27.8851224105</data>
      <data key="d3">1014</data>
      <data key="d4">subcortical</data>
      <data key="d5">Left-Amygdala</data>
      <data key="d6">Left-Amygdala</data>
      <data key="d7">left</data>
    </node>
    <node id="1015">
      <data key="d0">46.0982486117</data>
      <data key="d1">50.8210166595</data>
      <data key="d2">19.3650149509</data>
      <data key="d3">1015</data>
      <data key="d4">subcortical</data>
      <data key="d5">Brain-Stem</data>
      <data key="d6">Brain-Stem</data>
      <data key="d7">left</data>
    </node>
    <edge source="3" target="504">
      <data key="d9">4.16273584906</data>
      <data key="d10">0.351588603879</data>
      <data key="d11">0.700002667729</data>
      <data key="d12">15.440841256</data>
      <data key="d13">0.117445660854</data>
    </edge>
    <edge source="3" target="41">
      <data key="d9">0.0966981132075</data>
      <data key="d10">0.28781855685</data>
      <data key="d11">0.0</data>
      <data key="d12">22.5645471313</data>
      <data key="d13">0.101747533717</data>
    </edge>
    <edge source="3" target="19">
      <data key="d9">0.143867924528</data>
      <data key="d10">0.251481447064</data>
      <data key="d11">0.0</data>
      <data key="d12">18.1572678965</data>
      <data key="d13">0.0890732651996</data>
    </edge>
    <edge source="3" target="21">
      <data key="d9">0.0448113207547</data>
      <data key="d10">0.230754029517</data>
      <data key="d11">0.0</data>
      <data key="d12">26.9363625267</data>
      <data key="d13">0.0996568550273</data>
    </edge>
    <edge source="4" target="35">
      <data key="d9">0.915094339623</data>
      <data key="d10">0.525510875995</data>
      <data key="d11">0.0</data>
      <data key="d12">15.0179689865</data>
      <data key="d13">0.0660087529783</data>
    </edge>
    <edge source="4" target="36">
      <data key="d9">0.39858490566</data>
      <data key="d10">0.462530779692</data>
      <data key="d11">0.699997409748</data>
      <data key="d12">16.8722380337</data>
      <data key="d13">0.112058074996</data>
    </edge>
    <edge source="4" target="11">
      <data key="d9">0.169811320755</data>
      <data key="d10">0.457639362501</data>
      <data key="d11">0.0</data>
      <data key="d12">16.1682408891</data>
      <data key="d13">0.0877229611689</data>
    </edge>
    <edge source="4" target="12">
      <data key="d9">1.55188679245</data>
      <data key="d10">0.469746390766</data>
      <data key="d11">2.37954277455</data>
      <data key="d12">13.0421202977</data>
      <data key="d13">0.0909614214752</data>
    </edge>
    <edge source="4" target="16">
      <data key="d9">2.39858490566</data>
      <data key="d10">0.380022645728</data>
      <data key="d11">0.0</data>
      <data key="d12">26.6893994278</data>
      <data key="d13">0.0847875241481</data>
    </edge>
    <edge source="4" target="501">
      <data key="d9">0.0495283018868</data>
      <data key="d10">0.0898361887251</data>
      <data key="d11">0.0</data>
      <data key="d12">13.308888287</data>
      <data key="d13">0.0239203829741</data>
    </edge>
    <edge source="4" target="503">
      <data key="d9">1.07311320755</data>
      <data key="d10">0.453673949216</data>
      <data key="d11">0.0</data>
      <data key="d12">17.4157395048</data>
      <data key="d13">0.110977607379</data>
    </edge>
    <edge source="4" target="504">
      <data key="d9">8.97405660377</data>
      <data key="d10">0.19678749357</data>
      <data key="d11">0.0</data>
      <data key="d12">20.2811323116</data>
      <data key="d13">0.119913883928</data>
    </edge>
    <edge source="4" target="29">
      <data key="d9">0.183962264151</data>
      <data key="d10">0.402954323509</data>
      <data key="d11">0.900007253194</data>
      <data key="d12">22.41529305</data>
      <data key="d13">0.156579807732</data>
    </edge>
    <edge source="5" target="18">
      <data key="d9">0.393867924528</data>
      <data key="d10">0.262772386724</data>
      <data key="d11">0.0</data>
      <data key="d12">12.8241406768</data>
      <data key="d13">0.194748135928</data>
    </edge>
    <edge source="5" target="20">
      <data key="d9">0.162735849057</data>
      <data key="d10">0.369400650169</data>
      <data key="d11">2.85437842556</data>
      <data key="d12">13.1861100663</data>
      <data key="d13">0.199089729123</data>
    </edge>
    <edge source="6" target="504">
      <data key="d9">1.29245283019</data>
      <data key="d10">0.321846507146</data>
      <data key="d11">1.80000112851</data>
      <data key="d12">15.2079188047</data>
      <data key="d13">0.126804842153</data>
    </edge>
    <edge source="6" target="18">
      <data key="d9">0.191037735849</data>
      <data key="d10">0.31129233351</data>
      <data key="d11">0.0</data>
      <data key="d12">16.7665384818</data>
      <data key="d13">0.183178326676</data>
    </edge>
    <edge source="7" target="10">
      <data key="d9">0.207547169811</data>
      <data key="d10">0.344740914135</data>
      <data key="d11">0.0</data>
      <data key="d12">15.9397790297</data>
      <data key="d13">0.171050995578</data>
    </edge>
    <edge source="7" target="11">
      <data key="d9">0.384433962264</data>
      <data key="d10">0.488590680636</data>
      <data key="d11">0.0</data>
      <data key="d12">13.6450499607</data>
      <data key="d13">0.095945846359</data>
    </edge>
    <edge source="7" target="15">
      <data key="d9">0.320754716981</data>
      <data key="d10">0.268214033324</data>
      <data key="d11">0.300002092116</data>
      <data key="d12">20.1474571535</data>
      <data key="d13">0.188102364709</data>
    </edge>
    <edge source="7" target="501">
      <data key="d9">0.125</data>
      <data key="d10">0.406518569359</data>
      <data key="d11">0.0</data>
      <data key="d12">13.5046897829</data>
      <data key="d13">0.144725502475</data>
    </edge>
    <edge source="7" target="503">
      <data key="d9">0.64858490566</data>
      <data key="d10">0.103148082207</data>
      <data key="d11">0.0</data>
      <data key="d12">15.4260226148</data>
      <data key="d13">0.066202679607</data>
    </edge>
    <edge source="7" target="504">
      <data key="d9">8.95990566038</data>
      <data key="d10">0.284528781792</data>
      <data key="d11">3.14483684058</data>
      <data key="d12">16.6095157208</data>
      <data key="d13">0.114700848258</data>
    </edge>
    <edge source="7" target="29">
      <data key="d9">0.290094339623</data>
      <data key="d10">0.343462507604</data>
      <data key="d11">0.0</data>
      <data key="d12">13.1852216044</data>
      <data key="d13">0.250705225392</data>
    </edge>
    <edge source="8" target="11">
      <data key="d9">0.872641509434</data>
      <data key="d10">0.228292810506</data>
      <data key="d11">0.0</data>
      <data key="d12">15.8804170955</data>
      <data key="d13">0.0711089874972</data>
    </edge>
    <edge source="9" target="504">
      <data key="d9">1.57547169811</data>
      <data key="d10">0.306513810769</data>
      <data key="d11">0.0</data>
      <data key="d12">20.0962094189</data>
      <data key="d13">0.181973657138</data>
    </edge>
    <edge source="9" target="11">
      <data key="d9">0.0707547169811</data>
      <data key="d10">0.516746988836</data>
      <data key="d11">0.0</data>
      <data key="d12">11.6893306478</data>
      <data key="d13">0.0341995531122</data>
    </edge>
    <edge source="10" target="32">
      <data key="d9">0.0353773584906</data>
      <data key="d10">0.5119919997</data>
      <data key="d11">0.0</data>
      <data key="d12">14.8696976864</data>
      <data key="d13">0.061219922036</data>
    </edge>
    <edge source="10" target="73">
      <data key="d9">0.0825471698113</data>
      <data key="d10">0.169764128185</data>
      <data key="d11">0.0</data>
      <data key="d12">21.6130436358</data>
      <data key="d13">0.138982058262</data>
    </edge>
    <edge source="10" target="77">
      <data key="d9">0.393867924528</data>
      <data key="d10">0.118053894823</data>
      <data key="d11">1.28355312364</data>
      <data key="d12">20.9430643746</data>
      <data key="d13">0.0666453277562</data>
    </edge>
    <edge source="10" target="15">
      <data key="d9">0.181603773585</data>
      <data key="d10">0.124171335047</data>
      <data key="d11">0.0</data>
      <data key="d12">12.1225793644</data>
      <data key="d13">0.0316704854267</data>
    </edge>
    <edge source="10" target="17">
      <data key="d9">0.311320754717</data>
      <data key="d10">0.139254205514</data>
      <data key="d11">1.89999294531</data>
      <data key="d12">14.3674078553</data>
      <data key="d13">0.0847525372228</data>
    </edge>
    <edge source="10" target="503">
      <data key="d9">1.27122641509</data>
      <data key="d10">0.44648433972</data>
      <data key="d11">2.22035674897</data>
      <data key="d12">22.6598472565</data>
      <data key="d13">0.120653811829</data>
    </edge>
    <edge source="10" target="506">
      <data key="d9">0.379716981132</data>
      <data key="d10">0.341233253479</data>
      <data key="d11">0.0</data>
      <data key="d12">23.3101404876</data>
      <data key="d13">0.159561565824</data>
    </edge>
    <edge source="11" target="12">
      <data key="d9">0.0754716981132</data>
      <data key="d10">0.468269790922</data>
      <data key="d11">0.0</data>
      <data key="d12">12.9416667091</data>
      <data key="d13">0.0957352720492</data>
    </edge>
    <edge source="11" target="77">
      <data key="d9">0.412735849057</data>
      <data key="d10">0.24298101823</data>
      <data key="d11">1.96185897109</data>
      <data key="d12">24.0256584985</data>
      <data key="d13">0.148675308822</data>
    </edge>
    <edge source="11" target="15">
      <data key="d9">0.375</data>
      <data key="d10">0.469630605524</data>
      <data key="d11">0.0</data>
      <data key="d12">14.5206041341</data>
      <data key="d13">0.0605204169225</data>
    </edge>
    <edge source="11" target="16">
      <data key="d9">0.77358490566</data>
      <data key="d10">0.401591291331</data>
      <data key="d11">0.0</data>
      <data key="d12">16.3639880137</data>
      <data key="d13">0.0750522205349</data>
    </edge>
    <edge source="11" target="17">
      <data key="d9">0.106132075472</data>
      <data key="d10">0.301848505058</data>
      <data key="d11">2.99999332427</data>
      <data key="d12">20.6644470321</data>
      <data key="d13">0.137667393576</data>
    </edge>
    <edge source="11" target="503">
      <data key="d9">2.22641509434</data>
      <data key="d10">0.377157270366</data>
      <data key="d11">2.36366976772</data>
      <data key="d12">20.57021808</data>
      <data key="d13">0.137163128638</data>
    </edge>
    <edge source="11" target="504">
      <data key="d9">6.6391509434</data>
      <data key="d10">0.347889754205</data>
      <data key="d11">8.38464265967</data>
      <data key="d12">23.4048999868</data>
      <data key="d13">0.124225749304</data>
    </edge>
    <edge source="11" target="36">
      <data key="d9">0.108490566038</data>
      <data key="d10">0.459244289914</data>
      <data key="d11">0.0</data>
      <data key="d12">21.7035824481</data>
      <data key="d13">0.0864122541024</data>
    </edge>
    <edge source="11" target="506">
      <data key="d9">0.77358490566</data>
      <data key="d10">0.25133732387</data>
      <data key="d11">3.97586551096</data>
      <data key="d12">20.6022199814</data>
      <data key="d13">0.143268893318</data>
    </edge>
    <edge source="11" target="29">
      <data key="d9">0.268867924528</data>
      <data key="d10">0.285138552005</data>
      <data key="d11">0.0</data>
      <data key="d12">11.6667105357</data>
      <data key="d13">0.183527108692</data>
    </edge>
    <edge source="11" target="30">
      <data key="d9">0.0306603773585</data>
      <data key="d10">0.321322963249</data>
      <data key="d11">0.249441466672</data>
      <data key="d12">15.9393965403</data>
      <data key="d13">0.14868910221</data>
    </edge>
    <edge source="12" target="35">
      <data key="d9">1.57311320755</data>
      <data key="d10">0.344540023804</data>
      <data key="d11">0.0</data>
      <data key="d12">15.0935764349</data>
      <data key="d13">0.16918095555</data>
    </edge>
    <edge source="12" target="68">
      <data key="d9">0.325471698113</data>
      <data key="d10">0.290795245413</data>
      <data key="d11">0.0</data>
      <data key="d12">14.6766257767</data>
      <data key="d13">0.104834383139</data>
    </edge>
    <edge source="12" target="70">
      <data key="d9">0.254716981132</data>
      <data key="d10">0.34532982576</data>
      <data key="d11">2.00000095367</data>
      <data key="d12">18.6233239696</data>
      <data key="d13">0.158075295527</data>
    </edge>
    <edge source="12" target="40">
      <data key="d9">1.14622641509</data>
      <data key="d10">0.423717631629</data>
      <data key="d11">0.49998760208</data>
      <data key="d12">18.1245398764</data>
      <data key="d13">0.113694251416</data>
    </edge>
    <edge source="12" target="73">
      <data key="d9">1.11320754717</data>
      <data key="d10">0.392696597052</data>
      <data key="d11">3.69734826819</data>
      <data key="d12">19.6044923369</data>
      <data key="d13">0.0692746862881</data>
    </edge>
    <edge source="12" target="77">
      <data key="d9">0.264150943396</data>
      <data key="d10">0.302431927611</data>
      <data key="d11">0.0</data>
      <data key="d12">25.9838965019</data>
      <data key="d13">0.192029223538</data>
    </edge>
    <edge source="12" target="15">
      <data key="d9">0.141509433962</data>
      <data key="d10">0.240360356584</data>
      <data key="d11">0.299991611522</data>
      <data key="d12">18.152978284</data>
      <data key="d13">0.173319480817</data>
    </edge>
    <edge source="12" target="16">
      <data key="d9">1.73349056604</data>
      <data key="d10">0.381336824072</data>
      <data key="d11">4.46895913655</data>
      <data key="d12">17.0777193976</data>
      <data key="d13">0.0717574470448</data>
    </edge>
    <edge source="12" target="18">
      <data key="d9">0.26179245283</data>
      <data key="d10">0.401200551253</data>
      <data key="d11">0.0</data>
      <data key="d12">14.358459182</data>
      <data key="d13">0.132904206629</data>
    </edge>
    <edge source="12" target="180">
      <data key="d9">0.139150943396</data>
      <data key="d10">0.468608509411</data>
      <data key="d11">0.099998951139</data>
      <data key="d12">12.9771424139</data>
      <data key="d13">0.191683099046</data>
    </edge>
    <edge source="12" target="503">
      <data key="d9">1.04952830189</data>
      <data key="d10">0.343787370328</data>
      <data key="d11">0.0</data>
      <data key="d12">26.0810661269</data>
      <data key="d13">0.0804425528857</data>
    </edge>
    <edge source="12" target="504">
      <data key="d9">11.5094339623</data>
      <data key="d10">0.388737420446</data>
      <data key="d11">6.16705163959</data>
      <data key="d12">25.0257783177</data>
      <data key="d13">0.151749878686</data>
    </edge>
    <edge source="12" target="506">
      <data key="d9">0.110849056604</data>
      <data key="d10">0.224494341648</data>
      <data key="d11">0.0</data>
      <data key="d12">17.3489680564</data>
      <data key="d13">0.10072880806</data>
    </edge>
    <edge source="12" target="495">
      <data key="d9">0.841981132075</data>
      <data key="d10">0.20238222947</data>
      <data key="d11">0.0</data>
      <data key="d12">21.3761669934</data>
      <data key="d13">0.170574063617</data>
    </edge>
    <edge source="12" target="29">
      <data key="d9">0.349056603774</data>
      <data key="d10">0.347764403939</data>
      <data key="d11">0.952628272023</data>
      <data key="d12">13.943493256</data>
      <data key="d13">0.19919074156</data>
    </edge>
    <edge source="12" target="30">
      <data key="d9">0.0283018867925</data>
      <data key="d10">0.323995265094</data>
      <data key="d11">0.0</data>
      <data key="d12">19.5249992847</data>
      <data key="d13">0.185967955925</data>
    </edge>
    <edge source="12" target="36">
      <data key="d9">1.95754716981</data>
      <data key="d10">0.315225818489</data>
      <data key="d11">1.36820637258</data>
      <data key="d12">15.6257339691</data>
      <data key="d13">0.147912294719</data>
    </edge>
    <edge source="13" target="35">
      <data key="d9">2.97641509434</data>
      <data key="d10">0.34879471175</data>
      <data key="d11">1.49666078459</data>
      <data key="d12">16.4360876058</data>
      <data key="d13">0.163752525646</data>
    </edge>
    <edge source="13" target="36">
      <data key="d9">1.41037735849</data>
      <data key="d10">0.328731773238</data>
      <data key="d11">1.88542747143</data>
      <data key="d12">14.3314796757</data>
      <data key="d13">0.172032168117</data>
    </edge>
    <edge source="13" target="37">
      <data key="d9">0.448113207547</data>
      <data key="d10">0.179283396772</data>
      <data key="d11">2.11080964564</data>
      <data key="d12">22.5122943496</data>
      <data key="d13">0.160489959029</data>
    </edge>
    <edge source="13" target="40">
      <data key="d9">1.53301886792</data>
      <data key="d10">0.257981487524</data>
      <data key="d11">0.435891447062</data>
      <data key="d12">14.1199315965</data>
      <data key="d13">0.143769323917</data>
    </edge>
    <edge source="13" target="73">
      <data key="d9">1.41981132075</data>
      <data key="d10">0.284844042519</data>
      <data key="d11">1.10001562281</data>
      <data key="d12">15.3614813103</data>
      <data key="d13">0.0815866899925</data>
    </edge>
    <edge source="13" target="74">
      <data key="d9">0.318396226415</data>
      <data key="d10">0.160198395712</data>
      <data key="d11">0.0</data>
      <data key="d12">15.1439392061</data>
      <data key="d13">0.0778131888034</data>
    </edge>
    <edge source="13" target="43">
      <data key="d9">0.0589622641509</data>
      <data key="d10">0.101459548587</data>
      <data key="d11">0.0</data>
      <data key="d12">32.4044511583</data>
      <data key="d13">0.0727924826995</data>
    </edge>
    <edge source="13" target="77">
      <data key="d9">0.143867924528</data>
      <data key="d10">0.300602667672</data>
      <data key="d11">0.0</data>
      <data key="d12">25.6880146799</data>
      <data key="d13">0.081884325239</data>
    </edge>
    <edge source="13" target="18">
      <data key="d9">0.247641509434</data>
      <data key="d10">0.352319933333</data>
      <data key="d11">0.0</data>
      <data key="d12">13.563333227</data>
      <data key="d13">0.11688389346</data>
    </edge>
    <edge source="13" target="41">
      <data key="d9">1.95518867925</data>
      <data key="d10">0.151539636314</data>
      <data key="d11">0.100004674013</data>
      <data key="d12">14.5646279407</data>
      <data key="d13">0.123956092275</data>
    </edge>
    <edge source="13" target="53">
      <data key="d9">0.325471698113</data>
      <data key="d10">0.150038130182</data>
      <data key="d11">1.03652196079</data>
      <data key="d12">30.9396865465</data>
      <data key="d13">0.149026894594</data>
    </edge>
    <edge source="13" target="55">
      <data key="d9">0.063679245283</data>
      <data key="d10">0.30246871557</data>
      <data key="d11">0.0</data>
      <data key="d12">33.7090931517</data>
      <data key="d13">0.195139365119</data>
    </edge>
    <edge source="13" target="68">
      <data key="d9">0.594339622642</data>
      <data key="d10">0.311096085442</data>
      <data key="d11">0.0</data>
      <data key="d12">12.9084836485</data>
      <data key="d13">0.142422124793</data>
    </edge>
    <edge source="13" target="69">
      <data key="d9">0.127358490566</data>
      <data key="d10">0.0971388035133</data>
      <data key="d11">0.0</data>
      <data key="d12">14.3601003416</data>
      <data key="d13">0.0443748659151</data>
    </edge>
    <edge source="14" target="36">
      <data key="d9">1.54716981132</data>
      <data key="d10">0.247154365465</data>
      <data key="d11">1.40000154631</data>
      <data key="d12">21.9012742534</data>
      <data key="d13">0.129853683982</data>
    </edge>
    <edge source="14" target="37">
      <data key="d9">0.233490566038</data>
      <data key="d10">0.205369245741</data>
      <data key="d11">3.09999086932</data>
      <data key="d12">30.6530641068</data>
      <data key="d13">0.122587018409</data>
    </edge>
    <edge source="14" target="73">
      <data key="d9">1.43867924528</data>
      <data key="d10">0.394544001226</data>
      <data key="d11">2.87672195835</data>
      <data key="d12">15.5105708596</data>
      <data key="d13">0.0967559545966</data>
    </edge>
    <edge source="14" target="93">
      <data key="d9">0.0235849056604</data>
      <data key="d10">0.308201573476</data>
      <data key="d11">0.0</data>
      <data key="d12">47.4625105858</data>
      <data key="d13">0.135910963359</data>
    </edge>
    <edge source="14" target="61">
      <data key="d9">0.658018867925</data>
      <data key="d10">0.408165022906</data>
      <data key="d11">0.0</data>
      <data key="d12">20.0181379809</data>
      <data key="d13">0.0787166764307</data>
    </edge>
    <edge source="14" target="16">
      <data key="d9">0.775943396226</data>
      <data key="d10">0.447242279756</data>
      <data key="d11">1.80984802915</data>
      <data key="d12">13.7893418474</data>
      <data key="d13">0.0800888913525</data>
    </edge>
    <edge source="14" target="82">
      <data key="d9">0.323113207547</data>
      <data key="d10">0.376840726791</data>
      <data key="d11">1.87083028639</data>
      <data key="d12">24.4321247582</data>
      <data key="d13">0.151731405472</data>
    </edge>
    <edge source="14" target="53">
      <data key="d9">0.306603773585</data>
      <data key="d10">0.240488521388</data>
      <data key="d11">6.09999273331</data>
      <data key="d12">36.8426486174</data>
      <data key="d13">0.157031337613</data>
    </edge>
    <edge source="14" target="41">
      <data key="d9">1.79009433962</data>
      <data key="d10">0.126977761587</data>
      <data key="d11">0.0</data>
      <data key="d12">21.5823132082</data>
      <data key="d13">0.0598764149345</data>
    </edge>
    <edge source="14" target="504">
      <data key="d9">12.7971698113</data>
      <data key="d10">0.398916333902</data>
      <data key="d11">6.1794949006</data>
      <data key="d12">30.0187532217</data>
      <data key="d13">0.131994855604</data>
    </edge>
    <edge source="14" target="89">
      <data key="d9">0.00943396226415</data>
      <data key="d10">0.270896759792</data>
      <data key="d11">0.0</data>
      <data key="d12">40.4500112534</data>
      <data key="d13">0.14028357394</data>
    </edge>
    <edge source="14" target="506">
      <data key="d9">0.419811320755</data>
      <data key="d10">0.341229720854</data>
      <data key="d11">0.0</data>
      <data key="d12">27.0332992701</data>
      <data key="d13">0.173313175595</data>
    </edge>
    <edge source="14" target="60">
      <data key="d9">0.563679245283</data>
      <data key="d10">0.320028361868</data>
      <data key="d11">1.43108162368</data>
      <data key="d12">29.9293651101</data>
      <data key="d13">0.165216219106</data>
    </edge>
    <edge source="14" target="29">
      <data key="d9">0.11320754717</data>
      <data key="d10">0.255092175802</data>
      <data key="d11">0.0</data>
      <data key="d12">13.1871809593</data>
      <data key="d13">0.107310390999</data>
    </edge>
    <edge source="15" target="107">
      <data key="d9">0.00235849056604</data>
      <data key="d10">0.450121175274</data>
      <data key="d11">0.0</data>
      <data key="d12">56.4000091553</data>
      <data key="d13">0.11607866802</data>
    </edge>
    <edge source="15" target="503">
      <data key="d9">1.79952830189</data>
      <data key="d10">0.371369012197</data>
      <data key="d11">2.42968657645</data>
      <data key="d12">27.8689253729</data>
      <data key="d13">0.163186839673</data>
    </edge>
    <edge source="15" target="504">
      <data key="d9">3.47877358491</data>
      <data key="d10">0.283507142619</data>
      <data key="d11">1.83546638667</data>
      <data key="d12">33.690590664</data>
      <data key="d13">0.147314970547</data>
    </edge>
    <edge source="15" target="30">
      <data key="d9">0.0495283018868</data>
      <data key="d10">0.0882024854984</data>
      <data key="d11">0.0</data>
      <data key="d12">11.5960816776</data>
      <data key="d13">0.037355594857</data>
    </edge>
    <edge source="15" target="31">
      <data key="d9">0.393867924528</data>
      <data key="d10">0.101126484035</data>
      <data key="d11">0.0</data>
      <data key="d12">14.3387795659</data>
      <data key="d13">0.0696454386097</data>
    </edge>
    <edge source="16" target="258">
      <data key="d9">0.0165094339623</data>
      <data key="d10">0.498647071946</data>
      <data key="d11">0.0</data>
      <data key="d12">122.616677602</data>
      <data key="d13">0.134022426532</data>
    </edge>
    <edge source="16" target="131">
      <data key="d9">0.389150943396</data>
      <data key="d10">0.4517824813</data>
      <data key="d11">0.899991987776</data>
      <data key="d12">59.748580416</data>
      <data key="d13">0.0974116890249</data>
    </edge>
    <edge source="16" target="28">
      <data key="d9">2.12971698113</data>
      <data key="d10">0.3142527659</data>
      <data key="d11">0.0999999057501</data>
      <data key="d12">13.026218461</data>
      <data key="d13">0.157007756296</data>
    </edge>
    <edge source="16" target="35">
      <data key="d9">2.08962264151</data>
      <data key="d10">0.386103234437</data>
      <data key="d11">0.0</data>
      <data key="d12">28.7814575658</data>
      <data key="d13">0.150808363926</data>
    </edge>
    <edge source="16" target="36">
      <data key="d9">1.32547169811</data>
      <data key="d10">0.319571721004</data>
      <data key="d11">9.89999124546</data>
      <data key="d12">29.7425041616</data>
      <data key="d13">0.135926172137</data>
    </edge>
    <edge source="16" target="37">
      <data key="d9">0.290094339623</data>
      <data key="d10">0.307620038341</data>
      <data key="d11">5.00754918176</data>
      <data key="d12">36.332985509</data>
      <data key="d13">0.140942511872</data>
    </edge>
    <edge source="16" target="41">
      <data key="d9">2.47877358491</data>
      <data key="d10">0.15611869474</data>
      <data key="d11">0.0</data>
      <data key="d12">27.8978001234</data>
      <data key="d13">0.0735084374981</data>
    </edge>
    <edge source="16" target="178">
      <data key="d9">0.0731132075472</data>
      <data key="d10">0.485708288244</data>
      <data key="d11">0.0</data>
      <data key="d12">94.7751373571</data>
      <data key="d13">0.112544684371</data>
    </edge>
    <edge source="16" target="179">
      <data key="d9">0.0495283018868</data>
      <data key="d10">0.498017896398</data>
      <data key="d11">0.0</data>
      <data key="d12">103.263887024</data>
      <data key="d13">0.128526421488</data>
    </edge>
    <edge source="16" target="56">
      <data key="d9">0.0896226415094</data>
      <data key="d10">0.435529011693</data>
      <data key="d11">0.0</data>
      <data key="d12">51.8420538597</data>
      <data key="d13">0.0904499654265</data>
    </edge>
    <edge source="16" target="60">
      <data key="d9">0.702830188679</data>
      <data key="d10">0.318140015566</data>
      <data key="d11">0.0</data>
      <data key="d12">34.7226743531</data>
      <data key="d13">0.128224808675</data>
    </edge>
    <edge source="16" target="68">
      <data key="d9">1.01886792453</data>
      <data key="d10">0.327393105156</data>
      <data key="d11">0.0</data>
      <data key="d12">18.5846526237</data>
      <data key="d13">0.110544466968</data>
    </edge>
    <edge source="16" target="198">
      <data key="d9">0.0235849056604</data>
      <data key="d10">0.4850431727</data>
      <data key="d11">0.800033555221</data>
      <data key="d12">101.119996643</data>
      <data key="d13">0.138503689443</data>
    </edge>
    <edge source="16" target="73">
      <data key="d9">1.32547169811</data>
      <data key="d10">0.382492032544</data>
      <data key="d11">0.0</data>
      <data key="d12">14.6384354102</data>
      <data key="d13">0.147002524012</data>
    </edge>
    <edge source="16" target="77">
      <data key="d9">0.742924528302</data>
      <data key="d10">0.281327334317</data>
      <data key="d11">0.0</data>
      <data key="d12">13.9422900606</data>
      <data key="d13">0.15360577281</data>
    </edge>
    <edge source="16" target="80">
      <data key="d9">0.257075471698</data>
      <data key="d10">0.324825885684</data>
      <data key="d11">0.0</data>
      <data key="d12">18.611220611</data>
      <data key="d13">0.1632125654</data>
    </edge>
    <edge source="16" target="82">
      <data key="d9">0.783018867925</data>
      <data key="d10">0.462998400236</data>
      <data key="d11">2.700001759</data>
      <data key="d12">24.8568469483</data>
      <data key="d13">0.0801078666069</data>
    </edge>
    <edge source="16" target="231">
      <data key="d9">0.00471698113208</data>
      <data key="d10">0.484297110181</data>
      <data key="d11">0.0</data>
      <data key="d12">113.800048828</data>
      <data key="d13">0.145428642559</data>
    </edge>
    <edge source="16" target="107">
      <data key="d9">0.00943396226415</data>
      <data key="d10">0.457438654276</data>
      <data key="d11">0.0</data>
      <data key="d12">79.7000160217</data>
      <data key="d13">0.0942831794847</data>
    </edge>
    <edge source="16" target="503">
      <data key="d9">4.12735849057</data>
      <data key="d10">0.365349421279</data>
      <data key="d11">6.7863289232</data>
      <data key="d12">32.2054719576</data>
      <data key="d13">0.142198518328</data>
    </edge>
    <edge source="16" target="504">
      <data key="d9">18.7122641509</data>
      <data key="d10">0.381278107754</data>
      <data key="d11">3.9110723075</data>
      <data key="d12">36.4737036472</data>
      <data key="d13">0.118906455849</data>
    </edge>
    <edge source="17" target="24">
      <data key="d9">0.323113207547</data>
      <data key="d10">0.268412235805</data>
      <data key="d11">0.0942819392089</data>
      <data key="d12">12.5059977161</data>
      <data key="d13">0.110555495379</data>
    </edge>
    <edge source="17" target="30">
      <data key="d9">0.202830188679</data>
      <data key="d10">0.110977195558</data>
      <data key="d11">9.53674316406e-07</data>
      <data key="d12">13.7579072803</data>
      <data key="d13">0.0197103260888</data>
    </edge>
    <edge source="17" target="503">
      <data key="d9">0.502358490566</data>
      <data key="d10">0.339762233248</data>
      <data key="d11">0.0</data>
      <data key="d12">35.0579620823</data>
      <data key="d13">0.220237676594</data>
    </edge>
    <edge source="19" target="40">
      <data key="d9">0.766509433962</data>
      <data key="d10">0.143195824545</data>
      <data key="d11">0.0</data>
      <data key="d12">12.8571325644</data>
      <data key="d13">0.0566928594637</data>
    </edge>
    <edge source="19" target="504">
      <data key="d9">0.143867924528</data>
      <data key="d10">0.370366496425</data>
      <data key="d11">0.0</data>
      <data key="d12">41.2406772053</data>
      <data key="d13">0.10833711302</data>
    </edge>
    <edge source="19" target="75">
      <data key="d9">0.228773584906</data>
      <data key="d10">0.137691239516</data>
      <data key="d11">0.0</data>
      <data key="d12">17.3146572771</data>
      <data key="d13">0.0474440534802</data>
    </edge>
    <edge source="19" target="21">
      <data key="d9">0.22641509434</data>
      <data key="d10">0.199584313159</data>
      <data key="d11">0.0</data>
      <data key="d12">13.0042734024</data>
      <data key="d13">0.159348601463</data>
    </edge>
    <edge source="20" target="21">
      <data key="d9">0.653301886792</data>
      <data key="d10">0.0936134622452</data>
      <data key="d11">2.62467409563</data>
      <data key="d12">12.7800100233</data>
      <data key="d13">0.0459114477629</data>
    </edge>
    <edge source="21" target="68">
      <data key="d9">0.596698113208</data>
      <data key="d10">0.236457380755</data>
      <data key="d11">0.0</data>
      <data key="d12">13.6355082379</data>
      <data key="d13">0.162237569142</data>
    </edge>
    <edge source="21" target="69">
      <data key="d9">0.108490566038</data>
      <data key="d10">0.0972903410594</data>
      <data key="d11">0.0</data>
      <data key="d12">11.7773142921</data>
      <data key="d13">0.038196258851</data>
    </edge>
    <edge source="21" target="40">
      <data key="d9">0.478773584906</data>
      <data key="d10">0.133738204053</data>
      <data key="d11">0.199992183816</data>
      <data key="d12">15.5007780958</data>
      <data key="d13">0.0663879889072</data>
    </edge>
    <edge source="21" target="41">
      <data key="d9">0.516509433962</data>
      <data key="d10">0.106699792962</data>
      <data key="d11">0.399999138712</data>
      <data key="d12">17.9923807958</data>
      <data key="d13">0.0629893001545</data>
    </edge>
    <edge source="21" target="74">
      <data key="d9">0.412735849057</data>
      <data key="d10">0.100504359154</data>
      <data key="d11">0.0</data>
      <data key="d12">12.0190267498</data>
      <data key="d13">0.0341811640769</data>
    </edge>
    <edge source="21" target="75">
      <data key="d9">0.188679245283</data>
      <data key="d10">0.114781919376</data>
      <data key="d11">0.0</data>
      <data key="d12">13.2181297603</data>
      <data key="d13">0.0400462109032</data>
    </edge>
    <edge source="22" target="27">
      <data key="d9">0.247641509434</data>
      <data key="d10">0.215795817199</data>
      <data key="d11">0.0</data>
      <data key="d12">12.7355753839</data>
      <data key="d13">0.0717896988842</data>
    </edge>
    <edge source="24" target="76">
      <data key="d9">0.141509433962</data>
      <data key="d10">0.260872514281</data>
      <data key="d11">0.0</data>
      <data key="d12">12.86508088</data>
      <data key="d13">0.0932944696568</data>
    </edge>
    <edge source="24" target="78">
      <data key="d9">0.530660377358</data>
      <data key="d10">0.21916369388</data>
      <data key="d11">0.0</data>
      <data key="d12">12.2538042231</data>
      <data key="d13">0.152326499659</data>
    </edge>
    <edge source="27" target="77">
      <data key="d9">1.6320754717</data>
      <data key="d10">0.182444603889</data>
      <data key="d11">1.22566089578</data>
      <data key="d12">13.075669919</data>
      <data key="d13">0.0945857042157</data>
    </edge>
    <edge source="27" target="29">
      <data key="d9">0.169811320755</data>
      <data key="d10">0.129169975839</data>
      <data key="d11">2.65497058649</data>
      <data key="d12">13.9581709033</data>
      <data key="d13">0.0724725264717</data>
    </edge>
    <edge source="28" target="80">
      <data key="d9">0.306603773585</data>
      <data key="d10">0.292597220853</data>
      <data key="d11">5.92853165973</data>
      <data key="d12">16.328207267</data>
      <data key="d13">0.160879339226</data>
    </edge>
    <edge source="28" target="131">
      <data key="d9">0.11320754717</data>
      <data key="d10">0.430349601028</data>
      <data key="d11">0.39999961555</data>
      <data key="d12">50.1712569651</data>
      <data key="d13">0.0877737260862</data>
    </edge>
    <edge source="28" target="36">
      <data key="d9">0.349056603774</data>
      <data key="d10">0.440540783647</data>
      <data key="d11">1.20830786886</data>
      <data key="d12">29.0575595225</data>
      <data key="d13">0.0778484452937</data>
    </edge>
    <edge source="28" target="73">
      <data key="d9">2.75</data>
      <data key="d10">0.335746505885</data>
      <data key="d11">0.0</data>
      <data key="d12">13.7544167156</data>
      <data key="d13">0.120544223717</data>
    </edge>
    <edge source="28" target="107">
      <data key="d9">0.0424528301887</data>
      <data key="d10">0.456133887238</data>
      <data key="d11">0.637500231874</data>
      <data key="d12">57.2009128224</data>
      <data key="d13">0.0803259275753</data>
    </edge>
    <edge source="28" target="77">
      <data key="d9">4.41509433962</data>
      <data key="d10">0.160890783062</data>
      <data key="d11">1.75213867021</data>
      <data key="d12">14.8735618759</data>
      <data key="d13">0.0957733196389</data>
    </edge>
    <edge source="28" target="78">
      <data key="d9">3.5</data>
      <data key="d10">0.34843464221</data>
      <data key="d11">0.200008388805</data>
      <data key="d12">14.9642559984</data>
      <data key="d13">0.245861084082</data>
    </edge>
    <edge source="28" target="504">
      <data key="d9">12.5047169811</data>
      <data key="d10">0.324556761522</data>
      <data key="d11">0.0</data>
      <data key="d12">29.529186176</data>
      <data key="d13">0.160119830888</data>
    </edge>
    <edge source="28" target="178">
      <data key="d9">0.0589622641509</data>
      <data key="d10">0.499268023342</data>
      <data key="d11">0.0</data>
      <data key="d12">86.9574068564</data>
      <data key="d13">0.10365057743</data>
    </edge>
    <edge source="28" target="503">
      <data key="d9">4.34433962264</data>
      <data key="d10">0.323957410834</data>
      <data key="d11">3.89694456892</data>
      <data key="d12">21.0517525804</data>
      <data key="d13">0.15249519132</data>
    </edge>
    <edge source="28" target="56">
      <data key="d9">0.0235849056604</data>
      <data key="d10">0.441839526314</data>
      <data key="d11">0.0</data>
      <data key="d12">46.0000019982</data>
      <data key="d13">0.0823009275808</data>
    </edge>
    <edge source="28" target="58">
      <data key="d9">0.063679245283</data>
      <data key="d10">0.382868327265</data>
      <data key="d11">0.0</data>
      <data key="d12">30.2555544111</data>
      <data key="d13">0.183009814236</data>
    </edge>
    <edge source="29" target="198">
      <data key="d9">0.0353773584906</data>
      <data key="d10">0.394898656897</data>
      <data key="d11">0.0</data>
      <data key="d12">76.268737793</data>
      <data key="d13">0.162849219159</data>
    </edge>
    <edge source="29" target="35">
      <data key="d9">0.0896226415094</data>
      <data key="d10">0.485293906076</data>
      <data key="d11">0.0</data>
      <data key="d12">26.5759981537</data>
      <data key="d13">0.110054838271</data>
    </edge>
    <edge source="29" target="197">
      <data key="d9">0.00471698113208</data>
      <data key="d10">0.401065314798</data>
      <data key="d11">0.0</data>
      <data key="d12">79.5000305176</data>
      <data key="d13">0.210065557254</data>
    </edge>
    <edge source="29" target="70">
      <data key="d9">0.0353773584906</data>
      <data key="d10">0.296105835173</data>
      <data key="d11">0.0</data>
      <data key="d12">23.5208360354</data>
      <data key="d13">0.129916939518</data>
    </edge>
    <edge source="29" target="328">
      <data key="d9">0.0141509433962</data>
      <data key="d10">0.422607018559</data>
      <data key="d11">0.0</data>
      <data key="d12">95.3222257825</data>
      <data key="d13">0.204932838801</data>
    </edge>
    <edge source="29" target="73">
      <data key="d9">0.283018867925</data>
      <data key="d10">0.297379253901</data>
      <data key="d11">1.49999713897</data>
      <data key="d12">21.1946680005</data>
      <data key="d13">0.0748769353722</data>
    </edge>
    <edge source="29" target="202">
      <data key="d9">0.0165094339623</data>
      <data key="d10">0.484583658854</data>
      <data key="d11">0.700008393987</data>
      <data key="d12">104.574998856</data>
      <data key="d13">0.175776851797</data>
    </edge>
    <edge source="29" target="77">
      <data key="d9">0.495283018868</data>
      <data key="d10">0.162270260997</data>
      <data key="d11">2.34128328853</data>
      <data key="d12">21.2126946469</data>
      <data key="d13">0.0832198444847</data>
    </edge>
    <edge source="29" target="203">
      <data key="d9">0.0259433962264</data>
      <data key="d10">0.499926817553</data>
      <data key="d11">0.0</data>
      <data key="d12">116.041695277</data>
      <data key="d13">0.165471951202</data>
    </edge>
    <edge source="29" target="503">
      <data key="d9">4.51886792453</data>
      <data key="d10">0.381963264651</data>
      <data key="d11">2.83931773365</data>
      <data key="d12">16.257113446</data>
      <data key="d13">0.226749160399</data>
    </edge>
    <edge source="29" target="504">
      <data key="d9">5.35613207547</data>
      <data key="d10">0.390624655817</data>
      <data key="d11">0.0</data>
      <data key="d12">24.4415236281</data>
      <data key="d13">0.180042695182</data>
    </edge>
    <edge source="29" target="36">
      <data key="d9">0.0683962264151</data>
      <data key="d10">0.44341615189</data>
      <data key="d11">1.56807999203</data>
      <data key="d12">29.7309523083</data>
      <data key="d13">0.101220233291</data>
    </edge>
    <edge source="29" target="188">
      <data key="d9">0.0400943396226</data>
      <data key="d10">0.692495950838</data>
      <data key="d11">1.29132325724</data>
      <data key="d12">42.1716662089</data>
      <data key="d13">0.151602259113</data>
    </edge>
    <edge source="29" target="189">
      <data key="d9">0.0283018867925</data>
      <data key="d10">0.643319305592</data>
      <data key="d11">1.98179988029</data>
      <data key="d12">46.2400062561</data>
      <data key="d13">0.136712475895</data>
    </edge>
    <edge source="29" target="191">
      <data key="d9">0.0117924528302</data>
[truncated: 18,428,876 more chars]
